# Supplementary material for: Comparative Metagenome-Assembled Genome Analysis of “Candidatus Lachnocurva vaginae”, Formerly Known as Bacterial Vaginosis-Associated Bacterium−1 (BVAB1)
Source: Front Cell Infect Microbiol. 2020 Mar 31;10:117. doi: 10.3389/fcimb.2020.00117 (PMC7136613; doi:10.3389/fcimb.2020.00117)
Supplement: Supplemental Data Sheet 3 — Taxonomic and phylogenetic placement of “Ca. Lachnocurva vaginae” (UAB071) from EZBioCloud TrueBacID system. [file Data_Sheet_3.xlsx]

## Sheet: Sheet1
Supplemental Data Sheet 3. Taxonomic and phylogenetic placement of "Ca. Lachnocurva vaginae" (UAB071) from EZBioCloud TrueBacID system.
Query name	Identified as	Decision	Similarity (%)	Genome size (bp)	Taxonomy	Date
UAB071	Lachnospiraceae sp. nov.	DEFINITIVE_16S	89.79	1649642	Firmicutes;Clostridia;Clostridiales;Lachnospiraceae;	2019-11-22 10:51:00
