# Supplementary material for: Comparative Metagenome-Assembled Genome Analysis of “Candidatus Lachnocurva vaginae”, Formerly Known as Bacterial Vaginosis-Associated Bacterium−1 (BVAB1)
Source: Front Cell Infect Microbiol. 2020 Mar 31;10:117. doi: 10.3389/fcimb.2020.00117 (PMC7136613; doi:10.3389/fcimb.2020.00117)
Supplement: Supplemental Table 1 — List of genes annotated in the “Ca. Lachnocurva vaginae” cMAG. Excludes rRNA and tRNA. [file Table_1.xlsx]

## Sheet: Supplemental_Table_1
Supplemental Table 1. List of genes annotated in the “Ca. Lachnocurva vaginae” cMAG. Excludes rRNA and tRNA.
											Mean Coverage							Gene Present/Absent (threshold 210x)
Locus Name	LCVA_No	Coordinate 1	Coordinate 2	Length	Orientation	Gene Annotation	Gene	KO Number	Notable Features	Translation	Long Read Coverage	Y2694	Y2624	Y3255	Y2337	Y2266	Y3207	Y2694	Y2624	Y3255	Y2337	Y2266	Y3207
LCVA_1	1	1	1341	1341	forward	chromosomal replication initiator protein DnaA	dnaA	K02313		MDILVNKWEEIINTLKENFSIRDMSFQTWIKPLKIKKVEDNILYLILETDQPNFPLKFVIDNYKIPLKVTIADITGIKYDDLDISLPDFEEKIQISNEQKHLNLNPKYTFDTFVVGNSNKFARTAALAVAESPGKSYNPLFIYGGPGLGKTHLMQAIGNYIISENKDINVLYVTSENFLNEVIESIRKNKNNSSSMTDFRNKYRKVDVLLIDDIQFIIGKDSTQEEFFNTFNTLYSLEKQIIITSDRPPKEMQILEERLRSRFEMGLLADIGNPDYETRMAIIRNKVISENINLNDEILEFIAKNITSNIRQIEGALNKLSAYSHLEKKEITLDIAKEQLQNIISPNKPREITPQLIIEVVAEHFNLSIDQMISKNRTITVAKPRQIAMYLCKQMTDSP…	144.04	1904.36	2054.39	2112.3	2289.08	3196.74	4230.95	Present	Present	Present	Present	Present	Present
LCVA_2	2	1505	2608	1104	forward	DNA polymerase III, beta subunit	dnaN	K02338		MKIVCSRDELQKGVSIVSKAVPVRTTMPILECILIDSSKGSIKLMANDTEIGIETKIEGTIEEEGVVALSARIFSDIVRKLSDDDEVTIKTDEKHITNIVCGNTNFNILGKSGEDFSYIPIIPRNKEIKISMITLKDIIRQTIFSIAQNDNNKILTGELFEIKDNILKVVSLDGHRVSLRVTELKNSYDEHKKVVVPGKTLSDINKILPGDKEDDVSIFVTDNHIIFEFENTVVVSRLLEGEFFSIDQMLSTDYNTKIKINRIAFLESIDRASLMASEGDKKPIIIDVEENFIELKISSNLGSMDAKIDTYKEGKNMKIAFNPKFIMDVLKVVDDDEVTIYMINPKAPCFIKNDDESYLYLILPVNF	150.773	1930.07	2180.44	2180.52	2354.05	3544.53	4197.61	Present	Present	Present	Present	Present	Present
LCVA_3	3	2625	2843	219	forward	S4 domain protein		K14761		MEKVYLRENDEFIKLGQALKKADIVSSGIEAKEVITEGKVKVNGETELRRGKKLYKGDTFEVNGKKFNIDKK	158.831	1930.69	2150.45	2056.44	2681.22	3720.49	4565.05	Present	Present	Present	Present	Present	Present
LCVA_4	4	2840	3931	1092	forward	DNA replication and repair RecF family protein	recF	K03629		MIIKSVDLKNFRNYKNLSLSFDKGINILYGNNAQGKTNLLEALYVSGTSKSYKNSKDREMINFDENEGHIKTIIEKASREYRIDVHLKKNKAKGIAINKIPIKKTSELFNLLNIVFFAPEDLSIIKNSPSERRKFMDNELCQIDKVYFYDLKKYQKVLEQRNKLLRDLANNNSLIKTLDVWDEQLLFYGKKIIKRRSEFIKELQSIIFYIHKRLTKEKEDIKISYDSDCSFENFEEKLLRAREKDIKFLQTSVGPHRDDISIKVKNVDMRKFGSQGQQRTCALSLKLSEIEIIKKNVNETPILLLDDVLSELDDKRQYDLLKSIGDIQTIITCTGLKSFIDKRFKMDKIFKVEKGNIFDYKQA	155.311	2252.96	2356.61	2277.45	2944.86	4022.35	4918.62	Present	Present	Present	Present	Present	Present
LCVA_5	5	3949	5871	1923	forward	DNA gyrase, B subunit	gyrB	K02470		MAEERDYGADQIQILEGLQAVRKRPGMYIGSTSEKGLHHLVYEIVDNSVDEALAGYCTHIEVTINKDETITVTDDGRGIPVGINKKAGKPAVEVVFTILHAGGKFGGGGYKVSGGLHGVGASVVNALSDWLEVTIKRDGKLYRQSYKKGVTSYPLKEIGTCNEGETGTSVTFKPDETIFETTIFDYKTLKVRLRETAFLTKNLKITLRDLRNDEIKEEVFHYEGGIKEFVKYLNKSKTPLYPDVIYCEGVKDKVMVEVAMQHNDSFEESCYSFVNNIITPEGGTHLSGFRNAVTKTINAYAREKNFIKENENSLSGEDIREGLTSIISIKIEEPQFEGQTKQKLGNSIARGAVESIVTEQLTYMLEQNPAIARIICEKSIDSKRARDAARKARDLTRRK…	121.793	2244.46	2223.38	2351.1	2768.53	4299.75	4666.78	Present	Present	Present	Present	Present	Present
LCVA_6	6	5886	8330	2445	forward	DNA gyrase, A subunit	gyrA	K02469		MDDKIFDQIHDVDLKKTMENSYIDYAMSVIASRALPDVRDGLKPVQRRVLYSMIELNNGPDKPHRKCARIVGDTMGKYHPHGDSSIYGALVNMAQDWSTRYPLVDGHGNFGSVDGDGAAAMRYTEARLSKVAMTMLKDIDKDTVDFVPNFDETEKEPVVLPSRIPNLLVNGTQGIAVGMATNIPPHNLREVVAAIEKMIDNRVNENRDTDLEEIMEIIKGPDFPTGGEILGKSGIESAYKTGRGKIKVRAVTEIEPMQNGKNRIIVTELPYMVNKARLIKYIADLQKNKKIDGITELRDETSREGMRIVIELRRDINPTIMLNKLFKHTQLQDTFGVIMLALVNNQPKVLNLKEILKFYLKHQEEVVYRRTKYDLNKKEERAHILKGLLIALDNIDKVI…	102.538	2262.4	2261.45	2468.01	2782.43	4148.46	4536.17	Present	Present	Present	Present	Present	Present
LCVA_10	10	13331	13765	435	reverse	putative cell wall-associated hydrolase				MLSLTYHYAYTLILSTLYSSRDLMIFRSGYLILEGASRLDAFSVYPCRTRLPCSALGKQQVHRRSVQPGPLVLGSAPLKYPPPAPDRDRTVSRRSEPSSRTALMGEQPNPWNLLQPQDAMSRHRGAKPLRRCELLGVISLLSPG	159.566	2048.78	1863.59	2563.83	2315.69	3358.82	3701.21	Present	Present	Present	Present	Present	Present
LCVA_13	13	14442	15659	1218	forward	tyrosine--tRNA ligase	tyrS	K01866		MKIYDELVERGLIAQVTDADEIKELVDNGKATFYIGFDPTADSLHVGHFMALCLMKRLQLAGNKPIALLGGGTGMIGDPSGRTDMRKVLTKDQVEHNIECFRKQIGKFIDFSDNKALMVNNADWLLDLNYINLLREVGSNFSVNRMLTAECYKLRMEKGLSFLEFNYMIMQAYDFYKLYTEYGCNMEFGGDDQWSNMLAGTELIRRKLGKNVYAMTINLLTNSEGKKMGKTQSGAVWLDENKTTPYDFFQYWRNIDDKDVMKCIKMLTFIPLAEIKKMEKWEGAKLNEAKEILAYELTKLIHGEEKAEAAKEASHNVFSSGSAKNMPSIKLSEDDFTDGEIDIRKLLSSVGFVGSLSEGKRAVEQGGVSVNGEKVDDAFKKYTKDSFKKEFIIKKGKKK…	122.062	2086.78	2401.26	2470.69	2644.79	4085.27	4578.38	Present	Present	Present	Present	Present	Present
LCVA_14	14	15747	16280	534	forward	PAP2 superfamily protein		K19302		MDLEFKILHWFYSLHNPILDKIAIFVTKLGSGGIFWIVLTAVMLILSKKSKKPALTSALALFLSVIMVNFVLKNTVARPRPCWIDRSIPMLVKIPKDFSFPSGHSSASFASATAIFYYYRKQGILLYIIAILIALSRLYLFVHFPTDVLCGTLIGIIDGIFAIFIMKFIYKKYNIKW	112.661	1883.11	2192.7	2317.11	2235.38	3537.99	4216.22	Present	Present	Present	Present	Present	Present
LCVA_15	15	16397	16684	288	forward	hypothetical protein				MNDFFEKMEHSMYKVGKVVSDKAKFLRGVAKKKYNIVSKENEIKNTYVEIGKKIYQNKNKYMDVLGEEISKIDDLKEDIEELKQEIENLKNANNI	128.983	1897.59	2322.46	2157.86	2424.43	3890.1	4251.52	Present	Present	Present	Present	Present	Present
LCVA_16	16	16728	18704	1977	forward	methionine--tRNA ligase, beta subunit	metG	K01874		MSNKGNFYVTTAIAYTSGKPHIGNTYEVVLTDAIARYKRQEGYDVFYMTGTDEHGLKIEQKAEAEGIKPKEYVDKKAGEVKAIWDLMNTSYNKFMRTTDVDHEKQVQKIFKKLFDQGDIYKSTYEGMYCTACESFWTKSQLNEDKCPDCGREVNPAKEEAYFFKMSKYADRLMKYYDEHPEFIQPVSRKNEMINNFLKPGLQDLCVSRTSFTWGIPVDFDPKHVVYVWLDALTNYITGIGYDVDGNYGENYKKFWPADLHVVGKDIIRFHTIYWPIFLMALNVPLPKKVFGHPWLIQSDGKMSKSRGNVIYADDLVDIFGVDAVRYFLIHEMPYENDGVLSWELLVERINSDLANTVGNLVKRTVAMTNKYFDGVVENTNVIEEVDLEFKEIVTNTKKK…	152.279	2352.86	2554.2	2616.78	2886.68	4036.34	4715.21	Present	Present	Present	Present	Present	Present
LCVA_17	17	18749	19525	777	forward	hydrolase, TatD family protein		K03424		MIFETHAHYEGEEFDSDRVELLSALNKKGIGKIVDVGSSMDTSRQVVELIKDYPFMYGAIGVHPDTTPEMTEEDLKELKELSKADKIVAIGEIGIDYHYTKEKDVIEKQIYWFKRQLDLALLLDLPVIVHSRDAAKDTFDILSEYHKKGLRAVLHCYSYSADQAKEYVKMGYYIGLGGAITFKNASKKREVVESIPLSSMLTETDCPYMAPVPVRGTRNHSGNLIYVVDKIAKLKGITKEEVEDITYNNAMKFYNLAN	144.743	2349.25	2511.74	2583.16	2843.46	4060.35	4576.61	Present	Present	Present	Present	Present	Present
LCVA_18	18	19666	20535	870	forward	dimethyladenosine transferase	ksgA	K02528		MENLSNLTIAKKVMLDQNFRTKKKFGQNFLMDENVLNNIVDAADINKNDLVIEIGPGIGTLSQKILERAYSAILIEIDEKLIPILNDTLKEYSNFRILNEDIMKLDLNSLFSEGEKNLNIKIVANLPYYITTPVLTKLMKSHLDYESITVMIQKEVADRLIAKKGNKDYGAITLLVNFYTDPKIIEFVTKDKFFPRPKVDSAVVDLKKKETKLPEGLTENMLFTVIRAAFLHRRKTLYNGLLNCKELNLSKDKIKLAISKSGWEDGIRGEKLSLFDYIKLSQELYKMEG	133.667	1997.24	2375.1	2230.9	2510.98	3803.32	4553.72	Present	Present	Present	Present	Present	Present
LCVA_19	19	20539	22158	1620	forward	diguanylate cyclase domain protein				MEFEQYPLKIQNLIEKVFDENLREEDYTKIIEYCNELTHYGEANEDEGLVGFAGYIRGEIYYLKNEVILFYKEMYNCMPLLEKTKEWLYFALGSNVLGIMSINSGNAPFAMDQYLNALEICEKYNLVDIEWIIHINIGTLYLRVDDEENAINHLLIANNYIEEHKDSENYKSNLSVAYTNLGKAYISEGKIKEAKMYWYKLEKECLSFLDKKEKIATYCFGARLFDIISDEKSRNQCIEFVKNIVKTDFAVMDVFDDLYEFLQILIKIKDEENFLFIWEKVYFLTEKTTVKDMLRRLLKLKLIYFEKINNENKFSKIAIEYAKISMSENESNKIMQRNMIALRANLQHLTDINHRVEKENRILQKKSETDALTDMFNRFKLNDYWNKIFEKAYHKKTML…	135.952	2022.08	2286.71	2285.38	2387.25	3802.44	4521.83	Present	Present	Present	Present	Present	Present
LCVA_20	20	22173	22712	540	reverse	acetyltransferase domain protein		K03790		MLTFETERLLLTSSNPCMAEEVLNFYKNNKEDFEATEPIDKNNFYTIEVQKRNLSMEERAFSEKFFVRFWIFLKENPKKIIGTFSFSKIKMGYFCSASLGYKIDKEFRHKGYCTEAIRFGLYYAKNNLNLHRIFSTVNLDNKNSISLLLRLGFDREGLLKDYVFLNGKWTNQYLYAKIL	105.087	1958.9	2296.44	2112.72	2111.42	3952.14	4494.56	Present	Present	Present	Present	Present	Present
LCVA_21	21	22774	23220	447	reverse	cytidine and deoxycytidylate deaminase zinc-binding region family protein		K11991		MKLAINEAKKAYKKLEVPIGCVITFENKVIAKAYNKRNTEKSALSHAEILAIKKANKKFNDWRLEDCTIYITLEPCPMCSGAIIQSRIKRAVIGAMNNKAGCAGSIINILQMDKFNHQCEVSTKILEEECQTILSTFFKELRDMKKNI	91.4899	1960.42	2411.91	2361.9	2131.9	4053.82	4129.58	Present	Present	Present	Present	Present	Present
LCVA_22	22	23534	24523	990	forward	SCP-2 sterol transfer family protein				MRINVYYGGRGVLDDPTLYVLKEIEKVLTELRVTVTHYNIYEYKNEISTLPQTIKDVDGIILATTVEWLGIGGHMNEFLDACWLYGNKEEFKKIYMMPVVMSTTYGEREGMMTLVQAWEILGGTPCSGLCGYVAERAAFESNKDYARIIEKKTEDIYRTISQKNVGLPSSNQAVTKTVLHAEQLELTPQEREQLSQYASDDNYVKQQKVDIKELSNMYRELMGKSSEEDADYIERIKKAYRPKEEFSAKYLFNINESQNPLHIEVTPSNINISHEKKDDVDVYAKLSEKVLNDILYGRETFQRAFGVGDMTAKGNLRILRMLDTIFQFE	101.586	2175.88	2495.87	2631.97	2664.58	5448.69	4355.78	Present	Present	Present	Present	Present	Present
LCVA_23	23	24627	25046	420	forward	HIT domain protein		K02503		MKDSNCIFCKLANGDIPTNTLYEDEYFRVILDADPVSKGHALILPKNHYKDIYELGDLESEKIILLAKKMAIKITDKLKADGFNILQNSKEIAGQSVFHFHMHLIPRYKDAKNNKGLLEFKTLSLSEDEIKEIFKKIND	103.629	2051.62	2462.31	2449.69	2563.08	4618.13	4466.07	Present	Present	Present	Present	Present	Present
LCVA_24	24	25099	26157	1059	reverse	undecaprenyldiphospho-muramoylpentapeptide beta-N-acetylglucosaminyltransferase	murG	K02563		MRKIVLTGGGTLGHVTPNIALLPALKAANYEVIYIGSNYGMEKEIIKKHNIKYFGISSGKFRRYFSLKNFTDPFRVIKGFFEAKKILQNEKPNLVFSKGGFVSVPVVLAAKILKIPVIIHESDMTPGLANRIASCAATYFCCNFPETFNSLPKGKTILSGTPIREFLLNGSAKSGHDFLNLNYEKPIIMIIGGSQGSKIINDTVRSALPFILDRFYVVHLCGKGNIDDSLKNTEGYRQYEFISDELPDIFAASDLVISRAGANAICEILSLKKPNILIPLGFSQSRGDQILNADSFKKQGFSYVINEENLTEESLIIGINTVFSNRLSYIEDMQKASESNSIQIIMDLINKL	95.0803	2048.1	2434.37	2392.4	2543.02	4339.54	4398.33	Present	Present	Present	Present	Present	Present
LCVA_25	25	26343	27920	1578	forward	phosphoglucose isomerase family protein		K01810		MYWNNLDTLKSFKEIKDKKKVDMKAVLDGDKGYDRVNKYSVKMAGNMKYNFAGKEIDDSLLDELQKLADEGELISKYEAVYNGEIVNTGEKRKVLHHLTRGQLGKDVVVDGVNKREFYEEQIKKMGDFSDKIHSGKLLNEDNEKYTTVVQIGIGGSDLGPRAMYIALKNWAKVNHKDLMNAYFISNVDPDDAVNVLKTIDIKKTIFVLVSKSGTTLETLTNMAFVMEKIKEQGLNPAKHMVVATSETSPLAHSDDFIEAFFMDDYIGGRYSSTSVVGGVVLSLAYGIDVFKEFLQGAHEEDEIAKNKNILENPELLDAVIGVYERNVLGYPCTAILPYSQGLSRFPAHLQQLDMESNGKSVNRFGEDIDYVTGPIIFGEPGTNGQHSFYQLLHQGTDIV…	141.377	2332.41	2475.76	2573.52	2724.69	4506.27	4572.87	Present	Present	Present	Present	Present	Present
LCVA_26	26	28034	29107	1074	forward	cell Wall Hydrolase family protein				MKSNNNNYLKNVKIQGISLSAALLLSVSLFPFYKKPVAKVSKKNMERHVTAGISSVLASNLGIDNKGKVTSGVSSLIYFSKAVKRPVIIEKEKVDTVAKKYEDEFSDKVVILEGEFVNIRSDAAVNSSLIGKLRKGDIANFVETNGDWIKIKSGAVIGYVKKDLVAKGKKAKEILSQKGVSDIKGMSFAITIDEWKKQVEKVNKVAAEKKAKREEAKKNSAIKNRSANSEAINENNVGGDSYSITTGADPQTLMAAVIQCEAGNEVYEGQVAVGSVIMNRLRYGYSGSISGVIFQRGQFYSPNSKRLANVLKRGVKASCIKAAAEAMAGADMVGGRTQFRPVSSGKSGLVIGNHVFF	151.01	2404.97	2322.58	2317.65	2780.23	4865.34	4482.79	Present	Present	Present	Present	Present	Present
LCVA_27	27	29267	29641	375	forward	conserved hypothetical protein				MEDHIVLCASSRYTKKFYINPEFSNLPEPIKRELKIMCVLFTEDVGGTLELLFDKKGDIDIRTIANDGDYFFDEIGAEYKVRKMRDEKQELFQSLRLYYRVIKLKISPEKAAEEIERGFFDDDE	152.261	2199.91	2405.52	2413.31	2706.91	4305.89	4360.25	Present	Present	Present	Present	Present	Present
LCVA_28	28	29628	30641	1014	forward	TIM-barrel , nifR3 family protein				MTMNDNIIHPLRIGNVELKNNLILAPMAGVTDISYRPLCIEKGAAMAVMEMVSAKAITYNNKKTLDMLLTEPSEKPISLQIFGSEPSIMSEAVKKLEEYPFDIIDINMGCPVNKIVNNNEGSALMKDPILVGKIVESVVNSTKKPVTVKIRAGFSNENLNAPEIAKVIEESGAKAVAVHGRTREQMYRGKARLDIIRKVKESVKIPVLGNGDLRSGDDVENMYDKTHCDGFLIARGALGNPWVFKEIIDYCKNHTIDKRPSFDEIMEMILVHTKRLIHYKNDENMAIREMRKHVAYYTAGIRNSSHIRGKLNYVETLKELTELLNECKVHIEESSLT	158.128	2222.79	2463.86	2475.13	2725.01	4113.92	4577.44	Present	Present	Present	Present	Present	Present
LCVA_29	29	30736	31212	477	forward	transcription elongation factor GreA domain protein	greA	K03624		MQTKKELMTTEGKKKLEDELHDLKTNKRTENSEKLKEARMQGDLSENAEYDAAKDEQAHIEARILEIENILKNAEVVVYEDADKSKINLGSTVKILDMEFNEEFTYKLVGSAEANSEEGKISIESPLGIALMKKVKGDVISVEAPVGVIKYKILDFEN	129.803	2253.69	2481.03	2444.07	2916.3	4105.09	4954.88	Present	Present	Present	Present	Present	Present
LCVA_30	30	31243	33198	1956	forward	lysine--tRNA ligase	lysS	K04567		MAVKDKNLADNDTNQLLKNRLDKLNNLKADGKDPFLITKYDVSVHSSDIKENEDKYLDKNVSVAGRLMFKRVMGKASFGNIRDLKGDIQIYVTRDALGDENYAIFKKSDLGDIFGVKGYVFKTKTGEITIHATEVTLLTKSLQILPEKFHGLQDTDIRYRQRYLDLAMNLDVRETFIKRSKIISSIRKFLSEREFMEVETPILVENAGGASARPFETHFNALSQDMKLRISIELYLKRLIVGGLEKVYEIGRVFRNEGIDTRHNPEFTLMELYQAYTDYEGMMELTESMFRYIAEQVLGTTKISYNGIEIDFGKPFRKLSMYDAVKEEIGIDFDKVETDEEAKKIAKEHNIAFEDRHKKGDIVSMFFDEFCEDKMIQPTFIIDHPIEISPLTKKKKDDP…	148.187	2296.08	2466.07	2506.2	2645.74	3960.02	4554.98	Present	Present	Present	Present	Present	Present
LCVA_31	31	33357	35327	1971	reverse	ftsX-like permease family protein		K02004		MKNSTVKTFAFNNLKANRMVETPFILSSSIMFILFNIMSSLSDNDYVIHRHDSLRMFIGFGIVCLGIFTSIFVFYATNFLVKKRNKEFALYAILGLEKKHIRKIIYLEFFILFCVIALISVIGGYIFGKLSFLALNFLLHDVSGTLMDYPFCIHAMTKTLILLSVLYIITIIRSGLKISLSAPVKLLRKQHSGEGEPKSRYILMIIGFLTLFAGYYIAITIKGILSSLIYFFLAALLVIFSTYMLYISFSIIILKRKKKSLNYFKPSNFLGVSGLLYRMKSNTISLASISILSTAIIITLAATLSIYFGIQRTVKNIIPREYQLESFIDVTPDNYKDAKRDILKKVYSTLDENKKTKDTIVSYKMTTAAFKEENTFREYKSGMSGIPNFILVYDLKGYN…	120.859	2060.92	2476.71	2386.84	2411.15	3811.02	4317.25	Present	Present	Present	Present	Present	Present
LCVA_32	32	35324	36082	759	reverse	ABC transporter family protein		K02003		MVILELKNVKKTYKAKNIETKALKGINLSVEKGEFISIMGESGSGKTTLLNIIATFDKATSGSIILNNKNLNLLKDKKISKFRRKELGFVFQDFNLLDQFNNRDNIFLPLVLSNEKVSVMKDRLDKIKTKLGIENLLEKYPYEISGGQKQRVAIGRAIITKPSLLLCDEPTGALDSHSSEMIMNLFSDINKSGQTVLMVTHSLRAASYAKRILFIKDGIIYHEIYRSENESQSEFMERITNAQFILNRGDKA	109.246	2169.01	2536.75	2341.94	2452.35	3731.02	4577.6	Present	Present	Present	Present	Present	Present
LCVA_33	33	36042	36170	129	reverse	hypothetical protein				MKQRLFPYRIIIDKRSFFMSNKNNRKDYLYGDFGIKKCKENI	129.729	2032.16	2499.4	2152.06	2348.4	3673.67	4404.01	Present	Present	Present	Present	Present	Present
LCVA_34	34	36203	37108	906	reverse	histidine kinase-, DNA gyrase B-, and HSP90-like ATPase family protein				MKKLRDFLKTEHKVIFSCLLVIMTFGCIFLFANLNKEYFLLGSEITIFGLIVYLFFAYFNYKKEQTLKEKFNELYIKNKKLENQIIVDRNDLEEYFLLWVHQIKTPITVSNLIFQKSDFKEVKRLKEQMFFIEEYTNMAINYLKLKDRQSDMDITNVDLDKIIKSILKKYSMLFIDKKISLNYTPIKENIISDYKWLSILIEQIICNAIKYTDTGEISIYYDNVNNTLCIKDTGVGIRSEDIHKIFDRGYSGFNGRINEKSSGLGLYLVKSIAVLLNLKINVKSVLYKGTTFFIEFKTLQN	138.683	1910.52	2598.43	2256.4	2338.03	3663.32	4504.48	Present	Present	Present	Present	Present	Present
LCVA_35	35	37116	37781	666	reverse	transcriptional regulatory , C terminal family protein				MKILIVEDDKNISSLLSEELKAWGYETKEIENFNNVLDSFNDFKPNLVLMDISLPFYNGFYWTEKIRNISHVPIIFISSHTEPMNIIQAMQFGADDFIEKPIDITVTRAKIQAILRRAYDYNIDEENLTYKDFTLKLSSASLIGNNFSISLTRTELLILEILFRFKNQIVSRENIINHCWQSEDFIDDNTLSVNITRLRKKLNNVDVDLIHTKKGIGYFLG	165.188	2013.65	2639.85	2394.78	2386.97	3736.23	4463.08	Present	Present	Present	Present	Present	Present
LCVA_36	36	37884	38876	993	reverse	WYL domain protein				MSKSENQKFKLYYIIKILLEKTDENHGITITELIKALENKGIHAERKSLYKDFDDITDKLDMEVLKKKEGKFTYYRIEDREFELPEVKLLIDAVQFSKFITEKKSKDLIQKIKKFVSIHDAKNLDREVFVQGRVKTMNESIYYNVDEIHRAILADKKISFKYYKWDINKKLVEKYEGVNFKVSPLALIWDDENYYLAGFDDYDKIIKHYRVDKMKHISLLPEERDGKNDFNDFNMVSYSTMNFGMFSGKEKRVKIKFNNDIVGVFIDKFGKDIPIVPIDNSSSYTRVDVFISPIFFSWVLALGEKAKLTDPDDVVLEMKEFISKINDIYK	166.529	1920.6	2466.62	2263.06	2177.52	3428.16	4162.97	Present	Present	Present	Present	Present	Present
LCVA_37	37	39134	40813	1680	forward	EAL domain protein				MYTENKFLKQYLDNNFFDICTLINSVAHNYDDNYIYFGDLKTNSFYISDNLKERFGFKNNIVKDLLKEWEKLIYNPNDLEMFKKDMLEVMNKKKNLHDLRYRIIDKDGNKFWIRCQGKILWNKDKTEPLFFSGIITSPENDFVVDPITKFPMEAFAISKLKSYVNKELNVRIVGFSINHFSEINEIYGKEKGDMLLRDITKTLDDFFDKEISFFRLDGLRFAAVIAPTCIKDEEAVIRQIKKVILDKYKEHNIADELQCSFSYMNILPGEMNAQDIISNTIVLINVAKASLDPNFVAHTVKDINNQKEYAKMLFKLREDINNNFRNFRLVIQPIVRADNHKIKGGEILLRWKCGGKDISPAVFIPILEESKLINIVGKWILENAIKNTKKFLKKNAKLQ…	139.527	2150.45	2475.26	2351.82	2498.88	3923.38	4479.12	Present	Present	Present	Present	Present	Present
LCVA_38	38	40865	42577	1713	forward	diguanylate cyclase domain protein				MDVLGKNIKDFVFKAVFIFMLFIFVLPVLNFQRENEWTERNFDVQVNNKEFPDIDVDRTALPTLKKGDLVTITRRMRKSDCEEKFLVFKTYSSVVKVYWNGKKVYSYGEERYKKNKFLGSGYHIIKLSKVVTAHPVLTVQLKAGENINYDWMEFFKLTKSNTIWTDIFYESSDSVMLSIALIITGSVGFLCFSLVSTIMKLSNDHLLFSFAMAFFVGIWSACTNGVFQNMTGNLELTSAFEYAALYSIPYFYINLIESIKSNLGKWNIVFKLKYFYLAFLAIAALSHIFNIYNISKFVSIFRASVFFVLLFILVISIKGYKQQKSYEKVLGIGNIVSAVLLGIQVVLFNLNIHYINVFHRRYTIGDIFIVIPIIIVIMTPLISYSVSAQLSKDYEMQIS…	128.378	2200.92	2494.29	2515.24	2611.98	4746.37	4603.73	Present	Present	Present	Present	Present	Present
LCVA_39	39	42664	43848	1185	forward	conserved hypothetical protein				MKFGVFTKELDHLIYIPVIKRMYKTNSIEEIKAYAGFSQIQRFKNEIDTLQRFGLHKELEVKLPSSKEEPSGLKCTDGKADVIYSASNASIKETYRDEKNRKCFRRKIRHAFVESIVYKSNQIGTADRKEPPLCFNCAAQLEVEGENYFCPSCRTSYQAEAYRYLLTRFFIEGAFSKLYYVLFVLVPAFILAMLQAKGKISQDQTEIISSIVGVVFSFLIIFALIRSLILYFAHREVVNNIKQHDPHFSIEIFTMRLIDLLTQQPEILLLINSSGKSFDKNQTGVICKNFRHLEFRTYRRENDLEIIGCSGKVDAIFLNRIDRHVHIKEKHEKATIYLARKHGVLTPIHYVPDQFTCPNCSGHQTFCQVGNQVCNFCHSSIPISDIDWMLYPNN	124.436	2268.45	2504.32	2545.78	2625.71	5003.09	4797.83	Present	Present	Present	Present	Present	Present
LCVA_40	40	43891	44316	426	reverse	flavodoxin				MSKVAVVYWSGTGNTAAMADAVVEGAKSAGADTTLYEAADFNSSVASEYDGIAFGCPSMGADVLEEMEFQPMWDEVKDNISDKKVALFGSWGWSGGTWMDNWEEDAAECGITLACDSVICMEYPDDETLEACAKLGEAVAQ	117.685	2016.65	2194.71	2418.14	2295.54	4172.1	4139.35	Present	Present	Present	Present	Present	Present
LCVA_41	41	44877	46187	1311	forward	D-lactate dehydrogenase	ldhA	K03778		MVTINYEVKDSAGIHIRPAARIAQVCTEFKSEVTISNGSETAHANNVLKILDLSAKKGDVLTISAEGEDEKEAVKKIEEILNEVLDQNEKNKNLLKIAFFGTKSYDKLFFSELSKDQGEGTYNVDIKYFRSRLTEETVSNAKGCDAVCIFVNDEAPANVVEALAKYGVKLILLRCAGFNNVDLKTAKKCGITVLRVPAYSPYAVAEHAMAILQAANRRLCKAYNKVRDNNFALSGLLGIDLHNKVAGIMGTGKIGVCMARICKGYGMTVLGWDAYPNQALVDEGLLTYVTKEELLKRADLISLHAPLIKGEGGTYHLINKEAISMMKDNVMLVNTSRGPIIDNDALIWGLRQDKFHAVALDVYEGEDDNVYNDRSDDMLSHSIVARLTMYPNVILTSHQ…	98.5812	2322.73	2437.24	2628.48	2571.23	4410.15	4539.25	Present	Present	Present	Present	Present	Present
LCVA_42	42	46184	46498	315	forward	glutaredoxin family protein				MITIYGSEMCPSCIVCKKNFDANNIEYEFKDITKNLHFLKEFLIYRDRESAFDRAKEIHHIGIPAIVKEDGTVFTDWETFLIEKGLKVIKEDDKKSCSITKKGC	95.6381	2268.29	2543.43	2565.66	2610.54	4428.83	4699.27	Present	Present	Present	Present	Present	Present
LCVA_43	43	46569	48356	1788	forward	threonine--tRNA ligase	thrS	K01868		MEKEQYLKVYRHSLAHIMAKAVIELYGKEVQYAIGPQIADGCYYDFVLPVALTKEDFPKIEDKMHEIINRKEDWKRQVVSREEALSIFKNQKFKTEIINDLPDDATIAVYYTGDDYVDLCKGVHVENSKDLMNAAFQIKSTSGAYWRGDEHRDQLQRIYLYAFPDKKQLKEHLAYVKEAMERDHKKLGVQQELFMFDETAQGMPYWLPRGWQLYQSLLSYSREVQAMHGYREISAPLINNKKLWTISGHWAHYQDNMFIVPGKSEDGQFDIEAHDTMSAKPMNCPNAMMQYKRKPRSYKELPIRYSEYDVLHRKEKTGQLNGLLRVQAFRQDDDHTFVAEDQIEDEIKDILSIADEIYGTFGITYRAELSTRPDDYMGDIELWNSAEATLKKILDKQYG…	111.215	2350.49	2416.83	2581.71	2551.77	3930.15	4376.4	Present	Present	Present	Present	Present	Present
LCVA_44	44	48534	50018	1485	forward	transglutaminase-like superfamily protein				MKDSFSYEKQLNNATFLEDMGENEKAVNEYKDSLKYLNLSTANGKESYSRISYKISVLSKDKNYFDEIMFAIFAKKYAYQNKDVDNLYKKAKESANPYIFSKLNKISNYDSYLKLKKQIIKHPCKVEQSFYEKENIYFYIFLSLFFTICMSLFKTDIVVLFWILSILTFLPAIYFGKKFLIKTRDIEKFFRGALGFKHFIVYLIKKWLCIGSLIGGTILFVYFFAAGFLGKEISNIENATLRNQNKTAVFIRTILTLEKDTIPPRIIGNNFSVKKGEKVDFKHKIKIFDNSGKEGLKVSINTGNLDINREGTYKIFYTVSDASGNVATKEIEVNVKDYSKVNLKNRITKLAKEVLSNIIDDNMTPYEKAEKIFWWTHDNITYKEIHDKNSPLRNAEMGF…	122.519	2050.24	2279.75	2191.37	2239.88	4239.16	4260.39	Present	Present	Present	Present	Present	Present
LCVA_45	45	50268	51839	1572	forward	AMP-binding enzyme family protein				MGNTIIEYLKKTEEKYPYKTAFIEGNRRITFKELFDLSKKAAAFFIEKGVFKEPVILNIKSKIDTVILFISIIESGNFYIPIDNNLSFEMKKEIIKKSKARIMVTSFEKEKKRVSFENLKECVEIFDINDILNSKFLIKGTLEKIKPEDTMYVIYTSGSVSEPKGVEVAHNSVISYIKELTKVLKVNENTIFGCQSPLFYDAPIKEIYGTIFKGATTVFIPKQYFSYPTKLIDLMNEEKINMICWVSSSLSIMEMLDAFKEKKPCYLKTIAFGSENLSIKTLNYWRKHFNAARFLNLYGPTECTGMSTYYELKDDFKSDIIPIGKPFSDTKVWILNEDFEEVKKGEIGEIYIGGKGVAKGYFKNNKKTNEVFLKNIYGLRTDKSCTACYDKIDKPDNEK…	92.6635	2114.12	2420.59	2287.31	2367.49	4472.05	4351.46	Present	Present	Present	Present	Present	Present
LCVA_46	46	51823	52065	243	forward	phosphopantetheine attachment site family protein				MQSTYECIKELLNDIHPEIDFTKEKDLAKQEILDSFDTVTLISDIYDKLGVLIPSDEITPENFYSLDTIVSMADSLIKRK	84	2167.81	2381.25	2394.77	2328.41	4208.94	4453.23	Present	Present	Present	Present	Present	Present
LCVA_47	47	52065	53633	1569	forward	MBOAT, membrane-bound O-acyltransferase family protein				MSFISYEFLGFLFVVAVLYYTIFKNKKWELLLISSYYFYYKTGVGNLLFIVLTSLLTYIFSLVISENNKANLIKEKQNISIQGNQKERRKVFLLIFALFLLFMLFIGKYTDVASNFTFFIQKKRSSFLIPLGISFYILQSIGYLIDSYKGKVEIEKNFFKLSLFITFFPQLIEGPISRFKDLKEELFKYHNFKYENIKIGIIRILYGLFKKLIIAERIEVFLDEMCLNPEKYQGPFVFITLIVYSVYIYCDFTGGIDIALGVAKIFDIKLTENFNHPYFSKSLREFWRRWHITMGTWFKDYVFYPMSVSKNMLILSKKSRKLLGNRLGKRVPVFIAIFVTWALTGLWHGLSINFFLWGIFNAIFIIIEEEISHLYEKNIIKNKNLKLKVKFVGILKILY…	85.5226	1904.43	2339.79	2100.37	2150.92	3516.43	4255.65	Present	Present	Present	Present	Present	Present
LCVA_48	48	53637	54665	1029	forward	conserved hypothetical protein				MIKNLKNTHIIMLVRILIVILSLYFLQRLLMPKYQGKIKEGAFTSDYYKENINHDVLMVGDCELYENVSTVKMWEKYGINSYIRGNAGQKMWQTYYLLKEALSYEKPKVVVINALSMKYNEPKDEAYNRMTIDYMKWSKNKIDIINASKTKNENFIEYVFPILRYHDRIFDLKEEDFKYLFNKKDNVTLAGYYPKKGVKKAIKIKKEEKNLKFGKRAYFYLNKIRTLCSSNKIKLIIIKAPILSPKWQKNWDDEMNEYSKKYKIPYYNLYKYNDEIKIDYNKDTYDGGYHLNYKGADKIGDFLGKILQRKYGVRNRKNDKKLCKIWEKRVKKYRNFKEEIGE	90.344	1886.64	2231.33	2107.7	2129.33	3197.43	4057.25	Present	Present	Present	Present	Present	Present
LCVA_49	49	54667	55161	495	forward	putative lipoprotein				MRKRKIKTLFVLLFMSAIIFAGCSFRRNEGNDNYYIEEGQEKIYPNMKASEIKTILDKKESYSEKEGCAGAKCIKVYGYKDFEIWTYNDNDIEKVLKVIVKGNKVKTKSGLTIGDSKEKVKKLYGDDFLDDDGNMKYEKQKLNITVKISDDKVIQIEYSSKRAE	73.7818	2150.44	2225.37	2136.13	2359.45	3407.36	4411.5	Present	Present	Present	Present	Present	Present
LCVA_50	50	55176	55670	495	reverse	large conductance mechanosensitive channel protein	mscL	K03282		MSDTKDKVASLKNGGKGFINEFKNFILRRNVIDLAVGVIIGAAFQKIINSLVEDVIMPIVSLFTGGIDFSNNFLSLDGSHYKTLLAAKKAGALTLNYGNFITAVINFLLMALVIFVMIKLINKLSESLNNKMGEEKTTKTCIYCKSIIAIDATRCPNCTSILQE	69.4869	2122.56	2500.77	2350.46	2421.6	4039.57	4573.91	Present	Present	Present	Present	Present	Present
LCVA_51	51	55833	56705	873	forward	ribosomal RNA adenine dimethylase family protein				MSHYIYKREEELKLLKNIIENNPKELWEDNLNDLRSYFLVYHLSSYRKNLVKVFDIKENDSVLEVGSSSGILTEELIKKSKNVFCVENDNDLKQISMERIKALNQNNFVNIKEFLYSNKKYDVITYVGSLRSYMILSGFSKAIPEFLKENLKHLNENGKIYIADDNRLGFKYISGFKDKVSKKFFRSLEENNRILSPKKMLSKMEWEEALNKLDDVQYEIYYPYPSFEFPKYIYSDLYQPNAGELNINGMNYNDFRLHFLNDDKVIENFNQEGIFKTISNAFLIEIIKEN	46.7846	2050.33	2385.19	2260.4	2312.75	3595.71	4406.06	Present	Present	Present	Present	Present	Present
LCVA_52	52	56710	57858	1149	forward	hypothetical protein				MNKFLYCKYSNERDKKFSIYTEIREDENKIRYVEKIPIGEEARGHVDNLLLLYEKLKDLYESENIFINKATKGESGVRFEYLEGKTYEKYVDEVLSEEGKDEALKAIEKYINIVIPENKLNSFKTTHEFNTIFGKVNFPSEMKTLPISDIDLVMSNMIIGDKNTIIDYEWTYLFPIPIDYIKYRIIHYYAATNTKRDELNNKETYEYFGLSEVDIEKYEGMEKSFQEYVQGKNIPLRNLKEDITPGEDLLFGEVDVLSDYERTRKANICFDLGEGYQDSNNLEYTMPNGHLNVKVDIPKGTKKIRIKPSEYAGICFIKALLLDNKKIKFSIKNATESEENIFVFPKNCPEIEISTRWHKYSEIYIDLLYEQSDILRDYASKH	62.6745	2125.63	2430.31	2353.75	2380.56	3468.21	4241.92	Present	Present	Present	Present	Present	Present
LCVA_53	53	57929	58960	1032	forward	glycosyl transferase 2 family protein		K20444		MNKKELLRLIDLTENEYNIEPKENNDKKFLKKRSFIRKVLSKIKWYVLRSLHYIKILITGQFVKILKIKIYNSKANRIKRGKKLLKKIFPSDEILEKEKHTIFKDKIKISIIVPLFNTPEEFLREMIESVLKQTYSDFELCLADGSDKEHDFVGKIVKEYQNKDKRIKYKKLLKNEGISENTNSCIAMAKGEYLALFDHDDILHPEVLYYCMKEIEEHNADFIYTDEATFNSPNLYDIRDIQYKPDFAREDLLSLNYICHFLVFDRNLLNGQKLYDSNYDGSQDHEMILRLSSIAKNIRHIPKILYFWRIHPLSVASNISAKSYAISAGKRAVIDFEKKKIEM	67.939	2015.24	2460.85	2252.45	2378.78	3464.04	4410.14	Present	Present	Present	Present	Present	Present
LCVA_55	55	59795	61714	1920	forward	glycosyl transferase 2 family protein		K20444		MSKIKTLLTYTKKYGIKAGINLIKEKISGTYSIEHQYRDFLVRAKKREESITDKSTFLNTKIDIVFYTNKLEAIDLLEKEIKKQSYKNIGTVFLNDIGTNIKIIEKDLKIERVYCIENIINKGEGEYIIFLEENCTFDEDFFYAISNYLDKNKDKDMVYADEDIIEGKVRKRPFFKPDISPIMLSSFQYIGSCFAIKRSALRQIVEKSLKDTISYENNLSENILSEGNLNKDNPDKKIKLFSNHWYDLLFHIVEFYDKKVKKGEEHDITKVYPRAIGHISYPLFSQKVDKGFDGFFRYKEDFSDIVKNHLKRIGKEVEDVKQNVDGFFEVTYKKLDKNPLISILIPTKDHSKDVEKAMMSVANKSTYKNIEFILIENNSTEDETFNYYSKLLNNEYDCN…	112.014	2053.44	2335.22	2142.57	2288.97	4077.71	4362.61	Present	Present	Present	Present	Present	Present
LCVA_56	56	61750	63288	1539	forward	conserved hypothetical protein				MSIILMSSIMLLFGIFFMYFVMRFFYLKRVMGVLIILSILLCIVTGLLLNKKEIKLHRIYFISAIVLGIIYSTIIPVNGVPDEWCHYLTSYNVSNSILGIKNNPDDTMNVRVSDYNIHHAKVINKIENYEKYFSRVFEPVSAKNKNIKLKPLSTDRLPYIASSIGITIGRILGFNAYYIYFLGRMFNLVLFAFLVSLAIKIIPIAKIGIFGVGLLPMVIHQGMSLSYDSLLFGLSFIIFSLTLYYLKEEKVFSLKNEIFLLVLYGFSGAAILPIKGKAYILVASIPFFMYIRETIKEKHIKNRFTISAEVFLIVSLIIKIVNKLFPTIKNIGNHNSIFGKHIISWCNIEGYSLIELIKSPIFLVRIIVKTFLREGGVFWNDSIGNRLGALNVTMPLFFT…	135.964	2024.71	2430.72	0.386615	2228	5594.91	4290.66	Present	Present	Absent	Present	Present	Present
LCVA_57	57	63307	64536	1230	forward	polysaccharide biosynthesis family protein				MNNTNIKKNILWNTVGSIFYFACQWLITVLVVKWDSYESAGYLSIAMTTSSSFSVIALLSMRSFQISDLRGEFSAREYVGSRIDSSVASYVVCTVVSLFTSSIYQMLCINAFMLVKVAEALVDVLHGENQKQDRYDYIGKSFFLRGIATIVSFSIGIKTTHSLVITLFLMAFLNLFLAIYYDVKKTGGLLDIRPILFKKSIFKLILSCLPLAMFSFMLSVQNLIPKNVFQDMYGNYKLGVYSSIASPTLIVQVLSSVIFSPFLPLFSKIYQEERYEEFQKNMHKIYIGFIIMILSVMIGGMILGKIGLVILFGRNILKYYYLFYPIMIVTLLVSIIWILSSIMIAIREVKWLLVSMIIDFILCIIFVYPIIKKFESNGMSYVQILTYSIYIIFMLIFFE…	118.113	1911.69	2346.8	2120.69	2094.08	5596.65	4115.12	Present	Present	Present	Present	Present	Present
LCVA_58	58	64539	65600	1062	forward	acyltransferase family protein				MNCLLSDKMTKFSTNINILRFICAISVILSHSYVLTLNEYDLVSRYFNNQVSLGGIAVSIFFFLSGLYVTKSLKKSKSSIDFIKKRVKRIFPQLWIVVLFSIFVIGPIFSTLSLKEYFTNIETYKYLKNMVLILTYSLPGVFKDRYDTTINGPLWTMPVEFLCYIMILVLSIVIKKISNNKNEEKFWKILFGISTVISICIFTIILYVIKSIFLITAFRPVCFFLIGSMCFLYKDKIILNPIVALIMVFILPFLRENNLFNLFSLIFIPYIIISLILGVKQTKFNLKIFNISYEMYLLGWPIQQSVNVLFSGLNPIENTCLSLPIDILLGYLIYITVEKILNRKNKSYVYNKQ	89.645	1788.79	2413.81	2193.6	2058.04	5379.53	4136.74	Present	Present	Present	Present	Present	Present
LCVA_59	59	65581	66297	717	forward	glycosyl transferase 2 family protein				MSIINNRKKYLVIIPAYNEAGAIFNTVKDIEKNAKSFDYVVINDCSKDNTRKILEENNINHINLSINSGIGAAVQTGYQYAREYGYEAAVQVDGDGQHSASYLEKMAEILEKDNVDMVIGSRFIEKSGFQSTGLRRVGIKFFTLWIKLLTGQIVTDPTSGMRLCKKEIVNLFAEDYPKDYPEPETVVSVLKLGYKVKDMPVKMKERQSGTSSISLKKAVYYMIKVPLACLFAAIRKKM	79.4798	1920.72	2285.9	2284.01	2282.69	4581.23	4148.6	Present	Present	Present	Present	Present	Present
LCVA_60	60	66312	66662	351	forward	conserved hypothetical protein				MPLKLQIVIAVMIFVALLYITSQVKRKNIYLKYVLLWYLVGIILLIFDIFPILMDGTAKFIGIKTPINMLFFFGFILLLGLTFAQTVIVSRLSKKAMKLTQDIALINKKLDDSNIK	71.2165	2046.84	2370.87	2204.26	2276.85	4573.37	4325.91	Present	Present	Present	Present	Present	Present
LCVA_61	61	66696	67466	771	forward	thiF family protein		K22132		MQEQFQRIEFLIGKESLNILKEKHVAIFGIGGVGGFVCEALSRCGIYNFTLVDNDIVDITNLNRQIIALHSTIGKEKVIVMKDRILDINPDAKIETKNVFVTPDNIDDFDWNGFDYVVDAIDNITAKIKIIEKANENNIPIISSMGTGNKLNPTKIMVTDIYKTKICPLARVMRRELKKRDIKSLKVVYSEETPIKPDYSSILNKEENKVKDKDEIADNCEKGKRKKAIPGSTSFVPSVAGLIIASEVIRDLIKKN	73.284	2253.52	2453.43	2298.93	2502.44	5840.09	4773.9	Present	Present	Present	Present	Present	Present
LCVA_62	62	67478	68389	912	forward	glycosyl transferase 2 family protein				MNVDIKSDYEDMKDDYFDKMPLVSFCIPTYNNEEYIKETLDTVMNQTYLNIELIVVDDNSKDNTYNIVKEYKDNYICPENKRRVIKLYKNEKNLGMSGNWNKSLSLCTGKYLKLLCADDLLDENATAYEVNIMEKYKDVLCVSSDTQFVDKNGVKKGFYRRYHKCGIIDGISAVKFSLFSRNFLGAPLANLFRKDIYDKIGGFDPSFSYIIDYDFYIRVYLQGKVYILHMPLNFFRIRDDSNTGEVLGGDKGKIYVKEHKKLVKKVAKIIGLNSLQVWFSVTMRKVMNVLGRIYLKVNLPKES	67.7566	2160.51	2469.94	2205.2	2425.14	4892.84	4430.16	Present	Present	Present	Present	Present	Present
LCVA_63	63	68404	70113	1710	forward	glycosyl transferase 2 family protein		K20444		MNSKIFLVKKLLYYIKIYGFLEVYRVFCKRKNKKYELNDYKIYAKRKKAEKENFIAFRREKEDVSKEILIVRIGKNCDVDVSFGIKTKSIFNVSEEDIKRFRYFLFMRDDTFFLEDGLGYIYKTISKNNDYDFIYADSDNYISEDVKKNNREKVNSYIKNDEVYGIKNMIFYNPMFKPDFSPEYLEGYNYIGNAFLVSTKLCDIADFNEKNNDLWDFIFKYTEKAKKIYHLSEIVFHEIQNYNNISSENEIRTLEKHFKRLNEKVTIKKVKDHAYLVNKIPKNNSKISIVVPNKDHINDLKRCMDSFNKSTYKNIEWIIVENNSEDEETFLFYDKISKEENVKVIYYKGHFNFSKISNIGAKASKGELLLFLNNDTELLDKTSLEKMVGDIERDNVGIV…	85.5725	2026.54	2270.13	2140.48	2401.41	4107.15	4257.1	Present	Present	Present	Present	Present	Present
LCVA_64	64	70317	71366	1050	forward	ABC transporter family protein		K02071		MGIKNDKINIPEWKEDEPILSIQHLNKTFKDKAGEVEALKEINIDIKKGEIFGIIGLSGAGKSTLVRCMNYLEEPTEGKVIFKNRNLGQVKPKELRQIRREISMIFQQFNLLSQRSVLRNVTFPLELRGVNRKEAEEKAVRLLKLVDLDGRENAYPSQLSGGQKQRVAIARALATNPSVLLCDEATSALDPNTTNSILSLLQKLNKEMGITIVVITHEMDVISRICNRVAIIDGGKIAESGYVDEIFMAPKTEIGRNLILGDAMRDVEFSEGKMYRITFDGRKSKEPLIANIALKSKAPINIMYAQTKDVGGISYGEMVIQLPSDENMQQEILKLLNQSGIPYKEVDRV	94.2286	2259.39	2498.45	2459.95	2642.81	4471.8	4566.3	Present	Present	Present	Present	Present	Present
LCVA_65	65	71381	72028	648	forward	binding-protein-dependent transport system inner membrane component family protein		K02072		MMSLFMVGVWETVYMVFLSTLIGYVVGLPLGVLLVVTRQGGIHPMPVLNSIIGFIINLLRSIPFIILLVLIQPLTRQVVGTSIGAEAVIPPLIFAAAPYIARMVEGELLEVDAGVIEAAKSMGASDWQIMSKVLLPEAKPSIILGIALVLTNVVGYSCMSGFVGGGGIGDIAVRYGYYRYEFLMMILAVILLIVLVQLIQVIGTKLSTKTDKRIR	118.611	2448.82	2470.57	2708.68	2683.46	4967.55	4478.56	Present	Present	Present	Present	Present	Present
LCVA_66	66	72077	72961	885	forward	NLPA lipofamily protein		K02073		MKKKNLLKTVALLFAAAFVITGCSKGKSQTSDAKKDVVNVKDGEIPKPKDGDNKIVVGASASPHAEILEVAKKNLKEKGWDLVIKSYTDYIQPNVALTSKDLDANYYQHKPFLDAYNKEHKTDLVGLDNIHYEPCGIFPGKTKKLEDLKDGAIIGVPNDTSNEARALNLLEKAGIIKLRKGAGINATKKDIEKNPKNVQIKEIEAAQIPRSIKDLDLAVINGNFAFEAKLSPKKDSLLIEDAKSIGAKVYGNFVAVRKGDEKNRKIIALMNALKKDNVKKFINDKYDGAVVPLF	116.693	2294.95	2454.34	2413.52	2664.36	5071.68	4401.67	Present	Present	Present	Present	Present	Present
LCVA_67	67	73143	73805	663	forward	thiamine transporter family protein		K16789		MSSLVTKSKDGAYNLTNVGYTVIIIGGILLFLIGNIIFNTEKRMSIKQIAVSGMAVALAFFTSNVKLIKMPMGGSVTLFSMLFICLIGYWYGTVSGITSAVAYGFLQLVIDPYIISFPQMMVDYIFAFGALGLSGVFRNSKYGIYKGYVLGAFGRFVFSFLSGWIFFGTYAKDYGFSHAYTYSFNYNISYIGTECFLTLVILFLPPVKKAMATVKKIVTE	101.436	2070.62	2239.45	2288.75	2267.93	5217.95	4083.52	Present	Present	Present	Present	Present	Present
LCVA_68	68	73898	75706	1809	forward	hypothetical protein				MKIKVFYNRFIVTFLGIFLSAAIIYLGNTLIFAKNTKKVHKALIENDLKYKNLDTLKIQNILNKLKPYEVKSLDENYGKSTTNQLSVEKDKKELSNLLVQLIKECDIYYTNINILKIEADKDVTDKKVTSKLQSLLEDQNFIDEKVKSVIRTLSKGAFYSVILNKFPKTYVDILRADNTDFPKILSEYNVLKKKEQELLQSIAKLKNSSKKNNSILALKYMEVLKVRNRIAILFGYKNYAEYADKEIYNRDVDEKLREEYYNAVKKYVVPLYKEIASFDKESGYTKEINNQKAPKSNKIIKEVSPEIENIDKSLKESFEYLKKYHTFDIDYSSKKSDISYAENLYAYNSAYIFNSPEGNMNDIKNFIRRFGEYNAIFHSNLNSLSDINTVGIRKIQSNA…	97.2383	2020.68	2341.85	2226.81	2359.67	4515.06	4389.34	Present	Present	Present	Present	Present	Present
LCVA_69	69	75979	77325	1347	forward	magnesium transporter	mgtE	K06213		MSNKEETTLVELVKERKFLKLNQKLSLMNEVDIASFLEKLSNDEAVIVFRMLKKDIASEVFAEIDSETQHAIVNTISDKELTNIVNELAVDDAVDMLEEMPAMVVQRVLKVADPQMRKTINQFMKYPDESAGSIMTPEFIGLHENMTIEQALQHIRKNGKDKETIYTCYVMDSYRVLQGFVSVKTLLLSDDSTKISEVEDKNIISVTTETDQEEAANILKKYDFIALPVVDKENRLVGIITVDDAMDVLEAETTEDIETMGALSHAERPYLKTSVFELSKHRIGWLMILMITDMLSGGILSRWESAFQAMPILISFIPMLTDTGGNAGGQSSTIIIRSLAMGELDLKNIWEVIWKEIRVALLCGSILSFFNFIKIIIVYGGRVMVALTVAVAMLCTILM…	121.26	2210.39	2326.8	2463.87	2335.03	4134.36	4238.64	Present	Present	Present	Present	Present	Present
LCVA_70	70	77447	78049	603	forward	uridine kinase	udk	K00876		MISIAGGTGSGKSTFTNRLKEKFGNNITVIYYDNYYKKNEGLSPEERKKLNYDHPDAFETELLLKHLKKLKKGESIESPVYDFVNHTVSDKVLKINPSKVIILEGILALADKRIRDLSNIKVFVEADADERILRRIIRDVKERGRDPEGIAAQYLATVKPMHYRYVQPTKKYADIVINSGMNEVALDIISQKIKSIIKME	120.668	2041.58	2444.49	2329.62	2390.41	3998.5	4437.49	Present	Present	Present	Present	Present	Present
LCVA_71	71	78100	79083	984	forward	sodium/calcium exchanger family protein		K07301		MQILKSILLLLVGFLFLIKGADFFVDGSSGVAKKLKIPSLIIGLTIVAIGTSLPEFSVSLAAAITKNSALAVSNVIGSNIFNLLVVLGLSSIFKPLAVSRDIFKRDYPLSVLITFFLLIFSYIGMNLNRLEGISFILVLIIYLIVVVFSALKSRKNNIKKDLEESSYNEEQSSYDDIDERSMFLNLIFIIGGGIAIKFGGEWVVGGAVIFAEFFNIPQNIIGLTIVAIGTSLPELATSIVAARKGELDISVGNVIGSNIFNILGVAGSAAAVSQISIIYYNLIDIILLIVFSIITGIFCLTRKELEKKEGIIMICMYAIYNIYICIR	120.914	2053.2	2214.71	2245.76	2289.77	3936.52	4268.97	Present	Present	Present	Present	Present	Present
LCVA_72	72	79336	80352	1017	forward	alcohol dehydrogenase GroES-like domain protein		K13953		MKAIVVNKAGNGVELVTDRQIRKPGYGEALVDIECCGVCHTDLHVAKGDFGKVPGRILGHEGVGIVSELGEGVTSLKVGDRVSVAWFFEGCGCCEYCDTGRETLCRSVKNAGYNVDGGMAEKCIVTADYAVKVPEGLDPAQASSITCAGVTTYAAIKAADLKPGQWIALYGAGGLGNLAVQYAKKVFNAHVISVDINDDKLELAKKVGADIVINGKKEDPVKVIQEKTGGCHSAVVTAVSKVAFNQAIDSVRAGGKVIAVGLPSETMDVSIVKTVLDGIEIIGSLVGTRKDLEEAFQFGAEGLVVPVVKHRPIEDGPAIFKEMEEGKITGRMVIDMKM	155.852	2498.35	2374.16	2631.29	2678.27	4891.74	4600.92	Present	Present	Present	Present	Present	Present
LCVA_73	73	80692	81480	789	forward	uridine phosphorylase	udp	K00757		MIDYTEGSGKEYHIGVGKGDVGRYVILPGDPKRCEKIAKYLDDAHFVADNREFVTYTGTLDGEKVSVTSTGIGGPSASIAMEELVHCGADTFLRVGTCGGMDLSVKGGDIVIATGAIRMEGTSKEYAPIEFPAVAHFDVVSAMKEAAKNANITYHLGVVECKDAFYGQHEPEKKPVSYELLNKWSAWLKLGALASEMESATLFVVASYLRVRIGSCLLTIANQEREKKGLSNAQVHDTDKAIKTVIEAIRILIKRDKENRLN	155.218	2190.02	2236.57	2441.62	2505.12	4387.9	4304.9	Present	Present	Present	Present	Present	Present
LCVA_74	74	81560	82600	1041	forward	basic membrane family protein		K07335		MKKKLVSLLLAGAMVLSLTACGGGSNGKKADKKVKVGIVTDVGGINDGSFNQSAWEGLKRAGKELGVEAKYLESKTDADYQPNIGTFIDEDYDMIICIGYKIAKALNKEAKSHPNQKFAIVDDTSLSKYKNVTSLMFEAGQSSYLVGYAAGLTTKTNNIGFALGASTAMMHEFGYGYVAGAIDANPKVKVQQTNLNSFADTAVGKTAANAMITNGADVIFHAAGGSGLGVIDACKEAGIWAIGVDSDQSKVAPKTILTSAMKRVDNAVFEIAKETKEGKVKSGIKTFSLKDGGVDIAPTTDNLSPEVLNKLKEVKKKMLEGKIKVPKTEEEFVKKYGKGIYTLNKK	148.848	2366.59	2440.68	2583.48	2840.16	5039.65	4674.31	Present	Present	Present	Present	Present	Present
LCVA_75	75	82714	84261	1548	forward	conserved hypothetical protein				MRDISMDRVNKTREDILDVIKSPLLTHEQKVTRMANLADSLLEVLDLPKGLSELLNAPIESQCICDLSEGHAPLRPRYIIPDYKKFMKEGSKYLRLDPPKDLYEALNALLIFYKHVPSVTNYPVYVGALDELLEPYIDDVEESMAEGLIKMFLLHIDRTVLDSFSHANIGPKDTKAGRIILKVSKELQDAVPNITLKYDEDITPDDFAIQAIETSLVTAKPSFANHKMFKSELGENYVIASCYNGLLYAGGSYTLCRLILGNIAKRAKNIADFKNNELPYVMDIMARYMDERIKFEVEESGFFENNFLAKEGFIHRDKFTAMFGMVGLAEAVDILLEKEGKANLRYGRDKEAENLGVEIMEEIKQFNDNHYNKYCEGTNHHFLLHAQVGIASDKNISPG…	102.899	2356.39	2455.28	2497.89	2711.61	4812.87	4571.65	Present	Present	Present	Present	Present	Present
LCVA_76	76	84258	85094	837	forward	radical SAM superfamily protein				MMRAPINKIIPFSSVDGPGNRTSIFLQGCNLNCKYCHNPETIHMCIHCGDCVKTCPTGALSIKNKRVVFDFKKCIACDTCIKVCSHGASPRIRLMSPEEVFAEIEKQMPFIRGITTSGGECSLYPLFLKQLFTLCKKDHLGTLIDSNGMYDFSRDEKLLSVSDGVMLDIKAWNIEDHMKVTDKGNSMILKNLEYLSSVNKLYEVRTVVVPELFDVKETVSKVSEIISKKSSNIRYKIITYRPMGVRAEYRNFIPPTKQFMKELYNIAKGKGVKEVIIV	69.129	2348.23	2394.04	2436.43	2623.9	5531.88	4380.54	Present	Present	Present	Present	Present	Present
LCVA_77	77	85163	86665	1503	forward	heme ABC exporter, ATP-binding protein CcmA	ccmA	K23537		MKNIVKKFGTFVANDHINLKVNKGEVHAILGENGAGKSTLMNVLYGLYQPTEGEIWIDNKKVNIDNPEKAIKLGIGMVHQHFMLVQPFTVTENIILGMEPKKGFSVDIRSAKKKIMALSEKYGLKVDPDAKIEDISVGMQQRVEILKVLYRGAKHLILDEPTSSLTPQEIEELIEIIENLTKDGKSVILITHKLKEIKEAADYCTIIRRGKYIDTVDVSTVDENKLAAMMVGRNVEFKVDKREQEPGDTVLSVKNLCAKDYRGIPVLNKLNLTVRSGEIIGIAGVDGNGQSELVEILTGLMKADSGEIKLNNKNVFNKSPKEIFEAGISSIPEDRQKHGLVMDFTVAENSVLQNFSKEPFSKNGILNKEKINNFTKELINKFDIRPTGCENRLAKQLSG…	61.0812	2173.97	2243.27	2227.81	2595.2	4346.46	4323.2	Present	Present	Present	Present	Present	Present
LCVA_78	78	86655	87749	1095	forward	branched-chain amino acid transport system / permease component family protein		K23535		MKNKINIWDGLFIYTIISIVIGFLVGAIMLVIAGIDPMVAYGKLIEGIFSKPKFITYSITYASPYIFTGLSVAFAFKTGVFNIGAEGQFVMGALAAVLVGIFVDLPPVLHAIVAIIAAAIVGGIWGAIVGLLKITRGINEVLSYIMFNWIAYYISNFVVTHKGVKEASTESTKMIKDSARLTMPASIVNMTDCPVINWGIIIAIAAAIILWFVIKKTTLGYELRAVGLSKTASEYAGISSSKIFMISMALSGILASVGGAVEILGMAGRVSQFAAQESFGFDGITVALMASSNPIGCIFSGLFYGAMKYGGNKLTIVNAPKEIINIIMGTIIFFIAIAVLFRRVMISINEKRNKKVKVNLKGVK	78.5927	2226.97	2338.53	2410.79	2619.51	3931.22	4477.57	Present	Present	Present	Present	Present	Present
LCVA_79	79	87749	88690	942	forward	branched-chain amino acid transport system / permease component family protein		K23536		MNIFIKDLGLIINAMLISTPPLLLAALGSVFSEKSGVVNIGIEGMMTIGAFIGAIGAYFTGNGWIGFLLGGVAGMIFGIIHAFACVTCGADQTIAGTAVNFIAPGLALFLCKAIFDNSSDTPSLDTASKLPKLFQGKFKAGSFAYNVFGTYSAVYLSFLLVLVIWFIFYKTRFGLRIRAVGEHPKACETLGINVFLVRYICVMISGFLSGLGGAFVTLSIVSQFRPSVIVGQGFIAIAAVIFGKFTPEGAFLGCLLFGFCNGIKSILSANGSNNISPDILSMIPYVVTILVLVIFVGSARVPYASGKPYLKSK	113.051	2068.11	2353.04	2224.14	2505.69	3712.78	4201.99	Present	Present	Present	Present	Present	Present
LCVA_80	80	88841	89272	432	forward	cytidine deaminase	cdd	K01489		MNLKKLKEELVTKAILMRNSAYVPYSNYTVGAAVLTKSGKIYTGCNIENAAYTPSNCAERTAIFKAVSEGEREFIAIAISGGKIDSKETEFCSPCGVCRQVMREFCLDDFYIMLVKDKDNIKTYKLSDLLPEGFGPSNLRKEE	109.403	2158.91	2286.56	2299.86	2490.91	3593.73	4372.85	Present	Present	Present	Present	Present	Present
LCVA_81	81	89275	89910	636	forward	deoxyribose-phosphate aldolase	deoC	K01619		MDSKLFDHTLLKADAKKEDIEKIIDEAIKYNFASVCVNSYYTKFVSEKLKGTDVRTTTVVGFPLGMMKTQVKAFETECAVKDGSDEIDMVINIGALKNGLYDVVLEDIKAVRNACKGKILKVIIECCLLTDEEKVKACEISDKAGADFVKTSTGFSTGGAKISDVKLMKKTVGNRLKVKASGGIHSKEEAQAMVDAGASRLGTSATIKIVD	108.143	2285.64	2420.54	2289.83	2715.33	3667.68	4532.05	Present	Present	Present	Present	Present	Present
LCVA_82	82	89921	90685	765	forward	cyclic nucleotide-binding domain protein		K10914		MVKKDSFIKGQEEKENLNLIMNSIENLPKEIADYVKELFKNAPLFVFKNMRRKVFPKGTVFIREKMPATLIYFLVRGRVEAMEHRVLGTKYNFTHYNAFESFGPLESFLDCDLYKTSLETEEECEFLVMSRKDYENWTKNDSHALKMIAKETCYYLLDEARKSRLLRFLSGKDELLVLMMLEYEERKNENGVCKFKLTRQQLSEYSGLSVRTVNRAVLSLEEEGFLKHKRGNFNIDVQQYRKIKSYINNFIEEN	118.161	2210.34	2446.94	2209.54	2590.21	3557.99	4496.24	Present	Present	Present	Present	Present	Present
LCVA_83	83	90706	91527	822	forward	purine nucleoside phosphorylase I, inosine and guanosine-specific		K03783		MSKVYENLEKIVNQIRKVTDFKPEIAITLGSGLGGLAEKVEKVCEIKYSDLEGFPISTVKGHDGKFIFGTLSGKNVVVMSGRVHFYEGYSMEEVVTPVRVMGLLGAKIVLLTNAAGGVNLKFKPGDLMMINDHISMFVRSPLIGSNVEELGTRFPDMSNVYDKDVSDIIRVSAKKIGTDLKEGVYLQATGPAYETPSEIKMIRTLGGDAVGMSTVVEAIAARHMGLKVCGISCITNMAAGILDKPLNHKEVQETANMVKEKFENLVMESIKNF	124.644	2195.07	2182.37	2248.22	2529.39	3556.13	4426.63	Present	Present	Present	Present	Present	Present
LCVA_84	84	91531	92742	1212	forward	GTP-binding protein HflX	hflX	K03665		MDKEKYILVGVSLDKNDKVKESLEELSELLKTAGGETLDKVYQNLKAYENATYLGKGKILELKEYVESLGATGIICDDELSPMQLKNLSDILECKVLDRTMLILDIFAAHATTSEGKNQVEMAQLKYRSQRLTGMGTSLSRLGGGIGTRGPGESKLEVDRRIIQKRISFLRKEIENIEKIRDNNRKKRKRNHIPVVSIVGYTNAGKSTLLNKITGANILAEDKLFATLDPTTRKLKMESGEEILITDTVGFINKLPHHLIDAFKSTLEEAAYSDIILHVVDSSDENMSLHMDTVYKTLYELNITGKPIITLMNKADISTIETPIDNKAEKTIKISAKTGFGLDKALDEIQELLNSKRQHVNTIIPYSKAGILDKIRREGNLLSEEYMEDGIKIEAYIPY…	128.932	2174.25	2292.09	2209.45	2512.37	3709.18	4597.76	Present	Present	Present	Present	Present	Present
LCVA_85	85	92965	94149	1185	forward	sodium/hydrogen exchanger family protein				MLLSIALIFIIGMTLGKLCEKLKLPSLLGMLFTGILLGPYVLNLLDKNILLISPDIRKIALIIILTRAGLGLSLSELKKIGRPAIFMCFIPASCEIIGFLFLAPYLLHISLIEAAIMGAVLAAVSPAVVVPRMVKLMDEGYGIKEGIPQMVLAGSSVDDVYVIVLFSTFLSMIQGKSASILKFVNIPVSIFLGIVIGVVIGKVLAIFFKKIHIRDTAKVLIILSISFILVTLESKLKTPITFASLISIMFTGIGFKKDSENVAKRLSNKYSKLWVCAEIFLFVLVGATVNINYLGKVGVKSVVLICLALLFRMVGVFISLIKTGISVKEKIFAMVSYTPKATVQAAIGGVPLSMGLSCGDIVLSVAVMGIVLTAPLGAFFIDLLYKKLLKKIDL	148.311	2125.81	2374.36	2391.36	2527.52	3735	4456.5	Present	Present	Present	Present	Present	Present
LCVA_87	87	94231	95106	876	forward	conserved hypothetical protein				MFKFKNSDGLKKEIFLLSQVIFAGILLGTNTKIFAKMAGLYPGGATGLSILIQQLIFKFLHISITYTPINVILNAIPIFIGYRYIGKKFTNRSLVMIIVSSIATDYIPIEPITHNILLASIFGGILNGLSVSMALRAESTSGGTDFIAIFMSEKKGVDTFNIILGFNIVMLFTAGYFFGYDKALYSIIFQYCSTEVLHHMYKNYMKQTLLIISDKTEEICEAIYDVTQHGATILDSIGSYEHVERKLIYSVISMADTNKVMKVIKEIDNKAFVNAIPTTSLTGRFVYRPYD	141.744	2186.14	2281.96	2426.59	1990.81	3965.64	4104.6	Present	Present	Present	Present	Present	Present
LCVA_86	86	95097	96419	1323	reverse	MATE efflux family protein				MIEGSIPKKILAFAFPLFIGNLFQQLYNTADSLIVGNFVGSSALAAVSSAGNLIFLITGFFIGLSVGAGVVISTYLGAGKKLHVKLAVHTSIALGILCSILMTFIGVVFAPQALLLMGTPKSVLYESVVYFRIYFWGATGMVMYNTFVAVLQSAGDSKHPLYYLIISSIINVVLDLLFIKVMHYGVEAAALATTISQFISAILALVRLLKTDSLVKLVIKDIKFNPFMLRKIIKIGLPSAFQNSIIGFANVVVQTFVNYFGQMAIAGIGAYSKIEGFVFLPITSFAMALTTFVGQNVGAKRFDRVKKGTIFGLTCSMATAEFIGIIMFFFSDPMIAAFDSNPSVVFYGTQRSKICALFFFALAFSHISASHFRGIGKSTTPMFVMLICWCIIRVLILFV…	153.302	2277.16	2321.41	2400.63	2274.94	3814.47	4244.11	Present	Present	Present	Present	Present	Present
LCVA_88	88	96627	97463	837	forward	hhH-GPD superbase excision DNA repair family protein		K03660		MKIKLDDDEISLKKISNSGQCFRFKDLGDNKYLVISGEKFLVLSQDEDNLSEFFLNISEKDFKEKWRNYFDLGTNYKTIRKKIDKNDKFLYNAGEAGKGVRILKQEKFETLISFIISQRKSIPAIKTSIEKLCRISGKPIGKFKGDIIYSFPTPIDIRNTDAEKLSDCGFGYRLPYILKATEECVENPDLLDKIDELDDDELLKRLKEFYGVGVKVASCTMLFSYHRLNTFPIDVWIDRALKSFYPNGFSFDEYKNYNGVMQQYIFEYFRNKKRSDFV	172.749	2061.58	2275.4	2220.81	2344.14	3541.51	4187.06	Present	Present	Present	Present	Present	Present
LCVA_89	89	97460	97849	390	forward	hybrid cluster protein-associated redox disulfide domain protein				MKEYVNKDMLIIEAINLYPESIYPLMDCGMGCVGCPASQMESLEQAAMVHGLDPDEVVEYVNNVLEMNEVEMDPKDGSEENSEESKGQKAKESLDSDSEDKSNTISNENNFGGIDDSMSWVHVSDERKN	175.979	2288.9	2194.35	2262.13	2492.92	3456.15	4408.17	Present	Present	Present	Present	Present	Present
LCVA_90	90	97916	99598	1683	reverse	phosphoglucomutase/phosphomannomutase, alpha/beta/alpha domain I family protein		K01835		MYKDEYLRWAKYDLIDADLDYEIRDIKGDDDAIKERFSASLSFGTAGIRGTIGVGTGRMNIFVVRQATQGVSDWIKSKNDGDTVAISYDSRIKSYEFAKDTASVFAANGIKVRMYDSIMPVPALSFATRYYKCTAGIMITASHNPSKYNGYKAYGPDGCQITDDDAYIVYNAIQKIDVLSGAKYMSFAEGVEKGLIKFIGDDCKKAFYDEIESMQVRPNIAKDANLKLVYSPLNGTGLVPVTKMLKRIGISDIKIVKEQEYPNGYFTTCTYPNPEFVEALEKGLSLAKKENADLMLATDPDADRVGIAMKCPNGDYELVTGNEMGVLLLDYICAARIENKTMPKNPVAIKSIVSTPLAELIAKEYGVELIATLTGFKWIGDQIKKLEEKHEENRFIFGF…	137.649	2192.96	2181.79	2311.69	2329.5	3361	4202.58	Present	Present	Present	Present	Present	Present
LCVA_91	91	99763	100359	597	forward	HD domain protein		K08722		MYPFFALISRMKYIDRWALMRNSRNENLSDHCLEVGIIAHALCIISNKRFKRNLNAEKAALIGMYHDASEIITGDMPTPVKYYGKEITTAYKKIEKIAEKRLVDKLPKDFKEEYEKIFFSDETEDDIYIRKLVKAADKISAYIKCIEEKKAGNSEFKNAEESTKHILDEMAEEIPEIDVFMKEFLDDYGKTLDELLYE	118.667	2072.63	2171.56	2136.96	2143.45	3617.13	4362.3	Present	Present	Present	Present	Present	Present
LCVA_92	92	100392	101147	756	reverse	exodeoxyribonuclease III	xth	K01142		MKYISWNVNGLRACRKKGFEDAFKDLNADAFCIQETKLQEGQIDIDFPGYYQYWNYADKKGYSGTAIFTRNKPISVSYGMGIDVHDHEGRLITLEFPTHYLVCCYTPNSQNELKRLSYRMEWEKDLLSYLKELDKNKPVIYCGDLNVAHEEIDLKNPKTNRKNAGFTDEERESLTKLLSEGFTDSFRFFYPDMEGIYSWWSYRFHAREKNAGWRIDYFIVSDSIKDKLSDAKIHTEILGSDHCPVELDFEI	108.347	1907.26	1648	1672.5	1766.66	2707.24	3376.12	Present	Present	Present	Present	Present	Present
LCVA_93	93	101194	102483	1290	reverse	tRNA synthetases class II family protein		K01872		MEDKFIKNILSKIEGFSATEKLYYKASYETTFSADLLYAEEVGNSTFLLFDSTLFFPEEGGQTSDRGEIAFHIEDKTISSYVKNVIILSNNDTDYILHEISSKDFNLLKNVSLTIEVHGEIDWQHRFSNMQNHTGEHMFSGVVNKIFGYNNVGFRLSDNTVTMDFDGNMSDNDVLRVEKIVNNYIVNNIPVRTYYPTESEISALKFRSKIKVNSYLRITEIEEVDRCACCAPHVHFTGEIGLLIVLSSERYKGGTRISILCGKRALSYVKERQSILNSLSNDLKLPQEKTLDGVLKLKESISNLKKEILLLQENLIREKISKIPIDAENVCFVFDENINQKSKQHLINKFKEKYSYVLVLCKIGDKISFVLGSTSDSTLLLSDMKESLNAKGGGSKDMV…	114.344	2173.97	2241.64	2158.34	2387.53	3563.78	4470.1	Present	Present	Present	Present	Present	Present
LCVA_94	94	102633	103136	504	forward	acetyltransferase domain protein				MKIKKADMNDLKEILNIYSYARRYMKEHKNPTQWGDDRPSESVIKNDITNGNSFVVIDNDVISGVFSFIIGEDETYKKIYDGKWLNDKAYGTVHRLAGNGKSKGIFDFSMGYCEKLIDNIRIDTHKNNKIMQYLLSKRGYKKCGIIYVEDGSERLAYQKEISKEKLM	112.845	2097.71	2138.56	2204.03	2392.02	3702.58	4282.17	Present	Present	Present	Present	Present	Present
LCVA_95	95	103182	103961	780	forward	hsp33 family protein		K04083		MDYMIRAISENEHIRAFFVTSKELVEKARKVHNTSPNVTAALGRVLTAASMMSFMQKEDDAVLSISIKGDGNIKGITVSAYEKGVVKGFPFVKRLPLLEKRKGKLDIASCVGRGTMTVIKDLGEGEPYSSQINLVSGEIAEDFTYYFAESEQVPSAVGLGVLVEKDESVSEAGGFIIQLMPDATEEDIQIIENGLKNFDSVTDHLKNGGTPYTLLELLLKGANCKVLDKRAVRFSCNCSRDRVGKALLSIGCYKIKEAS	99.6115	2260.29	2302.16	2372.86	2197.12	3699.19	3942.3	Present	Present	Present	Present	Present	Present
LCVA_96	96	104024	104212	189	forward	resolvase, N terminal domain protein			Genomic Island	MENTLKITALYERLSRDDELQGESNSISNQKKILEEYANKNNLKNIVHYTDDGISGTRFDRP	85.0635	2131.98	2330.4	2333.79	0	0	0	Present	Present	Present	Absent	Absent	Absent
LCVA_97	97	104222	104674	453	forward	recombinase family protein			Genomic Island	MMNEVDKGNVSTIIVKDMSRLGRDYLKVGQCMEILRKKDVRLIAINDNLDSSIKEDDFAPFRNIMNEWYARDTSRKIRSSFKTKGKSGKPTSSTPPYGYMKSTEDKNKWIIDEEAAKVVRRIFNLTMQGYGPYKISKILEEEKIDIPGYH	79.4106	2288.89	2281.63	2300.36	0	0	0	Present	Present	Present	Absent	Absent	Absent
LCVA_98	98	105189	105428	240	forward	helix-turn-helix family protein		K07729	Genomic Island	MKNKIAEYRKPLGLSQHRLGKKIGISRVSINKIETEKTIPTLKIANDIANALGVCMYQVFDLDGKETYRCSACNSGRPV	68.6833	0.645833	2422.48	28.7125	0	0	0	Absent	Present	Absent	Absent	Absent	Absent
LCVA_99	99	105563	106180	618	forward	conserved hypothetical protein			Genomic Island	MKKLSKIFTSVLMVLVMLFSFSFSAFAMENKSDTNDQLMVASDDNYNLAPENYEMVTSGYLELNSDGSVRITDKYVDYVQKKMEERGVSASVLADGDTITIVENTPAMFMRSSNSGVTKVKWLSFNRFEIYLDNNLCNKVVAGTSIGVALSTWIPEPVVSKIVATALGVSAGLIAFNNEGRGVIISGIYTLVPQPLATFYWIKPQ	74.1909	1057.85	2386.65	1138.08	0	0.11165	0	Present	Present	Present	Absent	Absent	Absent
LCVA_100	100	106194	106358	165	forward	putative membrane protein			Genomic Island	MLRIIVSVSWLITVVFMWLPNVCKNQFMKDNERQIIKILATISAVLSVYYGFLG	99.5212	2066.62	2184.97	2381.16	0	0.787879	0	Present	Present	Present	Absent	Absent	Absent
LCVA_101	101	106935	107213	279	forward	hypothetical protein			Genomic Island	MKGENFETWLFPHCDTHENEYNSFVHAIFKENNVVVIIIFSEDKNIKKDEVQLAKIANLFYDICNHFEIIHIFVDDVYNVDIDSEITKLELI	105	2045.69	2204.11	2097.41	0	0.523297	0	Present	Present	Present	Absent	Absent	Absent
LCVA_102	102	107216	107353	138	forward	hypothetical protein			Genomic Island	MKIKRKILSVFFAMVMLLTILSRTINAGNRTTIYDKRGLVVIYEA	104.399	2201.07	2099.64	2114.8	0	1.38406	0	Present	Present	Present	Absent	Absent	Absent
LCVA_103	103	107483	107692	210	forward	hypothetical protein			Genomic Island	MKEVMQHPKVKPYVISQFPAVNSQWVKVIVKPLFVAGAAVLVVVAAVNIFTGSVDDVVVWAVLAAAINY	109.3	2279.05	2176	2323.12	0	0.719048	0	Present	Present	Present	Absent	Absent	Absent
LCVA_104	104	107893	108219	327	forward	conserved hypothetical protein			Genomic Island	MNNKLELQKVKNNIKELQEEQKSYEKELQQLENRQKEIEKKEKIKKKNLRTKRLVERGAILEKYLEIDGEEYSNKEIENIIFRMINTNECRRIVAEIKANKNLKSEGN	131.089	2485.44	2496	2308.07	0	0	0	Present	Present	Present	Absent	Absent	Absent
LCVA_105	105	108598	108852	255	reverse	conserved hypothetical protein				MLRDHRGLSIDRRIKAVFWWCYMHSPKPLLTSEILDLMPTDESIADIYRKLNQREKIDKSLPSWGDAVVWGELHRPSNYPVYWD	139.282	1997.24	3768.99	2822.66	0	2670.8	1104.68	Present	Present	Present	Absent	Present	Present
LCVA_106	106	108877	109254	378	reverse	conserved hypothetical protein				MEGHLEEKHRNFGIFGQFHIFCQIKRYTTSRPKTAAGMELYMLAKDLLYVNTEKEAFEWKNRFIEWVKKYDKFLHEVTIDEMGNTRPTHDRLVKAKNSIIRLLNEGNMFTYLSNDISIPSTNNRI	133.222	1157.03	2369.31	1431.4	0	2034.61	191.95	Present	Present	Present	Absent	Present	Absent
LCVA_107	107	109732	110817	1086	reverse	GDSL-like Lipase/Acylhydrolase family protein				MYRNNKQKPFKPYDPILDSGSPIFVGLIKKSFSKMPLFSIICMVLIVMSIVGFIGRFTFLKKYKDIDLIKEPFFAITLFGIKDKITKQDSVIPTNIVKRPKVVKVLKNKKNAKHVQVSVTSSNPVMPAKDYGIADRTLMADDSYIFNTDTKGEFVQNNILKNLTKAKDDSYFKDALFIGDSRMVGIKLYSNLNGKTNFFCRESTNIFNLPTRQIEYVGVDGERTTTVLDTLLSTHTYGKIYISLGINEMGSPIINYYNAYRKIIEDIRAKQPNALIFIVASLHVGIGKSSTSPVFNNTNLVQRNKAISQLANGRSIFYLDPNPAVCDKDGNLFAAYSEDELHLKGNCCNFWADFIRNNVIY	135.083	2144.41	2224.84	2174.3	2399.82	3865.46	4183.18	Present	Present	Present	Present	Present	Present
LCVA_108	108	110832	112262	1431	reverse	MBOAT, membrane-bound O-acyltransferase family protein		K19294		MAFTNMFFIGRFLPIFLIVYYLAPSKFRDAILFIGSILFYAYGDKKMALLLVILTIINYYIGLALLLNRGMTTEILPTVDSLTKRTIEPPIMSKERILSRKVLLSVIVCIDALVLITFKVLTYHSRTFFLPLGISFYIFKMISYQADLYMGVIKVNPTFVRTAAYFTMFPQIAEGPIMQYEDGDFSRPRGRVFSLQKFEDGVVLSCIGIAMKVLLADRIGILWNEILKVGYENISTPLAWLGAFSYTFQLYFDFWGYSLIASGIGMMLGFKNIINFNHPYAAADISDFYRRWHATLGTWFKNYIYFPLGGSRRGKGRTILNLLIVWAITGLWHGGDINFLIWGLVLGIFIILEKFVFKDLISHFPILGHLNVFILIPLTWVIFAISDLHLMSVYFARLF…	123.785	2032.79	2203.61	2181.35	2354.44	3615.69	4099.95	Present	Present	Present	Present	Present	Present
LCVA_109	109	112450	112722	273	forward	flagellar biosynthesis anti-sigma factor FlgM	flgM	K02398		MRIEAYNQVSQLYKTRKSALKKGVYSTKGANRDEVSISSFGRDLQVANNAVKEASDVREDKVASLKKQIDDGTYNVSTSDFASFLMSKLQ	114.462	2244.39	2127.97	2282.66	2544.39	3529.95	4446.4	Present	Present	Present	Present	Present	Present
LCVA_110	110	112741	113253	513	forward	flgN family protein				MTGLICELGSVLTKETELYTEILNLNKEKREAVIERDSDNLEMITGREEKFISNLSALAKEREKILSDIATVLGKNEKKITVSDVIEALEGKKSEQKELIEKRDKLSKVAGELRYWNEQNQELLKTALELVDFDLTLFRSVKQAPETANYNNKAYNTGDLLGSSGFDTKQ	114.255	2207.94	2170.39	2298.48	2505.89	3654.69	4544.13	Present	Present	Present	Present	Present	Present
LCVA_111	111	113332	115068	1737	forward	flagellar hook-associated protein FlgK	flgK	K02396		MSNGFGSLYVGSSGLRGAQNGLNILSNNLANIATPGYVRRRVIYEDDVYNSFERVAVSKQQTGMGVNIGDVIHARDFFLDQSYRKESSRASFYTTGYDAALEVQTQLQETNGEAFKDAIADLYGAFAEYAKAPGDTVNQNLVIQKSELFLSRSEEVYDGLKNYQYTINTKIRNDVNRINDLGKEIAKLNKEITRIEAGKRETAMDLRDLRDKDLDELSSLAKISVRECVSGAVKVRLEGSEFIDEVNYSEIKLKEDKVTGFLDPYWKDLSDPLNEQYYMVFNPTDADPALNSDMGEVKSLLLARGDGIGNYTDIKYLTSTDYDKGIGKSIVKNAQAELDKLVNTIVTRVNDLLCPNKNFNPNEHGGVTEGIDEDGKKLVLTADTKILDEKNTPVGGDYK…	118.246	2240	2185.08	2321.22	2453.27	3763.79	4209.23	Present	Present	Present	Present	Present	Present
LCVA_112	112	115087	116937	1851	forward	flagellar hook-associated protein FlgK	flgK	K02396		MPSTFFGLSISATGLNAFQNSQNTTANNISNAKTEGYTRQTVNLSESESLRTYQKFGTLGTGVSADSITQMRDKYYDEKFWNNSKNFGEYDKRQYYLRQIEDYFKDTPDVPGFTNIFSKMFASLDTLKTHAGDPIVRNQFINDADQLTDYFNMMSTKLRSLQTSLNDEIKTTADTVNSTLKKIATLNKQINVIEVRGDHANDLRDRRGLLLDSLSKILPIKVEEHKVLNSNYPDMYTGAKNFLLKINGKTVVDNYDYIPIEVTTREHKHNQSDVEGLYDLRWSDTGEPINMNAKTMGGTLKAMFTLRDGNNSENLSGTVFKTTPNTVTLKNPSITKVEYMNMPEKGVIYMEGYPYNYDDFKVHVDKNGNIDSYTFTLNSVLDANTQEQIAGERVDVGGS…	144.592	2327.84	2179.14	2341.71	2441.9	3990.81	4271.32	Present	Present	Present	Present	Present	Present
LCVA_113	113	117002	118618	1617	forward	flagellar hook-associated protein 3	flgL	K02397		MRITNNMILNQSDSNINGVKLILDQRNMQMTTKKKINRPSDDPVIAVRSLRFSTELAKVDQYYKKNIPDAESFIDITESAAITMRGIVKNVYELAGHGANDSLTQWDRKTILSQLKALQEQMYASGNADLAGRTVFTGFRTDKALTFVKDEAETSYNIEEKIDVSKKMELSRYYSGVVKNPATEAEILDVNKITDYTETTYHRLRTGYDNINFLDANGQPVQNGGDLKKDGAVINDNKLTNNGHIAFTYKDQNGELKAYNLQGVKVYDTEGDWEKARAPKNVGENDIVVIKKTGDIILGKKLALDLDSKKATLDLNYTRIGFKNGELRPEYYYNCVNTKNEGTPCNIKFEKYDENGNDKAYEIKYTIAANQDLRVNTEVDKVFDSGFMQDVKGMIRAVS…	130.523	2244.81	2070.85	2214.23	2402.02	3714.59	4176.65	Present	Present	Present	Present	Present	Present
LCVA_114	114	118671	119135	465	forward	fliW family protein		K13626		MKVNTRLFGEIDIEDDKILNLDNGIIGFPDMKKFTLIYDSESKHDNSIIWFQSLDEPQFAMPVIAPHIVMEDYNPIVNDELLSKLGEFKDEELVVLVTLKVPENLKDMSVNLKAPIIINSNNKEGAQVIVENEDYSVRYPIYDILNKKDKEGKK	151.744	2113.73	2147.23	2164.1	2166.77	3661.93	4256.49	Present	Present	Present	Present	Present	Present
LCVA_115	115	119137	119361	225	forward	carbon storage regulator	csrA	K03563		MLALSRKKGESLIINNNIEIIILESHGDQVKIGISAPKEIPVYRKEVYLQIQKENEDSMHTDKIGAINDLLNKK	175.978	2245.31	2135.76	2101.73	2272.84	3622.92	4395.63	Present	Present	Present	Present	Present	Present
LCVA_116	116	119653	120069	417	forward	flaG family protein		K06603		MTSINNTTQRVGNYNLNNDLIAKTNPVIKEVTESVSADAQLKRDKSVSETIKDANTKKEKSLEKPKNEVIKKEAIEAINKSLPNTEAIFGIHDKTNRVTIKIIDKDTRKVVREFPPEKTLDLIAKVWEMAGILVDEKR	175.103	2301.52	2139.91	2265.87	2701.82	4075.33	4622.53	Present	Present	Present	Present	Present	Present
LCVA_117	117	120081	121679	1599	forward	flagellar hook-associated family protein		K02407		MASPIRMSGLNSGLDTESIVSALVSNYSSKVKKFTKEQTKLGWKQETWKEVNKNVYGFYTTLSSMRYTSAYDLKSSYVSDKTKATVTTAGNAAVGTHSLKIKSLAKSEYISGAKISAGKDGKVTADTKLGDLAGLDKITGDEGKIKITVGETETVDKTTGKPVRTGGKEKIIDVKKDMTIGSLINKIREAGLYANFDSKLQRIYISSDKSGNAGHFDIKGEGEGENFLKALGIAEDNLDKITGDKIEKGKGENRGTKIIGQEAEIVLDGVTYKSESNSISVNGITVNALAETDKEISITTIADTKGLYDKIKDFLGKYNDVVNELTSKYNADPAKGMDVLSDDEKKAMGEATAAKYEDKIKDSLLRRDTTLNSIITIMTNSMSRGFTIKGKNYSLSSFG…	152.892	1677.85	1909.84	2157.77	1908.64	3993.15	3872.07	Present	Present	Present	Present	Present	Present
LCVA_118	118	121724	122113	390	forward	flagellar protein FliS	fliS	K02422		MNATNGYAAYKNNRVLTATPAELTLMLYEGAIRFCNIAIQGIEEKDIQKAHNNILKADAIIENFQITLDNKYEVSKDFEKVYEYIRQRLAWANAKKDADVLKEVLTHLRTLRDTWKEVMKITNNGNVVA	138.982	2490.75	2234.5	2429.12	2714.78	4534.53	4342.17	Present	Present	Present	Present	Present	Present
LCVA_119	119	122141	122620	480	forward	flgN family protein				MSDSNYVVMLRESLEKKLEVLKEIQNANERQKDILMNPFSTPEELKETLDRKDELMNVIDALDTGFENVYKRVSKSIRDNRELYKDEIIKMQNLITSITDLSATLQAEEHRNKEFADRKFAKIKERISSVTKNKNAVDSYHKSMGRINTIDPQFMDSKK	152.265	2304.98	2266.5	2439.55	2814.33	4142.51	4518.31	Present	Present	Present	Present	Present	Present
LCVA_120	120	122892	124211	1320	forward	conserved hypothetical protein		K02407		MAAIDAVYNYFTTTYGNTISSSRYESHKKSELRDVYNKIVKTNKEEPLYKINMNDDMENFVIDLKEGARQTSNIAEFLSSDGEGVKGFLNQKIAVSSDEDLVSVEYIGEGNSKSDGFSIKVNNMAKPQVIVSNFVKKKGRDFEEGNFSFDLDTPDTSYELQFNIGESETNQDILTKISRLINRSDIGIKSEVIDNESESKADKSGGEKEKGDSCALRISSEQTGLADDEEFLFRIQSGSSWNEIHKLGLDNITSPAKSASFLLNGKEHKALSNIFTINNEFEIRLKKVSEKEVKVGFKANADAIGDSVGKLLRAYNGLLGLGEKYGERNGYNRLRNEVTAIWNTFSEDLQNVGVLADEKGKLKIDKDILSKAIMVGKDKDTFEVLDKFKNSMAREAEKI…	178.052	2150.52	2178.89	2452.29	2798.45	4130.5	4518.16	Present	Present	Present	Present	Present	Present
LCVA_121	121	124551	124751	201	forward	preprotein translocase, SecE subunit	secE	K03073		MVNNGKKSISGLIKELKNEFYRITFLDREKTKKQTIAVVISSVILAVIIAIFDYLFKNGLDILVKL	133.99	2415.09	2451.41	2549.54	2810.86	5077.16	4765.25	Present	Present	Present	Present	Present	Present
LCVA_122	122	124764	125276	513	forward	transcription termination/antitermination factor NusG	nusG	K02601		MAEAKWYAVHTYSGYENKVKTTIEETVRNRHLQDQIIKTEVPIIQVMEMNKDGALKQVKRKKFPGYAFIKMVMNDDTWYIVRNTRGVTGFVGPGSKPVPLTDEEAKSVIAEEGTKIETDLEVGDFVTVIAGPWENKSGIVQKINPSKGTVTISIEFLGVEMPYADVRKAN	148.164	2311.22	2174.55	2507.74	2694.23	4932.25	4436.21	Present	Present	Present	Present	Present	Present
LCVA_123	123	125293	125718	426	forward	ribosomal protein L11	rplK	K02867		MAKKIEGYIKLQIQAGKATPAPPVGPALGQHGVNIVEFTKQFNAKTAQMGDTVVPVVITVYQDRSFTFITKTPPAAVLIKKAAGLQKGSGEPNKNKVGKLTSAQVKEIAETKMPDLNASSVETAMKMIKGTARSMGVEVVD	155.08	2357.56	2249.06	2651.23	2686.91	4621.1	4470.24	Present	Present	Present	Present	Present	Present
LCVA_124	124	125793	126494	702	forward	ribosomal protein L1	rplA	K02863		MKHGKKYLEAVKAYDRSKLFDVNEAISLVKKNATAKFDETIELHLRTGCDGRHADQQIRGAVVLPHGTGKTVRVLVFAKGPKADEATKAGADYVGAEDLMTKIQGGWFDFDVVVATPDMMGIVGRIGRLLGPKGLMPNPKSGTVTMDVTKAVNEIKAGKVEYRLDKANIIHVALGKASFTEEQLSDNFRTLINVILKARPSSLKGQYLKSVTLTSTMGPGIRLNVSKLQGDAE	195.581	2293.59	2263.06	2643.95	2576	4563.18	4448.57	Present	Present	Present	Present	Present	Present
LCVA_125	125	126674	127186	513	forward	ribosomal L10 family protein		K02864		MAKVELKQPVIKEIAENIKDAQSVIIVSYKGLTVEQDTKLRKTLREAGVVYKVYKNTMMNFAFKGTEFEELSDVLEGANAIAISKDDATAPARVLASFAKDAPMLEMKKGVVEGKVCDKSTLDEISKIPSREELLSRMLGSFQAPVGNFARVLKQIAEKDGEGAEEAKAE	203.181	2189.25	2314.06	2422.46	2504.22	4085.47	4349.16	Present	Present	Present	Present	Present	Present
LCVA_126	126	127288	127665	378	forward	ribosomal protein L7/L12	rplL	K02935		MAKMTTDEFISAIKELSVMELNDLVKACEEEFGVSASAGVVVAAAGAGAGAAAEEKDEFDVELTEVGASKIKVIKVVREVTGLGLKEAKDLVDNAPKVLKEGADKASAEDIKKKLEEVGAKITLK	199.939	2289.67	2260.96	2460.15	2707.95	4268.29	4643.68	Present	Present	Present	Present	Present	Present
LCVA_127	127	127884	131822	3939	forward	DNA-directed RNA polymerase, beta subunit	rpoB	K03043		MDEHIMRPIKSGKGMRMSFAQHKEVLEMPNFIEVQKKSYDWFVTEGLQEVFDDIGTITDYGGRFSLKFTGFKLDKDGEGLTIPECKARDATYAACLYVTVRLYDKETGEPEEHSIFMGELPIMTDTGTFVINGAERVIVSQLVRSPGIYYGIDHDKIGKELYSCTVIPNRGAWLEYETDSNDIFYIKVDRQRKLPITTFLRAMGLGTNREILEVFGEEPKIVASFEKDPAINEKSPEGSEAEGLKELYKKLRPGEPVSEDSAETLITGMLFDPRRYDLAKVGRYKFNKKLALYNRIVNKVLAEDVIDTETGEIIAEKGTVLTKQMASDIQNAGVPFVWIKVDDKTLEQQKLEKVKVLSNMMVDIEKYVKCDPKKDFGLSEGLVYYPILKPILDKNLSKE…	234.006	2335.75	2216.31	2481.21	2629.73	4342.59	4363.33	Present	Present	Present	Present	Present	Present
LCVA_128	128	131839	135633	3795	forward	DNA-directed RNA polymerase, beta' subunit	rpoC	K03046		MLDRNNDEVNDGVSFESIRIGLASPEKIREWSRGEVKKPETINYRSLQPEKDGLFCEKIFGPTKDWECHCGKYKKIRYKGVVCSNCGVEITKASVRRERMGHIELAAPVSHIWYFKGIPSRMGLILDMSPRALEKVLYFASYIVLDPKDTKLEYKQVLNEQEYTDAVKTYGEGSFRVGMGGESIKELLEAIDIDKETEKLLKEIKEIDNRSKSKSGKRLGSTQNTSQGKTRLQKRLDVFEAFRKSGNKPEWMILTVIPVIPPDLRPMVQLDGGRFATSDLNDLYRRIINRNNRLRRLLELNAPDIIVRNEKRMLQEAVDALIDNGRRGRPVKGPGNRDLKSLSDLLKGKTGRFRQNLLGKRVDYSGRSVIVVGPDLKIYQCGLPKEMALELFKPFVMKE…	185.02	2379.46	2199.8	2515.18	2651	3847.37	4418.24	Present	Present	Present	Present	Present	Present
LCVA_129	129	135958	137220	1263	forward	bacterial extracellular solute-binding family protein		K15770		MLKKRKKAFALLMVALTFTFALTACVGANKPKSHKKKKMGQRKIVVSVANTYYDYISKISKKFEKLYHAKVKIFMSDTVGTLMKLPVDGPKGIAPDIFLAPYDRIGGLSSEGQIAEVKSLNKKEYDDKTRRLVTIDGKTYGVPFIIETLVAYYNKDIFPKPPKTFEELETLASDPRFAYEEEEGKNTAFLSRWTDYYFVYGLLSGYGGYVFGKNGTNPNDIGIGSKGTIEGLKYAKKWYDMWPSAMRDEKDIDNFIGKRFDDGKAAVVIDGPWQAHSYRDSGVNVGISEIPTLPNGHKYEAFAGGKVWAISNYSKEKKIAEKFIEYVTNNENQKLLYDMTQEVPAGLSGREYAMSKGDELAIAVINQFKYDQPMPNIAEMAEVWQPGSDMIVDIATGKE…	156.721	2148.66	2189.74	2379.52	2534.72	4169.14	4506.62	Present	Present	Present	Present	Present	Present
LCVA_130	130	137489	138760	1272	forward	bacterial extracellular solute-binding family protein		K15770		MLKKWKKASALLMVSLASVFALTSCGSGASSGSNTAKKADGKTITVSVDEGYVDYIKSIKDKFEKDNKVKVNVKKAAMLDTLDKLSTDGPTGKAPDVLMAPYDRVGALGSEGQIAEVKLNNDKDYDDTAKKLVTLKGKIYGAPWVIETLVAYYNKDLVPEAPKTFADLEKLNKDPKFAFPSEAGKGVGFLANWTNFYFGYGLIAGYGGYVFGKNGTDPKDIGIGNNGAVEGLKYVKSWYDMWPKGMQDVKKAGDFIGEQFNKKKAAVIIDGPWAAANYKKAGINYGAAEIPTLPNGKKYQAFAGGKAWVVSNYSKSKAVAQKFIDYLTQTENQKLFYDKTQEVPAGLSGRDYAVSKGNELTKAVISQFKNDQPMPNISEMADVWEPAGNMFFNVASGKK…	121.589	2341.32	2274.76	2550.75	2632.64	4077.8	5113.89	Present	Present	Present	Present	Present	Present
LCVA_131	131	139026	140732	1707	forward	alpha amylase, catalytic domain protein		K01208		MNAAGMLHVPDSKFCFPISDNELVIRLRVDKKDSDIKVEIVHGPKYRFFEGIFTKQEMGLAYIDDEFAYFETVLNLEDVRVAYVFEIEEKGKTLYYSEFGLSEEYDYAKSNDSFFQYSYINDIDVHKVVSWADEAVFYQIFIDRFNRGDFTKDDSYIDMKCNEEPTRTSFMGGDIKGITEKLDYLEDLGINAIYLTPLFVSKTNHKYDITDYYAVDKQFGTKADLKELVEKSHKRGIKVILDAVFNHASNDTKEFLDVVKKGKNSKYFNYFIIHGDKVSVDKPNYEMFSNCVDMPKWNNSNIEVQDFFIDIGLYWIKEFDIDGWRLDVSDEVSHDFWRRFRKAVKKLKKDVIIVGENWHDAHAYLMGDQFDGIMNYAFRRACKQYFAHETINSKTMSER…	140.241	2291.42	2361.01	2500.08	2693.55	4143.72	4676.62	Present	Present	Present	Present	Present	Present
LCVA_132	132	140800	142110	1311	forward	binding-protein-dependent transport system inner membrane component family protein		K15771		MTSNEKRKNPSAAMWLSIIPGLGQFYNGQLSKAIVLFILFVLEVIEIVTFGIKSLVGLCTLGTVPMQDHSLFMLIKGSMQIIILALFIIYHLICMRDAFVVAKNLNMGLKVPMTGKAILKSIYEKGFPYLLIIPSYLAMTFAIIFPVLVTLLIAFTNYDFRHIPPYRLIDWVGAKNFINILKLSTFKAAFSAVLSWTFIWTLTASTLQIVIGIATAVIANQSFIKGKRIFGVIFLLPWAVPAFITIMSFSNFFNDSIGAMNVQVMPFLRSLVPFIHHGHEIIPWKTDSFWTKIAIIMIQGWLGFPYVYILVSGILQSIPQELYEAATVDGANSFQKFKNITMPMIFAVAAPTFISQYTFNFNNFSIIYLFNDGGPGSVGGGAGSTDILISWIYKLTTQT…	151.88	2406.02	2371.75	2504.93	2659.6	5251.63	4730	Present	Present	Present	Present	Present	Present
LCVA_133	133	142113	142973	861	forward	binding-protein-dependent transport system inner membrane component family protein		K15772		MEKKEKTGSLKLHRFWKEFFTYVYLLLLSIIVIFPLLVTVSTAFRFGNITAFSFSFGGKWTLSNFSTLFKDTLYLRWYENTLIVAFFTMLIQVVVITLTGYAYSRYNFFGRKKSLVFFLVVQMVPTMAALTAYFVMAWLFNALNHYWFLILIYVGGGIPMNAWLMKGYFDTVPYDLDESAKLDGAGHFRTFYQIVLPLVKPMIAVQALWAFMGPFGDFMLAKFLLREEEYYTVAVGLQTFVMAGQKDPKVTLFAAGAILIAVPISILFFFLQKNFVSGLTAGGTKG	172.438	2441.58	2305.1	2648.52	2609.68	6047.55	4465.56	Present	Present	Present	Present	Present	Present
LCVA_134	134	143042	143869	828	forward	putative maltodextrose utilization protein malA				MSERKYFPISYFYQILSPKAIFSTRKNFKFWQNLLIIIFLNALIMIPVTLYYANMKSYPIEHIIRGIFSPVTDKTYSVLTKGKIRDNEYYGDRNIIKDDKNIIAVLPTKEDIKELEKSKTKQIILKKRELVFVNKGGEKFKSGIRGKFKDLSDLKSKKAVKEFLNEQCFLSNKSSILMFLLITFLIMIYVGTFIFLGFGTLFLYLTKRSKIFSIKTFSECFGLIVNCLGVPTLIAMVASCFIRNPVVVMNFQVFGALLMITFVFYKTHFRDEIKE	168.925	2129.18	2146.44	2304.24	2552.02	5916.01	4482.92	Present	Present	Present	Present	Present	Present
LCVA_135	135	144093	144512	420	forward	ribosomal protein S12	rpsL	K02950		MPTFNQLVRKGRQTSQKKTKSPALQKGFNSLTKKPIDASSPQKRGVCTAVKTATPKKPNSAMRKIARVRLSNGIEVTSYIPGEGHNLQEHSVVLVRGGRVKDLPGTRYHIVRGTLDTAGVADRKQARSKYGAKKPKASK	180.1	2315.13	2215.4	2657.13	2716.15	5233.81	4585.37	Present	Present	Present	Present	Present	Present
LCVA_136	136	144637	145128	492	forward	ribosomal protein S7	rpsG	K02992		MIKEGRNVPRKGHIQKRDVLNDPIYNNRVVTKLINNIMLDGKKGVAQKIVYGAFEKVENKTTKPAMEVFQEAMNNIMPVLEVKARRIGGATYQVPIEVRADRRQALGLRWLTAFSRKRSEKTMVDRLANEIMDAANNTGAAVKRKEEMHRMAEANKAFSHFRF	173.295	2359.46	2284.23	2621	2740.38	5139.49	4592.02	Present	Present	Present	Present	Present	Present
LCVA_137	137	145150	147267	2118	forward	translation elongation factor G	fusA	K02355		MAEREYPLERTRNIGIMAHIDAGKTTLTERILFYTGVNYKIGETYEGTATMDWMEQEQERGITITSAATTCHWTEQEKAKKKKGAKEHRINIIDTPGHVDFTVEVERSLRVLDGAIGVFDAKGGVEPQSENVWRQADTYNVPRMAFVNKMDILGANFFNTVDEIGTKLGKNAVCVQLPIGKEDNFEGIVDLFEMKAYIYNDKQGMDISVTDIPENIKDQAEEYHQKLVEQICDLDDDLMEKYLEGEEPDIPSLKAALRKGTISNEAVPVFCGSAHQNKGIQKLLDGVIEYMPAPTDVPDIDGTDMEGNEINRKSSDEEPFSALAFKIMTDPFVGRLAFIRVYSGTLKTGSYVYNSVKRKKERVSRLLQMHANKRQEIDEVFAGDIAAVVGFKNTTTGET…	186.109	2410.16	2360.5	2686.95	2758.77	4681.36	4620.84	Present	Present	Present	Present	Present	Present
LCVA_138	138	147376	148605	1230	forward	translation elongation factor Tu	tuf	K02358		MAKAHFDRTKPHCNIGTIGHVDHGKTTLTAAITKVLSERVAGNSFEAFDQIDKAPEERERGITISTAHVEYQTEKRHYAHVDCPGHADYVKNMITGAAQMDGAILVVAATDGVMAQTKEHILLARQVGVPYIVVFLNKCDMVDDPELLDLVEMEVSEQLAEYGFDDCPIIKGSAFQALQDPSAEAKLANGDPLADGKNWGDCIMELMDTVDSYIPDPQRDVDKPFLMPVEDVFTISGRGTVATGRVERGKLNVNDEIEILGIHDNVNKSVVTGIEMFRKTLDYAEAGDNIGALLRGIDRDQIERGQVIAKPGTVTCHKKFKGQVYVLTKDEGGRHTPFFNNYRPQFYFRTTDVTGIVNLPQGTEMCMPGDNVEMTIELIHPIAMEKGLTFAIREGGRTV…	222.211	2412.28	2353.15	2727.29	2572.75	4592.43	4454.38	Present	Present	Present	Present	Present	Present
LCVA_139	139	148821	150413	1593	forward	CTP synthase	pyrG	K01937		MSKYVFVTGGVVSGLGKGITAASLGRLLKARGYSVTMQKFDPYLNVDPGTMNPIQHGEVYVTDDGTETDLDLGHYERFIDERLDFHANVTSGKVYWSVLNKERRGDYGGGTVQVIPHITNEIKSRFNTGFSDVVIVEVGGTVGDMESQPFLEAIRQFRQEQVENTCMIHVTLVPYLQGSEELKTKPTQMSVRELMRTGLYADIIVARSNKELDPYVKEKISLFCNVPTNHVIQNLNAKSIYEVPLMMEKEHLADAVCETLGLSCPKPDLKNWQLMVHNILNPEHEVEIALVGKYTKLHDAYLSVVESLHHGGIDKRVKVNIRWVEAEKVEEDGAEKLLKGVDGILVPGGFGSRGTEGMVQSITYARENKIPYLGICLGMQMLVVEFARNVVGWKDANSS…	197.126	2369.04	2332.22	2648.84	2705.22	4708.11	4267.78	Present	Present	Present	Present	Present	Present
LCVA_140	140	150426	150695	270	forward	dihydroxyacetone kinase family protein				MHTSINYRYDTQLLLEPVEDEELDVDAIRDYIANNFIGDELLCVGDEDLMKLHFHTNKPWLVLEYCASKGEIYDVVVEDMVRQSKGLKG	164.656	2370.53	2246.94	2549.2	2592.51	4194.67	4373.72	Present	Present	Present	Present	Present	Present
LCVA_141	141	150738	151715	978	forward	prolyl oligopeptidase family protein				MHFGIDIFEIVIIYLFLSFLLTVFKLTKMRIVNYKANDVKKGKKRRKELIKKGKWRQLPLYSLEEIAENRKLNSARITIFKTNKEKNAPCAIILPGGGYGYSKIKQEGYPVAAYLNDKGINAIVLEYRTGRNCSSHAPMVDLAKTVEYMFSHQKKLEIHADNYALIGFSTGGNIAGMFGTEKFGYKHYGVEKPASIILGYPWTNVNHFFDHPYWNIWDGLISLWFSERGNIHMFGPIPTRKQRESLCIQKWMDKNFPPTYMFTGDEDFLVHAGSHTSVIEKALKQNNIPYKYQQFYNVPHGVGLGIGTNSEGWLDEAIDYWLNRN	164.667	2141.31	2160.08	2392.65	2428.03	4109.82	4416.76	Present	Present	Present	Present	Present	Present
LCVA_142	142	151782	152921	1140	forward	calcineurin-like phosphoesterase family protein				MLNFNIGNSDKDIEKIKRKISIVISIFFIGIISVLAIVLIINIVFHSFNSNSVTTKSSKNTKTKISKKIEYNFKNHNFTNYHHKKITEKEIHKLIIKEKKRGLNITEKTIEIPNVKHEYNFLFISDVHTDVSNVVYHNAWNSYKNQRIDLFTNQKGMKSYEQLKEWIKICNREKFDALLLGGDIIDFGDEANIKFIRKNLKSLQIPYLYARGNHDGFNVMDKKRRQLKNLDELKKAFLNKDLNCGYVDYGDFIVCHINDALNYVPEVALNEFKKVYKKKKPIILFCHVPLCTENNSNLKKVTKEIRGEERLIGPNLEFKMDGPTKEFYDLVTAKESPVVCVLAGHLHFHHEDWLNKRTVQYVNGCATYGEGYVIRVKGK	116.305	2005.59	2101.72	2092.73	2335.88	4432.16	4420.21	Present	Present	Present	Present	Present	Present
LCVA_143	143	153050	154321	1272	forward	cell wall binding repeat family protein				MKNKIFKLTLVVTCMLLLGVFSNKGVYAEEKSGGKINSSQSFDKAKGYSYSALPHGITRSSLSGRWIQSRGRWWYQHIDGSYTRNGWEMINGKWYLFDSAGWMLTSWQNFNNKWYFLADSGEMLVSWQYINGKWYYLDSSGAMLTGLITVGTDKFYMNQDGSMFSGWKYLNGNYCYFGEDGRYVSAPNIKRRALLLGETSTKAVPKSNIYDMKSAMESNKFNGKGFEEVVDYSDNTKSDIVNKINSLFNKSEASDINYIYITCHGADSLLLIGSDKQGLTGQELRSLLINKKGLFVIMIDSCHSGSFIDKSVDDSFIRELLGNTERSRELCDSKFMVLTSSSSGEVSIKPEFDQNSLATSFWVKGIGGDGYLAADSNSDSKVTFRELYQYSSDEVKEAA…	66.5338	9.34198	6.67531	9.51651	8.51494	15.5621	16.4253	Absent	Absent	Absent	Absent	Absent	Absent
LCVA_144	144	154331	155692	1362	forward	cell wall binding repeat family protein				MNKRIKLLVVTSALIITSISMSGVRYVSASENTNKYFTYSYNAEDSGLKFKLSWYSNTGLYNNCVDIAPGGWGFGLKIVDRNGEYCDLDKFNYRLTIDDVEYPGGVIHRPGSSTIEFISFYGDITGHAKIEASLKSDSNVKVTYEFDIYKDESVYPSNFYNGLYSFEDPAGILSDDMKVPNFVYDRVNAKYVVTLPLSPIKDSNTEKFMGWNIGSKVYSPGSVVIRNRDTTSFEVEPYVQALNGTWEFNRNAYKWSYKKSDGTYAKNEWIYSNGSWFYAKSDGYMAENELFDHSSFYAKSGGYIASDEWIYKNGHWYYAKNGGYIAKNEWIYNKGSWFYAESGRDIAENTWVAKNGLWYYAKSGGYMAENEWIRNKGSWFYAKTGGNIAENEWIYNKGS…	72.1035	2236.58	2081.97	2463.46	2364.79	4213.67	4313.32	Present	Present	Present	Present	Present	Present
LCVA_145	145	156019	157821	1803	forward	choline/ethanolamine kinase family protein				MNKKDNNNKISINDFRYKADILIFLYKNKFLSQRDISKRTGYSLGMVNKILKILIEESYLDENYNITEKAKSLLKENKPKRAIILAAGFGMRMVPINTVSPKALMKVHGEILIERMINKLNEVGVDEIYVVVGFMKEEFDYLIDKFNVKLIVNPFYAIKNNLYSLYLLKDYLVDSYIIPSDIYISKNLFSETELYSWYMVSHTFSNESVVKVNRKNELSVIDGDDIAGNRMIGVSFLKEKEAEIVKERLEKYSNLYRYEHSFWEETLYDEKKKKFILYAKLISKEDVYEINTYEELRTLDLDSDTLKSDAIEKIADIFNVKSMDIKNIKILKKGMTNRSFLFTCKDKKYIMRIPGEGTDKLIDRKKEADVYNAIKGKGLCDDPIYLNPKNGYKITKYLE…	152.116	2128.23	2232.8	2333.92	2274.51	3759.84	4265.8	Present	Present	Present	Present	Present	Present
LCVA_146	146	157934	158836	903	forward	mobA-like NTP transferase domain protein				MRIVKNAVIMAAGTSSRFAPISIERPKALINVKGEILIERQIKQLKESGIYDISIVVGYKHESFSYLKDKFNVKLIDNPYYNERNNNSTIKMAEDILSDTYICSADNYFTKNPFTKENECSYYASIYESKKTNEWCIQSDENGYIKAVTIGGENSWIMMGHCFFDSDFSKKFLEILNREYDKEETKDKLWEQIFIEHIKELPKMKIKKYDKDFIFEFDSLDELREFDTSYKVNSHSLILKDIAKKLGFKEGDIVNIKSIKGDKNEAIGINFLCNDTLYEYYYDIKKVVKVRKGNIMIYEK	146.926	2098.04	2116.86	2202.97	2311.61	3681.18	4209.11	Present	Present	Present	Present	Present	Present
LCVA_147	147	158826	160373	1548	forward	transporter, betaine/carnitine/choline transporter family protein		K03451		MKNDINKGKIEIEKFDKEKIDWMITIVPFLSIFILSMLFFIFPRKSNKIIGDVRYFLGDNFGAYYLLIGLFIFFISIYIALSKYGNIVLGEKNEKPKYSFFTWGAMMFTCGLAADILFYSFSEWIMYATSPHVKEMGNIYTWSNVFSLFHWSFIPWAFYLVLAVSFGFMLHVRKRNRQRFSEACRPILKDKTDGFIGRFIDLLSVFALIAGTATTFSVATPLMAEAINSLFNVNLNRIFLTIIILLITCVIYTYSLLHGIKGIGMLANICIWLFFGLLLYVLLFTGETKFIIENGLESIGALIGNFVPMATFTDPTRKSSFPQNWTIYYWAYWMVWCVAAPFFIGSISRGRTVRETIIGGYVFGVGSTLISFIILGNYSMGKEVKGAVHFIEMYKENND…	129.982	2087.4	2181.99	2318.31	2333.02	3583.88	4284.75	Present	Present	Present	Present	Present	Present
LCVA_148	148	160441	161397	957	forward	licD family protein		K07271		MYIDIEVYMKEYDDITLKRLQSIELMMLNDFKAICKKHDIPFFAYAGSGIGVLRHKGFIPWDDDIDIGFVRDDYERFLKVAKEEMSDKYTVMNNREDENYPLMTTRLMLNGTKFREIALKDINCSLGIFLDLYPFDKVPKDKDAFLKQNKKAWWYSHLLILRSIPFPALFLYSWKEKVIHFITAIVYGVLKICGVSKKFLAGKCEKIATQYNDLKDFDAVNWYFDTAVCSDVFYMNEIFPLKELPFENTTLTFPNDQDRYLRNLYGDYMTMPPEDRRKNHFPYELDFGIYKDISLEILRNPDLYIDSNGNASDRKKDN	120.218	2131.56	2140.82	2353.82	2305.38	3673.14	4296.47	Present	Present	Present	Present	Present	Present
LCVA_149	149	161437	162033	597	reverse	cytidylate kinase-like family protein				MIPVITISREFGSGGHSIGLKVSKALNIPFLDGEIIGKAAEKELEKKQSLKSSEIKKDGSKEFYNIPAASTMYFSSSQDDMFKLQKEIIIDAAKKGPCVIVGRCSDFILSNEDIKSLNILIHADINFRKDRILKRYGEIKNVGIEKRILKKDKQRSTYYKYYTDQTWGAYKNYDLALDSGRIGEENCVKMICDLANIF	127.034	2026.07	2088.49	2194.02	2371.14	3839.66	4255.28	Present	Present	Present	Present	Present	Present
LCVA_150	150	162236	162916	681	forward	arginase family protein				MDIIKIKLSDSIHYKESDIDLSDIRGTNCYCDDSAMEEIEKRLKDVPLKAIHFIDSGNYHYMTLPFLKKIKEDFSLVVFDNHTDYKENAYSLIACGGWIKIAENSFKNLKNIYIIGVDEKLLKEDKFSDKVFTDTKNFLNKIKDEAYPIYISIDEDVMTEIDYKANWSQGVMKKEELFSYIEYLFKNKNIIGVDICGGTGDLYDTKGNEKNQNTENLIVEKINSLT	130.354	1970.64	2170.87	2402.19	2273.6	4180.4	4099.72	Present	Present	Present	Present	Present	Present
LCVA_151	151	163007	163645	639	reverse	uracil phosphoribosyltransferase	upp	K00761		MDLGSNITILDHPLLQHKISKLRDKNTGTNEFRALVSEIAMLMGFEALRDLPTTNVEVETPIQKCMTPVIAGKKMAVVPILRAGLGMVDGILNLVPTAKVGHIGLYRDPKTRLPHEYYCKLPAPIEQRTILVVDPMLATGGSGSDAVKLIKEHGGKKIKFMCIIAAPEGLKKFSKDHPDVQVYVGHLDEKLNEDAYICPGLGDAGDRIFGTK	131.21	2185.74	2209.03	2477.52	2391.38	4313.9	4328.01	Present	Present	Present	Present	Present	Present
LCVA_152	152	163846	165237	1392	forward	uracil-xanthine permease family protein		K02824		MDNQKMAIKNARQLGYPKVLLLSLQHMFAMFGATVLVPILVNTYFKGHGISIQVTLFCAGAGTLLFHFLTKRRVPAFLGSSFAFLGGFATVASLDTGIYKHMTMAQKVPYACGGIVVAGLVYFVLAIVIKIVGIKKVIKFLPPVVTGPIIVCIGLSLAPSAVANSSKNWILAIIALVVVVFFNIWGKGIFKIIPILMGVIIAYVAAFIMYKTGLKNSDGSQILNFAPLASASLVQWQPFTFCKFDLTSILVMTPISIATMMEHIGDISSISATVGENFIENPGLHRTLIGDGLATSMAGLIGGPANTTYGENTGVLELSRVHDPMVIRLAAVYAILLSFSPKIAEFIASLPISIIGGISFILYGMISAIGVRNVVENQVDFTKSRNLIIAAVILVTGLG…	110.672	2172.33	2025.46	2353.95	2187.93	4649.4	4137.91	Present	Present	Present	Present	Present	Present
LCVA_153	153	165357	165872	516	reverse	hypothetical protein				MSYSINSNIYLRQSYGIFRDLTSSSKREHTEDNSLSYADSTALGHAIKVISRHEYSSKLDPTETSGPVKEYGKKLHAFIDTYNLTLDSSSKSHDSAIKNIAKKMKSLSNKYKDKLSAVGISLDKQGFMKLSESMKIKSTKEFEEVFGNNSDFMKELKKVPGLIQNHIDTTA	129.977	1888.11	1977.54	2108.33	1961.97	3756.97	3909.69	Present	Present	Present	Present	Present	Present
LCVA_154	154	166162	167724	1563	forward	GMP synthase (glutamine-hydrolyzing), N-terminal domain	guaA	K01951		MDKEKIIIIDFGGQYNQLVARRVRECNVYCEIYSYKKPLSEIKALSPKGIILTGGPNSCYEKGAATCDKELFDLGVPVLGLCYGAQLMSYILGGKVEKAKNREYGRTELEVNTDASLFSDIPKNSICFMSHFDYIKELAPGFSSIAHTKNCKNAAIEYTKRGLYGIQFHPEVLHTIYGTKMIYNFVRNICKCSGNWKMDSFVEDTVKELRDKIGNGKVLLALSGGVDSSVCAALLSKAVGKQLTCVFVDHGLLRKNEGDEVESVFGEGSDFSLNFIRVNAGARFLGKLKGVTEPEKKRKIIGEEFIRVFEEQSKKIGKVDFLAQGTIYPDVVESGLGGESVVIKSHHNVGGLPDFVDFKEIVEPLRLLFKDEVRKVGKKLGIKDSLVNRQPFPGPGLGI…	156.834	2212.13	1984.56	2321.91	2358.38	3875.55	3904.63	Present	Present	Present	Present	Present	Present
LCVA_155	155	167910	168578	669	reverse	conserved hypothetical protein				MRFSDLFISYKIGLKDIKSSIPFTELPLYRKIFIIIFLTGIIISGILLIFKQNIFSFIPIGLSLISLIIFAMIDSKKSNLSHMLEKHYIPYSEKRMDMTIEVLKKYKINIENVDSLDMLITEAKYAQAECDFLSQFGKPFKTLGAIIIPIVVFIAKRISESATPTDILNIAALAIILILLIFSLIFSFVPIIKDLFYRDYNKYTELMYDLRQVKLFYTKKSN	143.931	0	0	2.28401	0	0	0	Absent	Absent	Absent	Absent	Absent	Absent
LCVA_156	156	168631	169230	600	reverse	helix-turn-helix family protein				MNNKTVSERLKYLRSINKKTQKEFAEFLGIPQPSMSAYENGKNNPTIDVLIDIADKCKVSLDWLAGRSDYTLGLSSMRDFVLFMYELAMKKEIGFKIIVEDKFPNDIETEENKWNVKLVFYGNDKEHPFNADVCNILKELSDNLFDLESYSITKEQFDSMKNKSVEYYTQPLTQKEFEELSRDEILKKRIEYLKENNLI	132.882	0	1.74167	1.80833	19.345	0	3.10667	Absent	Absent	Absent	Absent	Absent	Absent
LCVA_157	157	169391	169582	192	forward	conserved hypothetical protein				MRKMYVNAEEVSKDWGVSKPKAYKMIKELNERMLKGNPNLIVIAGKVNRKFYEENCYGQSKEV	133.609	0	2.19271	0.692708	19.8906	0	6.38542	Absent	Absent	Absent	Absent	Absent	Absent
LCVA_158	158	169594	170244	651	forward	phage integrase family protein				MSASKDKERGTWKIYLRYVDWQGVKQIHTKRGFATKREALEYEREFLSSKSRDLNMLFESFVEIYLSDLNPRIKYNTYLTKVHIIETKIIPYFAKKSIAEITAPDILQWQNELLKKSDGEGKQYSQTYLRTIHNQLNAILNHANKYYGLTSNPAHKTTKIGKSKEQEMLFWTKEEYEKFAESVKSKPASYYAFEILYWCGIREGELLALTKDDFDI	130.673	0	2.02611	0.222734	3.8725	0	4.43164	Absent	Absent	Absent	Absent	Absent	Absent
LCVA_159	159	170675	170833	159	forward	conserved hypothetical protein				MSKIFKRESLQTKGRKLKVDKNRKRNIIVNFRMSPEEKSLLEEKIALSGLNK	120.459	0.132076	0	0	28.1698	0	1.3522	Absent	Absent	Absent	Absent	Absent	Absent
LCVA_160	160	170840	171058	219	forward	conserved hypothetical protein				MIQMSINHKVEVFGNIRVFDELKTKLKMLKEYFKNVNLDCDIEENKLELLAYILEMFETVNRNKNDSTYGNR	121	0.56621	0	1.27854	35.0457	0	2.30137	Absent	Absent	Absent	Absent	Absent	Absent
LCVA_161	161	171151	172071	921	forward	conserved hypothetical protein				MNKEKYINNIPQELKECKQWLWFKIYHNQDKNGNTKTVKIPISPITYEANEWNKKENWTDFETALEGLERSGCDGLSFVLTEDDPFVCIDLDNVKDSFEDVQDIISDFGETYKEISVSGNRVHIFAKGRIHKNINNQADHFEMYKSNKCIAMTGDVIGTCTEVKNEQYKLNLYYEKYAIKETIRERISYYKSIDSDVPDIEGILKAVYMTNRKGRELFRGEYSTVDASKDDFQLLLILNSFTHGNADLMLEIFLKSSLNRMGDMSKRRNEAAYIKYLNQSIQKAQEVGGTNYWDYNYHRKTREAVR	128.483	0	0.107492	0	8.3279	0	0.283388	Absent	Absent	Absent	Absent	Absent	Absent
LCVA_162	162	172068	173030	963	forward	AAA domain protein				MKAYTIDTEFDASDKYIVDNIIARKSITLIVASPKKGKTALELNLGICINEGIDFLENKVRRTNVVYYCNELSGKLIQERIKRLDIPCSKTMKFYEGTSYVDFGEFERIIKSDVELGYEVFVVDTFSKIKYDRKYNANDYNDTYEVMDKYYELIEKYGCTFIMLYHTKKDSSIKSVSEKVIGSQALSGSVDTIIAINKSSEFDTEFSLDVTSRLFESRVYQVKIHPSKKILELDKVDPIEMLEPSIQRLVQIMPKLKEIEGTIVDICSKIKLEIESPQQFGKTLNRNKDILRKNGISITMKQGKNNNNYQVKYNSEDVIY	111.559	0	0	0	18.4289	0	0.991693	Absent	Absent	Absent	Absent	Absent	Absent
LCVA_163	163	173299	173679	381	forward	bacterial mobilization family protein				MTKTVNRKNNCTVHFMVNEEDMEELNRRFALTGFKSKREFYRDSIFKNRIISIDISGTFRKELRELSSLVSRNSANLNQIAKVVNSTGVIYKDDIENIKKALQGELLFLSEFREKVSDYIINEVVG	109.617	0	0.131234	2.14961	9.08661	0	0	Absent	Absent	Absent	Absent	Absent	Absent
LCVA_164	164	173679	175118	1440	forward	relaxase/Mobilisation nuclease domain protein				MTVTKIHPIKTTLKKAIDYICNGDKTDSEIYVTTHLCSRENAHKEFELTKKQFSSRTKTLAHHLIQSFVSEEVSFEEAHQVGIELCEKILEGKYEYVLATHIDKDNIHNHIIFNSVDVDEGKVYHSYYGSYMNIRNQSDRLCKEHNLSVIDVETQKEINEIKRRKFVNWYDWNEDKKGKSYKSRLQFDMDRVIQKAINWEHFLKIMEQYGYEIKFGKYIAFKQKNQQRFTRAKTIGDNYTEEKIKERIRNKDKEIGDLVDKAKYGNQDWVVHTNMQVASKILLKIRDKGLNSMESLEKGIQKISFQKNELKQEFDKLSWEQKRIKEVVKHIQICISKREHYQGYRKNPNDKIYMMMNRKDVEAYQKSYEEIDIFLKQFPYLKEIVLEGLKIKSSKNLFR…	89.6708	0.523611	1.07014	0.915972	1.32708	6.33819	5.73333	Absent	Absent	Absent	Absent	Absent	Absent
LCVA_165	165	175265	175486	222	forward	helix-turn-helix family protein				MSKLSYKKLFKRLIDIEMKNTELMDKAKVSRSTFYKIKNGENVTTDVLLRICDVLECDISEIVECVNDSSEEI	96.2297	0	2.34234	2.19369	0	0	0	Absent	Absent	Absent	Absent	Absent	Absent
LCVA_166	166	175488	176510	1023	forward	modification methylase HaeIII	haeIIIM	K00558		MNLVSLFSGAGGLDLGFEKAGFNIVAANEYDKTIWETYEKNHKTKLIKGDICNIPSDMFPDCDGIIGGPPCQSWSEAGSLKGINDPRGQLFYQYIRILKDKYPKFFLAENVKGMMAKRHNDAVENIVSQFEEAGYDVFIHLLNASDYGVPQDRKRVFYVGFRKDLKAKFEAPKPYETKLTFKDTIFDLKDSAIPALEKNKTNGDNCKVLNHEYFVGAYSPIFMSRNRVRQWDEQAFTVQASGRQCQLHPQAPVMPKIEKNKNIFEPGKETLYRRLTVRECARVQGFPDDFKFYYTNLNDAYKMIGNAVPVNLAYEMAKAIVSALDNSSANSNLLKTGTDN	101.36	0.497556	2.7087	2.08211	0	0	0.146628	Absent	Absent	Absent	Absent	Absent	Absent
LCVA_167	167	176524	177480	957	forward	haeIII restriction endonuclease family protein				MSNKSNNQGRAYEFSYLITLFEEISKIRPAKIEKNSSYFAAERAWNTLTDSEKTIYKVSALAGVNTIFDLEPLILDDGDDELELKIQLDDKGKEGDVRDVLIIRRGIEWEIGLSVKHNHFSVKHSRLSKNLDFGSKWYGIDCSEQYWEDIKPIFEYLEVEKQKGSKWSDLPNKEDDVYIPLLNAFKGELERQNHLFGKDIPKLMVEYLLGEFDFYKVIGIDSKRTTQIQSYNLRGTLNKQGNKKKRSIELPISTLPTRIVSLEYKPGSKNTLELYLDGGWQFSFRIHNASTKVESSLKFDIQIIGMPATIISIDCRWK	104.696	0.15674	3.27168	2.33438	0	0	0	Absent	Absent	Absent	Absent	Absent	Absent
LCVA_168	168	177563	178210	648	forward	conserved hypothetical protein				MALTNSYLTSTKNFEGIMNSILGARAPERFTNKFLEDLGYKSSNDRLIVGVLKSLGLLNETGEPTQRYYDFLDQTQSKKIIAIGIQEAYEDLFNLKKDAQNMSQEDVKNKLKTLTQGAKGDRVIESMARTFKTLCDYAEWSDISVISQTDKVVKSCDNITSDIDGIGEQKLLSDNGEKKQSNQFGLHYNIQIHLPETTNMAVYDAIFQSIKKHLM	130.603	0	0	0	0	0	0	Absent	Absent	Absent	Absent	Absent	Absent
LCVA_169	169	178388	178795	408	forward	conserved hypothetical protein			Genomic Island	MATVYTAISAFENTIREFVVKILIENKGENWWEDCVSEKIRNKAETRKEQEDKVRWHTQRGDSLINYTEFGDLASIMNNNLELFSDYIVSIEWARNIIATVERSRNVIMHSGELSARDIERIGINIRDWISQVGA	108.002	0	0	0	0	0	0	Absent	Absent	Absent	Absent	Absent	Absent
LCVA_170	170	179202	180641	1440	reverse	conserved hypothetical protein			Genomic Island	MTDNNNEIMIIKNNSTPETTVFQSYLKTLNLPSENIIADTSQREAVMKNLPTLLSTISNEDKSNANYLSKFVAASAIGLFDAALNYIWNEVIVNLRTKINYYGLDTFYDNAVGNKRRSEYSNKDDLSGIKDKTLLDTCKKLEWISDIIYRKLCHILDMRNQIGASHPNVSVINAYELLGWLDVCVKEVINEKPSKSAIVAKNIIENIKGLKEEIDDITIQSLDISFKDLSTNTASALLVTLFGIYVSSDTPTIVRNNILLVSSKLWGYVLKSTKYDLGTKKEFFKNNLEKDKEDLAYTFFEKCNGLNYLTLTEKSLTINNLCDDLYLTTHGWDNYYNEPPIAKEIMKYIKLSSDIPEEQASKLIKTFLECRIGREVNYCNGVSPSAKLYYDNFFKILSK…	105.791	0.0506944	0	0.0513889	0.0902778	0	9.27708	Absent	Absent	Absent	Absent	Absent	Absent
LCVA_171	171	180663	181094	432	reverse	helix-turn-helix family protein			Genomic Island	MISGEKLKKLRLMRNLTQKELAIKSGLTDAAIRNYELGNRSPSKEQLQKISKALDCDISALINHEPNSIFEIMHIIFDYEKDMKFRPLADDGEITGLLSNDVDFNNFLIEWNEMRKKHYNDEITDEEFEDWKLSYPKKSRFLK	95	1808.35	11.8588	147.141	2034.12	18.2315	15.9931	Present	Absent	Absent	Present	Absent	Absent
LCVA_172	172	181354	181548	195	forward	putative iCEBs1 excisionase			Genomic Island	MKGIFMNAKDVQEFLDVSRTTAYQIINDMNQDLLKLGYRVQRGKVNREYFMEKYCYKPTNTKEV	103.174	2398.62	12.8718	107.821	2518.04	8.33846	15.9385	Present	Absent	Absent	Present	Absent	Absent
LCVA_173	173	181718	181984	267	forward	putative integrase domain protein			Genomic Island	MSFREFFELYKRNRKPRIRENTWRTKEAIVNQKILPYIGDLMLNEISNVTIIQWQNELMKMKDKNGKNYSPTYLRTIHARLSRILNHA	114.479	2301.78	1.94757	81.3408	2401.06	7.29213	0	Present	Absent	Absent	Present	Absent	Absent
LCVA_174	174	182174	182389	216	forward	helix-turn-helix family protein		K07727	Genomic Island	MQNFGKIIFKIDQVLEEKNISKNKLEKEANLQRTQLNSYCNNKVKRIDLETIAKICCVLECEVEDIMDYVR	108.782	1838.25	0.694444	83.4491	1947.46	0.972222	0	Present	Absent	Absent	Present	Absent	Absent
LCVA_175	175	182430	182615	186	forward	conserved hypothetical protein			Genomic Island	MYQIGNTESGKFSYVQALRTVGKNIKDYQKGDTDTNHQYLDIRFENDRSVILVETKNKNKD	106.188	1414.67	2.37097	11.8817	1706.05	2.17204	0	Present	Absent	Absent	Present	Absent	Absent
LCVA_176	176	182687	183232	546	forward	acetyltransferase family protein				MKYKPVSFEMKDGRICRIREIQVKDAAEIIEYLKTVMGESNFLYSYPEEITLTVEQEEKMIKSFNESEDIFMIIAEIDGRLIASAQISRSKKMKMRHRGNVAVTVLKEFWNLGIGKKMLLCLEDYAKEWVLTQIELDYFSGNKRGQILYEKLGFVKAGEIPDAFILKDGTRYNNITMVKSI	103.581	2219.85	7.2381	32.5861	2437.56	0	0	Present	Absent	Absent	Present	Absent	Absent
LCVA_177	177	183508	184344	837	forward	kilA-N domain protein				MSKINKEQISAKGFSIQVYTEDFKNDYISLTDIAKYKNTDDPRFVIQNWMRNRNTLEFIGLWEALNNPNFNRVQFDTFRSEAGLNRFTMTPGKWIESTDAIGIVSKAGRYGGTYANYDIAMEFASWLSPEFKLYIIQDYKILKEDENSKLSLTWNLHREISKINYKIHTDAIKEYLLKDLTNDQLSFKYASEADMLNVALFNKRAKEWRNENPNLKGNMRDYASLNELLVLANMESYNSILIAKGIKQKERMIELREFARKQIFALERLNSESINKLE	102.821	2280.61	0.182796	18.8435	1862.26	0.721625	24.0573	Present	Absent	Absent	Present	Absent	Absent
LCVA_178	178	184349	185791	1443	forward	eco57I restriction-modification methylase family protein				MNNNKNIKNIADKCQIFTPENYVKELLDSVGYCKDILDKTILENSCGDGNILVEIVKRYIKEAKKQKYSNARIKEGLQDNIFGFEIDKDQFEKCIYNLNLVVKENDIHDVQWNIYNKDYLRSEVNKKFDFIVGNPPYITYSDLSKEEREFVKEKYSTCRQGKFDYCYAFIEHSISSLSSKGKMSYLIPSSIFKTVFGENLREFMIDNTIRIKDYTKEKIFDNALVKSAILIVDRGHISKKIQYIDMSSNRRLCICKKEIKNKWIFSNKFNVGEKRFGDFFKVSHVVATLLNKAYVINENMYEEVEKFYKVGNLLIEKDIIMPTATPRTMRYGKVEKIIFPYKYVNNQIERYEEKEFEESYPCAFAYLNQFKEELMERKSDKKAKWFEYGRSQALSGIKC…	99.8794	82.614	1.44421	13.5565	0.393624	0	0.00693	Absent	Absent	Absent	Absent	Absent	Absent
LCVA_179	179	185804	187942	2139	forward	histidine kinase-, DNA gyrase B-, and HSP90-like ATPase family protein				MEYLKYSIEDSTIAELLGVQNFSKDEAAILELIKNSYDAKALLVKLEFIDKNTLKITDDGVGMDSEDIKKHWMHIGKSNKGYDLIDSNNKVRVQAGAKGVGRFALSRLGKNIKLYSKKEHKDGVIWATDWNTSTLEINSSIENKGTCIVINNLREKWTLNRIKQLNKYLEKTYNDTAMRIQIIANKYNEFVDLHFPEPNPGKNCRSFINLEYIKGDLLVSVLSDEFAIDAEKYCEGINLNQHNRKINIIDELEGNEIFDVYGEELITKLEELGGFSANLFFNLNATNQDKEKFLYKYLRTDEILDSGVILYRNAFSISSFEGEKDWLGLGKRTRMSPAAASHPTGAWRVRENQISGFVLIDKKENKVLQDLMNRQGLNENIYYQLFIQIILIGIKEFER…	116.868	0	0.625526	10.0341	0.668069	0	0.141187	Absent	Absent	Absent	Absent	Absent	Absent
LCVA_180	180	187944	188540	597	forward	putative aTPase/histidine kinase/DNA gyrase B/HSP90 domain protein			Genomic Island	MQLINMLYVDDKIDLFVSKYLSEYSNDKARYEYLELKFESNYSYENLINSEEIQKSDILFLDSMLFENSTVMENKISGEELGLIIKKIFPFKEIIVITQYQEKMEYSTLKKYNSSTYNCDPNLFFNENWDNVIEKATENIILNRNILKNISSKKYVEKFLFEKMENSINGVLDYDNLTKDDIDNLINAFEEMRKLYEQ	164.4	0	0.871022	9.39028	0.132328	0	0	Absent	Absent	Absent	Absent	Absent	Absent
LCVA_181	181	188530	189156	627	forward	HNH endonuclease family protein			Genomic Island	MNNDYRNTKYCDLKNNIVSEKNSLEKKIQKDHPRVKIIYNQINKKDSEYNKKFRIIYNNKCAYCGITTDVISSELFEIDHFVCEASFNGDSIKAGEINNLVLSCRKCNLAKRDFKWSEEYSSMFNVDDGSIAKLFYRDEDYYIRIVKEYITDSVICGFYNKLKLSEEIRRLDFLLMNMYGFYEKNSNDSRIRSILKYIVLLQRKRNVL	170.466	0	2.45933	10.1085	0	0	0	Absent	Absent	Absent	Absent	Absent	Absent
LCVA_182	182	189462	189956	495	forward	peptidase S51 family protein			Genomic Island	MYLSNTKVNTEEVNQKIENADIIYVGRGNTQYMMKVWQEYGVDKALIRAYKSGKVLSGLSAGSICWFISGHSDSEFIEDIENPNPIWVKGLGIIPYLHCPHYDEPDRVGFDEFYAGQLTDAIAIENQVAIAWDNYEMKVIKSNPEKNAYILSWSDTGLNKEVLL	171.469	0.280808	0	0.610101	0.0121212	0	0	Absent	Absent	Absent	Absent	Absent	Absent
LCVA_183	183	190731	192110	1380	reverse	histidine kinase-, DNA gyrase B-, and HSP90-like ATPase family protein		K20487	Genomic Island	MELKSKGQSLKHILFKYLLSIGLGLAISVLLILAFISTSYQFKWIFPANYTENLILEKRTDIATSKNFDKSLLPNNTSYLFLSKDEKVVETNMNKNIQDIAFSYHKGSGYSNANLSFMEIQRSDGYVLVAYNLKPYYKSPWMQKNLPQINILLLILLVIFCLISIITTTLIWAKKISKELNPLLEASEEIGKQNLDFQVKKSNIQEFNAILDSLEKMKIGLSESLRTNWREEEKKRNQISALSHDIKTPLSIIKGNSELLGETNLTEDQESYLNYIKKNANRIGKYIETLMLVNKSNQANELNFTQIRAKEFVESIEKLSKEFTSTYKLNLLEDINYENGVLIVDLKNFERAFLNILSNAEEHSPKNSTIELLISSKADELKISILDQGHGFTGEDLLY…	199.835	4.41884	6.43406	44.5167	2291.71	2.97899	5.14783	Absent	Absent	Absent	Present	Absent	Absent
LCVA_184	184	192101	192760	660	reverse	transcriptional regulatory , C terminal family protein		K20488	Genomic Island	MSLILAVDDELDMLDLIKNILKKNNHQVDVYQNPLDVDNSKLSKYDLILLDVMMPGIDGLSFCKDIRAKVDCPILFLTAKTMEEDIVEGLLIGGDDYITKPFGAAELLARIEAHLRREKRERHTSLNLGEIRFDLSSNEVFVGDEKVHLTKSEYQISELLAKRKGQVFSREQIYELVFGFDGIGDASAISEHIKNIRAKFQKHDKNPIETVWGIGYKWN	165.702	4.2197	8.46061	47.7712	2556.32	2.89545	4.02879	Absent	Absent	Absent	Present	Absent	Absent
LCVA_185	185	192811	193623	813	reverse	conserved hypothetical protein		K20489	Genomic Island	MKNKHKLLVIAIIFVSCIYLSSCGKLRDKVAQYSNDKEQCILNDEDVRQFNYKAKSYTILDEVSSNEDKDKWIGVIRKLVAVDDEGKIVKQVDATDLGTNNLDNFSKDLNNDIHVFQFFDVYTNKKAEDTLTVEVNGSNYKAIPTNEINSDSKIFNFKEHSKGGNSEFQINPNNATQLIYDGKTYQVTDQIVTEDKLQDFLGIIAKDVIFDKDSKNILTKQDLDKIDWLGENKSKRQTWSYLDVYKISGINIDEGFAVKVNDQYLKAKSE	182.357	0	0	0	2377.92	0	0	Absent	Absent	Absent	Present	Absent	Absent
LCVA_186	186	193639	194376	738	reverse	lantibiotic protection ABC transporter permease subunit, MutG family protein		K20492	Genomic Island	MIKIIKSEIYKIKGTWLPWIHIVLPIAYSLLFYVASKTTGLKNFEENDISQTYFVLLGAVMPIILSFITSKVVDMEMSAGKFQVLLSTTKSRSKAYIGKLLVLELGFVISLALAIIIFAIITGYQNILDWLIEFFLILISSLSLYMIHFWVSIILSNGASIGLGFLETLINLLSMTVIGDSIWYFIPCTWGSRLPAMITLGKALDPSYFYKELKLWGLIASFIILILFITLIVWFNKWDGKSVSE	172.335	6.13957	5.81436	30.2913	1030.61	4.31301	4.01084	Absent	Absent	Absent	Present	Absent	Absent
LCVA_187	187	194376	195116	741	reverse	lantibiotic protection ABC transporter permease subunit, MutE/EpiE family protein		K20491	Genomic Island	MINYILAENLKHKHSFLKKLLVIMPITLILLSLFLMPSYFTTNSYNWWYVIIMPATFALIPAMMDRKESRKLNYRAVFPLNINLEKLWISKIITALIYMSITTIIHMLGVYIFQFLIGGQLSPSYTFTTLLFASALLIITNIWQVPLCFFLAKKFGFIASIVVNAVLGLALGILISDSAFWIYCPYSWGIRLMIPVMHILPSGVLIEASNPVISNTSLFIPCIFSICLFILLTVISAKWFSNQEVK	136.892	4.51282	7.79622	49.8246	2294.92	4.75843	1.95547	Absent	Absent	Absent	Present	Absent	Absent
LCVA_188	188	195120	195821	702	reverse	lantibiotic protection ABC transporter, ATP-binding subunit		K20490	Genomic Island	MDKFILETKNLTKTFGKQKAVDDISLKIKENSIYGLLGPNGAGKSTTLKMVTGIIHKTSGEIFFEGHEWSRDDLSDIGALIEMPALYENLSARENLKVRTLLLGLPDSKIDEVLEIVSLKDTGKKKSGKFSLGMKQRLGIAIALLNNPKLLILDEPTNGLDPVGIQELRDLIRSFPEKGITVILSSHILAEVEQTADHIGIINNGKLQYQNIINHNDNLEELFMDVIKSGMGR	124.08	4.03989	7.22222	39.8162	2324.58	6.11681	2.54843	Absent	Absent	Absent	Present	Absent	Absent
LCVA_189	189	196130	196996	867	forward	phosphate binding family protein	pstS	K02040		MKSKVITVLIAACIMAITIVGCGKSMSEKNNKSTTENTSEANLRGKIQLAGSTSMEKLCNAMSESFMEKNPEVTVTVEYTGSGAGLEALAAGSVNIGDASRKIKEEEKKKGILENIVALDGIAMITNKNNSIKDVTSKNLAKIYKGEIKNWKDLGGKDEQIVVIGREAGSGTRDAFEELVGIKDSCKYAQELDSTGAVLAKVASTPGAIGYVSLDVINNTVSSLKLNGVKATEKQILAGKYLLQRPFVMATKGKISEQSNLVKAWFKYIKSNEGKAVIRKAGLIIPKQ	120.476	2338.33	2256.54	2263.63	2822.2	4400.49	4526.29	Present	Present	Present	Present	Present	Present
LCVA_190	190	197007	197903	897	forward	phosphate ABC transporter, permease protein PstC	pstC	K02037		MRRKVLIEKIAHGICLICAGIAIFAVFAITFYMILKGTPALIKVGVFHLLFENVWKPTAQTPSYGILYIILSSIISTAFAVGISVPIGLLTAIFLAEIAGKKMGSIVGSAVELMASIPSVIYGLLGMMLLNPFIYCMEKRLFKGNSSHQFAGGSNLLSAIIVLAIMILPTVVSVSTSSLKAVPDSLRAASYALGASKIQTIFKVVVTTARSGILTGVVLGIGRALGEAMAINMVAGGAVNFPLPFNSVRTLTTQLVSEMGYANGLHRQVLFTVGLVLYICIMAINLVLLKIRKKVVNV	113.867	2445.68	2377.28	2454.61	2652.92	3987.77	4258.29	Present	Present	Present	Present	Present	Present
LCVA_191	191	197900	198763	864	forward	phosphate ABC transporter, permease protein PstA	pstA	K02038		MIRIERKLIDTTIKILILLSSSILVCILMGIIIFVMLKGINSVNFAFLTTVKSALKGTNGIAGNIINTLIIIFLTMLIAVPISLGSAIYLNEYAKISSFVTLIEYATETLSGIPSIIFGLFGMMFFGEGLGLGYSLFTGSLTLILMILPLLTRNTQEALKAVPKSYRNGAIGLGSGKWHMIVTILIPSAMPGIITGAVLAVGRIVGESAALLFTAGSSGLLPKNMMDLLKKPMQSGGTLTIQMYLSSTSEGDFNKAFGIAFVLLIITLIFNLGTKLLMRRFAIVRKG	73.9005	2314.75	2276.25	2348.88	2585.66	4045.34	4349.25	Present	Present	Present	Present	Present	Present
LCVA_192	192	198767	199525	759	forward	phosphate ABC transporter, ATP-binding protein	pstB	K02036		MRTTKIKISDLNLYYGHNHALKNINMEIKEHGITAFIGPSGCGKSTFLKTLNRMNDLVDEVRITGDVIIDDTNIYGKEIDTTMLRKKVGMVFQQPNPFPMSIYDNIAYGPRVHGIRNKKQLDQIVEESLRGAAIWDEVKDCLHKSALGLSGGQQQRICIARALAVKPEILLMDEPTSALDPISTTKIEDLMEELKKNYTVVVVTHNMQQALRVSDDTAFFLMGELVEFGTTKHIFSYPKDKRTEDYITGRFG	84.6785	2446.2	2334.18	2560.23	2717.46	4049.14	4361.33	Present	Present	Present	Present	Present	Present
LCVA_193	193	199620	200273	654	forward	phosphate transport system regulatory protein PhoU	phoU	K02039		MRSKFDEQLQNLNNEMIEMGNRIVSAISQAISALSKKDSELAEIIMKQDTEIDHMQKEIENICFDLLIQQQPVAKDLRIITAAMKMVTDMERIGDHAADISEMTILMGDNSKIDRFDHIGKMAAETMLMLNQSIEAYVNRNQNEAKAVINYDDIVDDLFCKVKREIIQMIRDNPEEGEDAADLLMVAKYFERIGDHATNIAEWVIYSLKTSETGNEI	101.541	2383.05	2259.63	2389.63	2644.44	4153.65	4218.22	Present	Present	Present	Present	Present	Present
LCVA_194	194	200442	201110	669	forward	transcriptional regulatory , C terminal family protein		K07658		MALIYIIEDDENIREIEEFALMNGGHKVIGFSCAKDFYKKIEDAIPDLCLVDIMLPDDNGNKIVKWLRKNAKTKKLPVIMVTAKSTELDLVRGIEDGADDYIKKPFSVMELISRVKALLRRTKKEEIKELRLDSLLVNNEKHEVTIDGENVELTFKEYELLSLFLVNKGIVLSRDTIMDRVWSTDYEGETRTIDMHVKTLRQKLGEYGDRIRTIRNVGYVIE	120.901	2161.23	2243.75	2275.45	2501.11	4364.69	4245.61	Present	Present	Present	Present	Present	Present
LCVA_195	195	201107	202432	1326	forward	histidine kinase-, DNA gyrase B-, and HSP90-like ATPase family protein		K07636		MKKKINFRLSGIAILAIFATVIGITIVYYGLFQRQIRADLAVSAKLLRDTHYFESTSINPKSINLSTDKKELRVTWVDKDGTVLYDNDVSANKMSNHMDRPEIKEAFDSGKGETVRKSDTLNEDTFYYALLLDNGTVLRVAANAQSLFSVFMSVAPIIAFIILFIIAICVALSHILTRQLLVPIEVMIENLENADYESPYRELDPLAEKFRSQHADVLAAAKARQDFTANVSHELKTPLTAISGYAELLEGGIADKDQKNHFYHEIRRNADRLLSLINDIIRLSELDHREQDLLIDKVDLKAIVKECLGGLITIAKQRDIELVYEGESLLVNGNKELLKELIENLVQNAIRYNNPGGKVTISTHKKNGESLLIVKDNGIGIPTSEQDRIFERFYRVDKS…	157.449	2360.33	2236.43	2370.84	2489.68	4497.78	4234.63	Present	Present	Present	Present	Present	Present
LCVA_196	196	202627	203427	801	forward	cof-like hydrolase family protein				MDYKIVFCDVDGTLLNSNHMVLNNTVSAINELESKGIEFVITSGRSPAGIYPILQKNNLISPIIAFGGALILDKNKNALYSKGFSKAIGREVIKAIEESKMDIAWNVFSNDLWIVKSKNDKRIIREEKLVEASNIQGNIDIIKDGNEIHKIMCIGNPDTILEMEKYLKSKFPKLSIFKSADILLEIMQKNVNKGSAIKELCKIWNIQMEKTVAFGDNYNDVDMLKTVSMPFLMGNAPSKLKQIFKNITDNNDNDGIYKGLIKIGLL	181.735	2032.82	2288.66	2191.32	2456.68	4533.13	4372.12	Present	Present	Present	Present	Present	Present
LCVA_197	197	203578	205260	1683	forward	phosphoglucomutase/phosphomannomutase, alpha/beta/alpha domain I family protein		K01835		MTPMENYELWLKNLSDEDPLKEELLNIKGNEKEIVDRFYKTITFGTAGLRGILGAGSNRMNTLTVGRATEGIANYILKSKEDVNRGVVFAYDCRHNSKEFAYLAASILVAKGIKVYLFPSLRPTPELSYLVRQLRTISGVNMTASHNPKEYNGYKVYWKDGAQISGEISKGMSKEIEALSLFKRPKTMDLKEAEDKGLLVWLGEDMDKKFLDYVKSMSMIPESELDKSISFVYTPLNGAGSIPMKTIISDYGYKECHIVKEQENPDPDFTTVGYPNPEYHEAFLLAEKLAKKVSAELIIATDPDSDRMAVEIRDDKGEYLQLNGNQTGALIISHMARSLKKAGKLKDNSFMVKSIVTSDMGKTICSDYGIKTYEALTGFKNICGRIPDLQKQGYNFFFA…	181.295	2223.34	2296.58	2373.89	2553.91	5224.66	4146.35	Present	Present	Present	Present	Present	Present
LCVA_198	198	205402	207561	2160	reverse	HAMP domain protein		K03406		MKFFKSKNLKNFRFNLKFGKSLSLKIGIFISILLFLILGTKSGYDIYRAYIITVKNGETGKLSEAKDLARDLEGRMSGLYDTGFYTKVFTENLLKENSKDLRNRQAVTTYLEDVFKQSGPMLTGIGVCFDKDKFDGRDKDFINEDSSSGVFASYVSGNKNSPETCNRDDTNQSWFKRAMSTGKTFLVKPHIDKITGHIVTSYYIPIKEDFDPVGVVILDISFAEIQKKLEAVSNGDNDFKSLLTNDGYFIANGLDRKYIMKNLYNIAPNIKSDVDIAIKKGHKINTTIIPDTKVKGKMFYVSTVIKGTNDKWCIASVTSLKEFLKDVYHTTLLNILYSLAVIIIMGIIIFAILIKHVGHPLSIVKSAMNKIANFNLDVVDEASKSEKYLKNQDEIGSLF…	190.794	2240.94	2390.82	2399.52	2602.3	5985.16	4393.63	Present	Present	Present	Present	Present	Present
LCVA_199	199	207922	208887	966	forward	PTS system, mannose/fructose/sorbose family, IIA component domain protein		K02793		MVSIILASHGEFAKGILQSVGMIMGEQKNVAAVTLMPSESPDDIHQKMVDAIASFDDKEQVLFLVDFWGGTPFNQASSLIDGHKDTWAILSGMNLPMVVEAYSSRMTMNNAHEIATHLVEAAKEGVKVLPETLAPKTASAGPARKSKAGAPGRMKFVLARLDSRLLHGQVATGWSKAVNPTRIIVVSDTVCKDEMRKKLIQQAAPGGVTAHVIPIKQMVKLYNDDQHFGNERVLLLFETPQDVLKTIEAGVKITELNVGSMAHSVGKVQPNKVLAFDQNDIDTFKALKEKGVSFDVRKVPADSKDNMDAIIAKAQSELDKQ	126.043	2288.79	2318.35	2498.17	2400.56	4603.92	4460.2	Present	Present	Present	Present	Present	Present
LCVA_200	200	208915	209718	804	forward	PTS system sorbose-specific iic component family protein		K02795		MSLNIIQIILVIIVAFLAGMEGILDEWHFHQPIIACTLIGIVTGNVLPCLILGGSLEMMALGWANIGAAVAPDAALASVASAIILVLGGQGKAGVNAAIAIAIPLSIAGLLLTIICRTIATGIVHIMDKAAEDGNFKAVEAWQIIAICMQGVRIAIPAALILAIGADPVKGLLNEMPKWLTDGLAVGGGMVVAVGYAMVINMMASREVWPFFAIGFVLATVKDITLMGLGAIGLALALIYLALSKKGGTAVSADNTGDPIGDMIDNY	103.07	2392.28	2360.9	2740.45	2618.29	4522.75	4418.44	Present	Present	Present	Present	Present	Present
LCVA_201	201	209737	210648	912	forward	PTS system, mannose/fructose/sorbose , IID component family protein		K02796		MAEHIKLSKKDRVSVFLRSTYLQGSWNYERMQNGGWCFSLIPALNALYKTKEERIKALKRHLEFFNTHPYVASPIIGVTLALEEERANGAPVEDAAIQGVKVGMMGPLAGIGDPVFWFTVKPILGALAASLALAGNMLGPILYFVLWNIIRMGFMWYTQEMGYKAGTKITEDLSGGILQDITKGASILGMFVLGSLVNRWVSINFKPVVSSIKLQKGAYIVWDKLPKGALGIKEALTQHGAGLALDQTKVTTLQDNLNSLIPGLAGLALTLICMWLLRKKVSPIVIILGLFVVGVVFHVIGLM	107.073	2333.36	2390.77	2673.52	2583.81	4725.29	4420.7	Present	Present	Present	Present	Present	Present
LCVA_202	202	210680	211054	375	forward	conserved hypothetical protein				MIESLNKKVDLVEEGTSFLGFSDYGKLMIGDKAFEFYADQSQKNYIQIPWTEIDKVIISVIFNRWIPRFAIKTKKNGMYTFAARDVKKVLRAIREYIPPERMVKSLSAWQVLKRNITYLIKKKK	111.459	2127.54	2281.67	2293.88	2382.2	4336.97	4342.26	Present	Present	Present	Present	Present	Present
LCVA_203	203	211205	213370	2166	reverse	HAMP domain protein		K03406		MLVFLGGLIMHFITKKRFNSLGFRVGILISIMLFIILGLKAGYDISLTYNKAIKNGENYKLEETKRLVAMLESKMNEIYDSGVYTQSVVQRTMDDIPIEKRNRDTIKHIILTMYQKTPSMVVGLGASFDKDAFDGRDSAYITKGSPKGNFNVYCGGDKKNTDIDDLDSTNKDWFKNTIKTGKVSILNPYLDSETKKTVTSYCFPIFEQSGKKTIGVIIVDVSLDNLQKKVSSLSSGTNNFNSVITDKGIFLANGIDKNQRMKNLFNIVPEAKKSIEEAILKGEKVNTELIGESHEKGKLIYVPVILKGVDTKWCISSGTTINYFLKDVKHITIINIIFNLFIIIFMSSIIVFILIRKVGKPLALVEKAMKKMANYDLDLNKETEQAIKYFDRKDEIGSL…	120.515	2647.36	2929.81	2999.26	3013.12	4901	4760.9	Present	Present	Present	Present	Present	Present
LCVA_204	204	213566	215698	2133	reverse	HAMP domain protein		K03406		MHFIKNKKLNTLGVKVGLLISLILFVVMGLKATYDIRMTYSKTIKSGESHKMEQTQKLKAIFESNMNEVYASGLYTQSVIQKMINDVPVEARNRDSVTDIVSTMYQKGSPMLVGLGVSFNQNAFDGKDVSFVSKKSPSGKFNVYAEGKKDSMDVDTSDLTDRDWYKNTIQNKKVMLLEPYSDHETKQIITSYCFPIFDKENNAIGVVIADISLDDFQKRIDDVSTGISNFNSVLTDKGIFVANGVDKSQRLKSLYKVVPAAKQHIDDALAQGGITTTETFGTGDKGKIIYLPINLKGVNNKWCISSGSTLKYFLRDVKHIATINAIYNILVIVFMAVIVIAILVRKVGRPLAIIETAMTKMADYDLDLKKERKLGAKYRNSKDEIGSLFRSIDKMIVNL…	120.907	2464.6	2674.02	2599.29	2767.83	4518.38	4574.23	Present	Present	Present	Present	Present	Present
LCVA_205	205	216030	218168	2139	reverse	methyl-accepting chemotaxis (MCP) signalling domain protein		K03406		MKFTQNKKLNSLAVKTGVIISLVLLIILGLKATFDIRSTYTKTIQSGESHKVEEAKKLSSMLESNMTELYDVGSYTQSVVQKMINDVPVEGRSRETITEIITTMYQKSPNMLIGLGVYFNKDAFDGKDSSNISNKSPKGRFCAYAEGKKDSLDVDFSDYTNRDWFKKTIQSGKISMLEPYLDNETKKMVTSYLFPIFEAGGGKVIGVVIADVSLDGLQKKISSISKGKNDFKSILTDKGVFIANGIDKNQRLKNLFSIVPAAKDSVGEAIAKGEKINTEAIGEAHEDGKLVYIPVHLKGVENKWCISSGTTIKFFLKDVEHVMILNIIFNIVVIILMAAIIIFILLHQVGKPLALVEKAMKKMANYDLDLAAETKVAQKYFTHKDEIGSLFRSIKKMIE…	150.747	2032.65	2115.27	2065.83	2274.68	4061.18	4103.43	Present	Present	Present	Present	Present	Present
LCVA_206	206	218514	220394	1881	forward	EAL domain protein				MWDSQRFYILVLAIILISVLIEKFLPIHRVVTFRGMLFSELAIVILSEILIQAQIEQSINRDGLFLLTSVMYVMFIVRDYLHSFFVCTHIEIEEGKFNRIKKCFNAILLVSLILVIMNFATNELFYVGTLGYERGNLFYLTYIFNILYICIALFCIGMNYKKMLMHDIVSMIFYVLILIADLINRYTTADVYHVKPLSVISILIAYLLFEEPMNYRDGYVKLFDKNALDLFIREKINRKKFNLIFMSIKQYYDRREILGDDVIKEIEIEISKFLQEEITGRYIFYLDSGIFAIADLKGRDPWKCINSIRYRFLKPFNTSEGDIFLEVNISETSEPYKFKSASELVAIMIDDLELKDKEDVDDSIVITHAKLERSRKRFNIKKILQNLENDNRLLVYLQP…	151.956	2170.87	2308.95	2435.68	2519.64	3918	4224.77	Present	Present	Present	Present	Present	Present
LCVA_207	207	220470	221141	672	reverse	conserved hypothetical protein				MKVKRVYKMKVKRILYLSMLFCMGLSLFGCKKPVSHSKGLNSGQKKVSLKDQLTKKNKTASKSKNSSKKDNDSPLIKGNAVPKVDHYPYDNKKDRKKTDLSKIDVPVYDTFYMTQINDWFINFNEYEGKTVSIEGYYMKFNGYNFIGRSGPTCPYCTGGYVNFEFQTDEDISSLKHLSSWIEIKGILRKGKSELTNGKSAPFYYIEALELKVLPHAGVNPIKN	164.18	1886.82	2041.02	2146.32	2150.98	3808.46	3457.54	Present	Present	Present	Present	Present	Present
LCVA_208	208	221238	222053	816	reverse	ABC 3 transport family protein		K09816		MNIFFEMLSFPFLVRALIVGILVSICASLLGTSLVLKRYSMIGDGLSHVGFAALAIAYPFGFSPLYLSIPACILSAFLLLQIKDSSRIKGDSAIALLLSSSLAIGVMTISLTTGMNIDVCNYMFGSILAMSSIDVYISVVLSIAVMVLFVFFYNRIFAVTFDESFSLATGINVKLYNMIIAILTAITVTLGMRMMGTLLISSLIAFPSLTAMRICKRFLTTVILSVILSIFCFVAGVFISYLYSVPTGACIVIVDLGLFLVFFIIGKIKDR	158.2	2175.64	2213.23	2412.18	2254.45	4736.19	4027.91	Present	Present	Present	Present	Present	Present
LCVA_209	209	222068	222742	675	reverse	ABC transporter family protein		K09817		MPILKCKNLSFSYEGKTVLEDINFEVEPEDYLAVVGENGAGKSTLIKGLLGLLKPSKGKIILGSKVSKNEIGYLPQSTEIKGDFPASVYEIVLSGCLNKMGFKPFFTKKEKKLVAENLSLLSIENLKHKCFRELSGGQKQRVLLARALSATKKILVLDEPTVGLDENAKASFYSLINKLNKEEHITIIMIIHDIEKAKIYSNKILHINKKLIFFGKTKDYIANN	155.119	2034.13	2186.19	2158.52	2545.16	4384.18	4260.52	Present	Present	Present	Present	Present	Present
LCVA_210	210	222743	223726	984	reverse	periplasmic solute binding family protein		K09815		MKFFNKKILSLLLMFSVPFLFSGCKTQDKNLSSKKLSIVCTNFPEYDFVKHIVKDRANVTMLLKPGAESHSFEPSPKDIINVKKSDMFVYVGGDSDEWVKKVLSSMNKDKKHIFKLMDAVHLFEEEHVEGMEEEKETGSKDKEKKSEQEEEPEMDEHVWTSPKNAISIIKSMDKKLSSLDSKNKDFFHKNAASYIKEIEKLDSEIKNVIEHSKRKEIIVADRFPFLYFCREYGLKYYAAFPGCSKDTDASAKTIAFLVNKVKADKIPIIFHIELSNEKICDSICEVTHAKKRLLNAIHNVTKEEFDKNVTYVTLMEHNKEVLKEALN	160.813	2075.71	2230.51	2271.1	2624.79	4591.44	4303.87	Present	Present	Present	Present	Present	Present
LCVA_211	211	223764	224189	426	reverse	ferric uptake regulator family protein		K03711		MSEANNKSYKTHQKEVLLEYLKKNSGKHMTVSDICDYFKGKEKQIGITTIYRNLDCLVNSGLVNKYLIGPNEPAYFEYTEHNHEDDATILHCKCEKCGSLMHVECEELLTIAKHLKEHHNFSLSTKKTVVFGFCKNCLPKK	174.946	2044.38	2239.02	2294.96	2365.16	4661.9	4166.68	Present	Present	Present	Present	Present	Present
LCVA_212	212	224267	225559	1293	reverse	MATE efflux family protein				MLVQALYNVVDSIFVAQLGENALSAVTIAFPLQNLVIAVGAGTGVGTNAILSKSLGEKNFKRASKTAINSILLAIVNSIIFFVIGLTLSHAFIITQTTNPDIISSGTAYITIVTALSVGVFFQITFERLLQSTGRTVLSMVTQLSGAILNIILDPIMIFGYFGFPRMGVAGAALATVFGQFMGCAMGFYLNHKWNHEIDLDLKQVFHPDFKIIKLIYYIGIPSILMMSIGSLMTYLLNLILMGFSVTATAVFGIYYKLQSFFFMPVFGLNNGLIPVLAYNYGARNKNRIDEALRFSAILAFVLMLVGTILFEAIPTVFLQMFHASDKMLELGVKSLRIIAIHFPLAGIGIILGSTFQAFGKSFYSLFVALGRQLIILIPVAYFMSLTGNVNNVWWSFFI…	126.318	2104.88	2129.51	2402.29	2290.87	4513.64	3977.69	Present	Present	Present	Present	Present	Present
LCVA_213	213	225964	226650	687	forward	transcriptional regulatory , C terminal family protein				MANILICDDEKDIVEALKIYLSNEDYNIFIAYNGKEALNIVENNEIHLVLLDIMMPIMDGIETISKIRKIKNIPVIFLTAKSEDTDMILGLNLGADDYITKPFNPLEVQARVKSHIRRYLTLGSGQIKKDVLSIGGIELYKNEKKVLLDGKELSLTPTEFKILLLLMGDKGKVFSTKEIYENVWGGDAFGTENTVAVHVRNLREKIEYNPAKPRHLKVVWGQGYKIEE	109.06	1924.11	1997.34	2168.31	2182.94	3703.75	3914.21	Present	Present	Present	Present	Present	Present
LCVA_214	214	226715	228379	1665	forward	histidine kinase-, DNA gyrase B-, and HSP90-like ATPase family protein				MEENINKNKNIFYSIWIKIFLLIISEISALMLPVASIGLFIHEYLRKRGNGSYGVIVSKLTDMKWFYSEKSAYNFVKMILDFRLFFFIVGLILWIVTFFLLMHLAGRNGKKELSLTALDKIPLLLLIILWSIICTLPFIVILQFIDLIGVFQMSIEMVMIISIIAFTCIYIPTAIFVMSIASRIKSKRFLETTLIGLIINKINEVKKTIDEFDEKVPGKVNSVKFKMKRIIEYEALFCVILLITGNVVLIPIVILIIIFTFTKVLDFLKQRQDISDGIRRIAEGDFSQNIDIVNMNKYLIYDAKNVNKINNSVEMAINEKMKSERMKTALITNVSHDIKTPLTSIINYVNLLDEEIKNNTESESDVKIKEYLDVLNRQSIRLKKLIEDLIEASKASSGN…	126.338	2015.81	2090.55	2188.81	2195.47	3748.61	4108.24	Present	Present	Present	Present	Present	Present
LCVA_215	215	228621	230885	2265	forward	formate acetyltransferase	pflB	K00656		MSNINAWRGFNDGHWNEDVNVRDFIQRNYTQYEGDESFLEGPTDSTNKLWDHLQKLQKEEREHNGVLDMETEVVSGITAYGPAYLDKGEEKVVGLQTDKPLKRAFMPYGGIKMAEEACRTYGYEPSEKLHEIFTKYHKTHNQGVFDAYTPEMRAARHSHIVTGLPDTYARGRIVGDYRRAALYGIDFLIQKKEEDKANCGCGVMTDDIIMLREEISDQIKALKEMKELANLYGYDISKPATNAREAVQWLYFAYLAAIKTQNGAAMSVGRISTFLDIYIERDLKEGTLTEKEAQELIDHLVMKFRMVKFARIPTYNNLFSGDPVWATVVMAGIGMDGRHMVTKNDFRFLHTLENMGPSPEPNLTVLYTSQLPAPFKKYAAKISVETSSIQYENDDVMRP…	142.137	2350.56	2260.43	2518.33	2234.6	4233.45	4509.61	Present	Present	Present	Present	Present	Present
LCVA_216	216	230910	231641	732	forward	pyruvate formate-lyase 1-activating enzyme	pflA	K04069		MNGYVHSVESFGSVDGPGIRYVIFLSGCHMRCAYCHNPDTWKVGGGKLRSTDELLKEALKYRPYWGKDGGITVSGGEALLQIDFVTELFTKAKEKGVNTCLDTSAGPFRDEKDYLKKFKKLMDVTDVVLLDIKHIDPALHKNLTGFTNTNILACARYLSDIGKPVWIRHVLVPKFTDDDFYLKKLREFLDTLKNIERVEVLPYHTLGVYKWEELGLKYRLKGIDPPTKDRVDNARKILGAVKS	161.836	2245.44	2210.52	2297.93	2249.26	3649.22	4625.59	Present	Present	Present	Present	Present	Present
LCVA_217	217	231767	232399	633	forward	conserved hypothetical protein				MGENKLKDHDIREPLFMYFEEKYGKCRVLEEICINSSRADVVLILSDKVVGVEIKSDADTYQRLVSQVKNYNRFFDTNWLVVGSTHAKSSEKYLPEWWGIISVEEIEGRFDFYVIREAQKNPKNILKNKLSLLWRTELYNIQCKIDMFKYKEKSKAFVRDKIIEKLDEISLNKYISDELFERDYTTIKEEIEAFRHKKIRKTKYRRIRKK	131.13	2145.01	2227.47	2364.42	2445.55	3802.87	4427.94	Present	Present	Present	Present	Present	Present
LCVA_218	218	232468	233133	666	forward	conserved hypothetical protein				MKILNRDVQRSENLITMIFLTLSGGLQDTYSYLVRGEVFANAQTGNIVLMSINFFKGEYVNVIKYLLPVLTFSVGIYTAEKIQARFKHVKNLHWRQIILLVEIFLLFLVAYIPKNHNNIANMLISFSCALQVLSFRKIEGFPFASTMCIGNIRNCCSALSIYFGNKSKAARRKAKFYFTIIFTFALGAGIGELLVNMFDIKLILLSCLLLFVSFVLMIKEK	138.779	2266.66	2405.67	2420.98	2613.99	4190	4791.83	Present	Present	Present	Present	Present	Present
LCVA_219	219	233146	234102	957	forward	conserved hypothetical protein				MKEYKNELTTEELVKRINERQRVEDTGKNAIKQESQKILIIILGSFIYAFGINFFIQPLNFYAGGFTGLAQLLTYGLSFMGFKFKNMDMTGILYYVLNIPSIFFAIRNMRKRFIVKTFIAISTFTIFVTLLPIPEVPLFNDKLGSAIVGGILSGIGIGFILRSGACDGGIDLWGMIVLNKKAGVSIGGIAGAFNILLYFVCFLLFDIPTVIYSLLYSLVVSVTCDRVHTQAINSQVMILTKQDPYKIEVEIMGCLGRGVTRIKGNGAFTGEDVNILMVYLSKHEILRLRMIVKKIDPKAFIAINHGIRVDGFFLRKLT	138.747	2309.96	2293.99	2469.13	2559.8	4450.73	4455.24	Present	Present	Present	Present	Present	Present
LCVA_220	220	234135	236174	2040	forward	prolyl oligopeptidase family protein				MKPVVIEDILKFKFLENLMANKEGTHYAYQVACADKENNSYKRDIWAFKDKKPFKLTSTINASILCWENEDELLIRRVVDKKEKGTKVYKISLNGGEAALYMDLPIQISSLKKADKDTYIAIAEIDEDDPDFYLLSPDKKAKKLEEKKKNRESDYTEVTEVPYWFNGAGFTNKKRNALFLIEKTAKKDENDVNIFKLKRLTEKDFSVFSFEINYDNVYFVGNKIKPVTDFYYDLYKYDIKADKISPVYDKHDMGIADFCVKNGKVFIFATDYKTYGVNESPFLYEVVKGKLNKIEGYKPSYSLYESIVGDTMLGGGKQSVIKEEGDDFILYSLATVEDHVEIHKFDLLNNAKRTTVVNLPGAIYYLDILNNDLIFAHSTKNHLTELYKVKPDVEDGDEA…	125.259	2445.74	2591.7	2612.34	3091.5	4881.77	4907.79	Present	Present	Present	Present	Present	Present
LCVA_221	221	236269	238032	1764	forward	1-deoxy-D-xylulose-5-phosphate synthase family protein		K01662		MKILDKIESPEDVKQLNIKELNILTDELREALITYLSKHGGHIGPNLGVVELEVALHYVFNSPVDKIVYDVSHQCYVHKILTGRKYAFTEEEHFGEVTGFSEPTESEHDFFRMGHTSTSISLLNGLQRARDIKGDKENVIAVIGDGSLSGGEAYEGLNNVSEAGTNAIIIVNDNEMSISENHGGLYKNLKELRESNGKCENNFFKALGFSYFYLEEGNDVEALIGILSKLKDTKEPTVLHIHTLKGKGLSYVIENEEKYHSGGPFNRENGEYLSKDSEDYIPLTVDYLTNKIKQGKNIAIVVSGTPSYFFKKKEDRDMLSNHFIDVGIAEEHAAAMISGMARNKVKPVYMVASSFLQRAFDQVSQDLSMNNNPAVILTFWASIYGMNSATHLGFFDIPL…	103.505	2512.7	2783.26	2711.44	3216.34	5289.03	4694.93	Present	Present	Present	Present	Present	Present
LCVA_222	222	238029	240152	2124	forward	tex-like N-terminal domain protein		K06959		MNIFDEIAKELNVKEWQVYATVNLIDEGNTIPFIARYRKEKTGQLTDDILRKLDERLKYLRDLNDQKEKAIKNIKEEGKLTPEMEKDINSAKTKAELEDIYRPFKKKKQTRASIAKEKGLLPLSNIIYLQKETRDIKDIAKEYLSSEKEVNKVEDAISMAKDIIAENISDNPKYRKFIKTLIWDKSFLISKAKDEDDNSVYENYYDYSEPLKKAKGFKILALNRGEKEKFLKVELSIPYNEIISYLEKEIILKDNKNTSDILKDTIKDSFNRLIFPSVEREIKSELTKRAQDNAVDVFKKNLKGILMQPPILNMNVLGWDPGFKTGCKISVVDKTGKVLYTTVIYPTAPTNDAKIKAAKNKILDLIKKYNVDLISLGNGTASRESEKLIVEWIKETKRK…	130.859	2610.48	2949.66	2785.94	3862.14	5133.86	5522.45	Present	Present	Present	Present	Present	Present
LCVA_223	223	240240	241616	1377	forward	sodium:neurotransmitter symporter family protein		K03308		0	119.509	2492.86	2623.6	2567.15	3364.34	4527.06	4909.02	Present	Present	Present	Present	Present	Present
LCVA_225	225	241654	242418	765	forward	traX family protein				MKSKGLSGYNLKLIAIITMFIDHIGICIIEKLYQNSTSIFSLNGEKLLFLEEIFRLVGRLSFPIFCFLLVEGYYHTKNIKKYMTRLFIFALISEIPFDLALFHKFFYWGHQNVMFSLLLGLITIYLFDDDNNIFFRIIKNVRFFRIAVIPASCIIGETLKLDYGAGGICTIFFMYIFLNEKGNFHWKHRDYIFSFFIGTIILACCQGLSELAALIDMAFIKNYNGERGKSLKYFFYIFYPIHFIILYGIYIILR	99.7255	2108.36	2592.12	2476.7	2904.61	4068.83	4617.01	Present	Present	Present	Present	Present	Present
LCVA_226	226	242560	242871	312	forward	thioredoxin	trxA	K03671		MAVLELTMDTFDKEVLESDKPVLIDFWATWCGPCRMQGPILEELAEEIDDVKICKVDVDENHALAQRYRVMSIPNLVLIENGEVKKQEAGVHDIDSLYEFLGK	98	2005.38	2315.59	2285	2512.33	3842.46	4255.62	Present	Present	Present	Present	Present	Present
LCVA_227	227	243035	243616	582	forward	conserved hypothetical protein				MIKDKKVFEFSITPILTIILGLSFLIWQGQVIITFNKIIGGMLILIGAFNYVKCLINKKNAGEISGRNSIFATFFLILIVLGLFLYFFADGISRFIPIILGVFLFIHGAETVSKAFYNRDIVKKSWVGLALLGFVTAIAGISIVVLSGTVRDISFMILGAILVYDGISSIFVEKRIKVEKDNIIDVETEEIDE	94.933	2088.27	2344.7	2356.23	2506.55	3988.4	4556.25	Present	Present	Present	Present	Present	Present
LCVA_228	228	243618	243848	231	forward	conserved hypothetical protein				MRLMEFKMERPDLCKKGEFIKVKEYELPQSYYYTLDHAIGMSKNYPEKERLKSKEGKVLEIKETQRGFYIVMEFDE	88.6667	2126.35	2324.27	2296.61	2456.63	4016.02	4605.96	Present	Present	Present	Present	Present	Present
LCVA_229	229	243845	245050	1206	forward	HD domain protein				MKYYKVAALKPGLIVGEKICDVTGVILLKAGDVLTSQDISYLSFLGINGVNIEDSGDIAAGRKQTEESLREKSIEKNTDTLNKNLKNEAADNALNLGVNGIKNNGFTTAAFPDETEVVKPRIKETAVDVVKDFFRRGSGAELSKVESEIETVVSQVVSDILSQKDMITSMTKIKIYDEYTFCHSVDVGILSGIIGVKYGLGDKGLKEVITSGFLHDIGKVFIDSEIINAPRKLTDGERIKMMSHPELGYNYITTHYNFSPTVSRSVYEHHEWFNGMGYPNRKKGNEIHINSRILKAADVYNAMTTKRAYHPPYLPCEVLEYIMGRSGMEFDPEVVTVMARKFAVYPIGCEIELSDGVRAKVIKNNSQMMLRPVVQAIESNIIIDLLKDRDARNKTIVKM…	62.8839	2284.36	2315.76	2418.67	2526.87	4721.06	4617.13	Present	Present	Present	Present	Present	Present
LCVA_230	230	245227	245856	630	forward	endonuclease III	nth	K10773		MNKKELAKQIIYRLERYYGKKRTVTLDYTTPWELLTATILSAQCTDKRVNTVTPFLFSKYPDASSMAKANISDVEKIIHSLGFYRAKAENIVYMSKDIQDKFKGEVPRTLKELTSLSGVGRKTANVIRGNIFNDPSIVVDTHVKRVSKRMGLTTNTDPTKVEIDLMKILPKENWIQWNVWIITLGRSFCSARKPECEKCPIEDICPKIM	80.5349	1949.06	2256.98	2269.47	2150.06	4497.58	3854.24	Present	Present	Present	Present	Present	Present
LCVA_231	231	245930	246562	633	reverse	hypothetical protein				MYLTIILLAFVFFIFFRFKALKKEEQETIESFWEREQKANFSPKKDLSNLSYITIPFEKFPQTYIDSEEEKMFSELKAFSDKKILNLNGLSNTDLKEQYGVANLNTLEEIGDNFDSMSKIIVEIAEKRFEIKDYSVVITLLEFLVSKKTDLSKAYIILGDAYSETNKYSKIPDLITIVKELHLPLEKKILDSLSSHLKKIEKENIEIPDL	83.2306	1875.13	2174.22	1967.27	1969.95	3581.56	3858.17	Present	Present	Present	Present	Present	Present
LCVA_232	232	246900	247427	528	forward	AIR synthase related , C-terminal domain protein				MIGCAGNSGTKEIIEHKKELKKLYPDWFFLNFNNYYKIYSSKERYDKIKFILKDFKINVIIESSDGGIMATLYQLYEKIHKGFTVDLLSIPIRQETVEISEHFSIDPYRLSSRGSFILALDNALCLKDKLNNNNIESEIIGYIENKKSKIILFDVDKEVRCLDKPRQDEEHKVID	81.4848	1913.77	2192.39	2135.36	2113.49	3488.69	4058.82	Present	Present	Present	Present	Present	Present
LCVA_233	233	247516	247998	483	forward	asnC family protein				MKVKILNHIEKNCRIDLHDLAIILQVDEAQVLNALEEMKNDNIICGYHTLINWEKVGIEKAKAMIEVRVTPQRGMGFDTVAKRIYNYPEVDGLFLISGGFDFMVIVEGKSLREIAEFVSSKLAPLEGVLSTKSNFILKKYKDHGAIMTESKKDDRMKVSL	78.6936	2112.39	2280.13	2244.46	2426.63	3903.3	4315.62	Present	Present	Present	Present	Present	Present
LCVA_234	234	247995	249167	1173	forward	aminotransferase class I and II family protein		K10907		MRNPLNEVIQTIKPSGIRKFFDIVYEMKDAISLGVGEPDFETPWRIRDEAIYSLEQGKTFYTSNAGLMELKESISKYLNRKYDISYDPKNEMMITVGGSEAIDVSLRVMLSPGDEVLIPQPSYVAYTPCTILAGGVPVTIELKEEDNFRLKPEQILEKITDKTKVLILPFPNNPTGAIMEREDLEKIAKVVKEHDLFVITDEIYSELMYKNEYCTIASLPGMKERTVYINGFSKAFAMTGWRIGYACAPNNIIKQMLKIHQYAIMCVPTTSQYAAVKAIEECDDEVKMMREKYNERRIYLMDRLRKMHIQCFEPFGAFYIFPSIKEFGISSEEFATTLLREKKVAVVPGTAFGDSGEGFLRISYAYSLENLKEAMDRIEEFVTELRNNKK	81.2336	2211.9	2249.01	2287.24	2270.93	3757.68	4373.99	Present	Present	Present	Present	Present	Present
LCVA_235	235	249181	249675	495	forward	tRNA (cytidine(34)-2'-O)-methyltransferase	trmL	K03216		MAFNIVLHEPEIPSNTGNIGRTCVATGTHLHLIRPLGFKIDDKKIKRSGMDYWKDLNLTIYDDWDDFLEKNPGARIFYATTKGRNVYSEVEFKDGDFLVFGKESAGIPEEILIKHPHEAIRIPMGQDIRSLNLSNSVAIVLYEALRQNNFMELERKGNLHRLHW	87.2121	2019.3	2089.37	2143.09	2189.38	3455.82	4242.22	Present	Present	Present	Present	Present	Present
LCVA_236	236	249681	250544	864	forward	ABC transporter family protein		K16786		MKMVEAKNLSHEYIERDEEGNVAKIFNAIENIDIDVIKGQFISILGHNGSGKSTFAKHLNALLYPTEGTLFVGGLDCNNKKNTFDIRKNVGMVFQNPDNQIIASVVDEDVGFGPENIGIPTNEIIKRVEKSLKAVGMWKYKNKSPNNLSGGQKQRTAIAGVLAMEPSCIVFDEPTAMLDPNGRKEVIKVAKELNKEKNITIILITHYMEEVVESDYVYVMDKGHVVMRGTPKEIFSEEEALNKYRLSLPQITELARELREEGMNIPKGILTKEELILSLKRLKKEIN	89.2778	1944	1984.81	2124.55	2051.84	3326.74	3914.09	Present	Present	Present	Present	Present	Present
LCVA_237	237	250544	251392	849	forward	ABC transporter family protein		K16787		MAFIYKNVSYTYSPGTVYATKALNNINLTINDNEFIGIIGHTGSGKSTLVQTMNGLIRATSGDILYNGQSIYASSFDMRDLRTQVGLVFQYPENQLFEITVYEDICFGPKNQGLSEKDISLRALEAIREVKISDKCVDMSPFSLSGGEKRKAAIAGVLAMKPITLILDEPTAGLDPKGRDEILSLLKELHEKKGITVILVSHSMEDVAQYVDRIICMDNGYIKYDASPKEVFKHKKELEEMGLSLPSVTYFMNDLKREGFDVSDDVITVKEAKDEILRCFGV	104.113	2017.58	1981.95	2208.83	2047.46	3640.68	3933.78	Present	Present	Present	Present	Present	Present
LCVA_238	238	251377	252177	801	forward	cobalt transport family protein		K16785		MFRSITLGQYYPIDSILHRMDPRTKLFGTLFFIIIVFLATKPLNILIVTLFLIVEIKLSKVPLSMIIRGLKGVIALILVAGVFNIFLTTGEPVFKWHFITITREGLYNAGYMLIRIVYTVIGTSIMTYTTTPKALTEGLEKGLSCLNKIKVPVHEMAMMMSIALRYIPILTEETDKIMKAQMARGADFEHGNIIKRAKNMVPLLVPLFVNAFRRASDLAIAMEARCYHGVEGRTKMKPLKYGKVDLVGYIVVILLFVISVLLEIEF	97.2085	2174.4	2069.25	2294.99	2110.57	4075.06	4038.3	Present	Present	Present	Present	Present	Present
LCVA_239	239	252177	252959	783	forward	tRNA pseudouridine(38-40) synthase	truA	K06173		MKIVIAISYDGTNYFGWQRQDGETTVEGTIEDTLKYIFHKDIDIMGASRTDAGVHSNGSIAVFDIDTKIPADRISYVINKYLPEDIRIIFSKEIQSDFNIRKTKTEKTYTYRISLNRIESPTLRLYYHTVHTPLLINEMKKAKKYLEGTHDFKSFSSTKTNVKNFVRTISEIKIEIEKPENEFPNKVAISVTGNGFLYNMVRIIAGTLIEVGQGKIKADDIKTILLERDRTKAGHTAPAKGLTLERSVFPEIGIDTDRFR	123.522	2301.28	2260.81	2250.77	2295.11	4407.74	4456.11	Present	Present	Present	Present	Present	Present
LCVA_240	240	253092	253523	432	forward	ribosomal protein L13	rplM	K02871		MKTTYMPSTMSIDRKWYVVDAEGQTLGRLAAKVANVLRGKTKPIYTPFLDTGDYVIVINADKVKVTGKKMEQKKYYRHSDYVGGMKEATLKEMLERHPERVVELAVKGMLPKGKLGRTMYKKLFVYAGNEHKHEAQKPEVLSI	129.951	2412.2	2258.63	2417.56	2359.2	4410.32	4435.75	Present	Present	Present	Present	Present	Present
LCVA_241	241	253547	253939	393	forward	ribosomal S9/S16 family protein		K02996		MATKKYYGTGRRKSSVARVYLIPGTGKITINKKDIEEYLGLETLRVVVRQPFTATNTEGKFDVIVNVKGGGFTGQAGAIRHGISRALLMVDEDYRKALKAEGYLTRDPRMKERKKPGLKKARRAPQFSKR	130.56	2117.49	2114.41	2251.17	2127.39	4066.98	4017.99	Present	Present	Present	Present	Present	Present
LCVA_242	242	254094	255809	1716	reverse	diguanylate cyclase domain protein				MTESNTIQRNMKLIFYVVIVFYILLVFTYFFKAPNIEDTWYNDFGKSCYIKVNGKYYSNVDISNFRFNTLYKNSDVIIKTRLPKKLNSSSNFVMHTWYSAISVYAGKDKLYSYGYKLSKKHNMVGSGYHFVGVPHQYEGKYLTVKIKTSTYNSFRLITFFKICKRSNCAYYTFYGSSYVIIVSFFLIIFGLTGCFGSVIFSTLFGYFDGYVFYVFLAAFLSGLWENCSSYFFHFICKDYELGTFLEFASLYLLVLVYITAVSKIKNDKVHSKIFYFAKITYIIFLAIAFTSHFLKIKFLPEFLPYMHGFTVIELCIVLYIITKNYSKQQLYEKILLWGCASTTFLGILQIILFNIERYIVKFLYKVLFINVLVILASIILLLSFFISYIVKIYHLEHYE…	147.474	2112.39	2142.33	2191.33	2144.98	4666.02	4254.55	Present	Present	Present	Present	Present	Present
LCVA_243	243	255826	257538	1713	reverse	diguanylate cyclase domain protein				MIKNSTVKKNLKLAFYIAILIPICMVFIHFFTAKRTDSIWYKGFGKICDVRVNNKSYSDVRLSHFNFGTMKRHTHVVIKTVLPKKLENNTNLVIRTFYSTVFVYADGKNLYSYGKDLYKDNKMLGSGYHFITIPTKYEGKAISIVMDTSTFNAFRMVKFFKLCKKNNPSFYVFYSYTPVLFMSFFMLILGLIGCSFSLLFFSLQDFSDGYIFYVFLTSFLSGLWTNCSSVFFHFLAKNYELGTFLEFFSLYFMLLSYLVAVSKIENEEKYKHFFNFAKTSYIIFLIIAFSLHILKILFLPEFLNIMHLIATIVMIIITYTLAKNHKRQKSYERVLLGGVVIATMFVVIQAILFNLDYYLFNFSTEIITTNLFMMLAASILVVSLFLSYVIKIYELRNCE…	163.42	2076.1	2066.4	2066.95	2076.9	4488.47	4247.98	Present	Present	Present	Present	Present	Present
LCVA_244	244	258331	259221	891	forward	conserved hypothetical protein				MTKIKHLYYENKIFRYALKLIILTLASAVYGVGIACFIDANSMATGGLIGAAIIISKIIPVSVGIMYLIFNIPILIYGFYKFGKVMMISTFYCIIVTTIFTDWSKKYIGALTHDPWLGCLVGGIIVGAAMGYIFKVGSTTGGIDIITKALRLKYQYIKTGVIFGIIDVTIVSLSSFIFKNANSVLYGLISVIVMSLSFDFVLYGRDGAKLIYVISDKEKSITARFLNDMNIGVTKLKGEGAFSGKKKAIIMAVVKKNSVPKIETIIREEDPNAFTIISDATEIYGLGYKSIFAEKI	104.037	1895.21	1962.51	2021.61	1890.15	4122.36	3810.32	Present	Present	Present	Present	Present	Present
LCVA_245	245	259469	260986	1518	forward	bacterial flagellin N-terminal helical region family protein		K02406		MVVQHNMQAMNSNRVLGGTTAAQAKATEKLSSGFRINRAADDAAGLTISEKMRKQIRGLGRASKNAQDGISAVQTAEGALTEVHSMLHRMEELSTQAANGTNSKKDRDAIQSEISQLTTEIDRVSETTMFNETYLLKGDHTKPEKQKYLSAHDAGLEGTLVDNGDGTATFTMNKLSVGDQVKIGGKDYIIGDTKDEVKKAVNKAMNNNGGAAYTAKKDDVITVNGVKYTYYEAGKNAAGTATAAGFYTLDPSATQEVKGRTVDEMFKEGADITANGKTFHILYDKDDVKKITADGIDNNNTSIISANKAYMLAEKELKVANSIGDTESHVKVGYLDAANNNALTPHALDKPTTDQNKFTINVALTKVPETLSFNLHVGADADMSNKIGISIDAMNSNFL…	84.4993	2435.36	1086.64	2033.28	1795.17	4716.76	2580.48	Present	Present	Present	Present	Present	Present
LCVA_246	246	261402	262910	1509	forward	bacterial flagellin N-terminal helical region family protein		K02406		MVVQHNMQAMNSNRVLGGTTAAQAKATEKLSSGFRINRAADDAAGLTISEKMRKQIRGLGRASKNAQDGISAVQTAEGALTEVHSMLHRMEELSTQAANGTNSKKDRDAIQSEISQLTTEIDRVSETTMFNETYLLKGDHTKPEKQKYLSAHDAGLEGTLVDNGDGTATFTMNKLSVGDQVKIGGKDYIIGGTDEEVKKAVSKALHNKDEVYEDAKATPGDVITVNGVKYTYYDAVTRADGTKAKKGFYTLDPAATQETDGRELGKMFGPGSDVTVNGKTFHILDDPKAKADGIDDNNTSIISASEAYVLAEKELKVANSIGDTESHVKVGYMDGNDLKPHELNKPAQDKDPNKFTINVALTKVPETLSFNLHVGADADMSNKIGISIDAMNSNFLGIK…	59.1113	1561.38	296.036	1348.61	1162.68	2472.08	5175.95	Present	Present	Present	Present	Present	Present
LCVA_247	247	263196	264638	1443	forward	na+/H+ antiporter family protein		K07084		MDILTNPVTISVVVLCVLSLLKLNIFLSMMIACIVGGLVGGIPLYGPGDKTIMALLTSGFSSNAGTALAYVLLGTFASAITTTGLADIVTGKLGKIIGNKKYLFLILLTIISCMSQNIIPIHIAFIPILIPPMLTLMNKMRLDRRAAACCMAFGLEAPYITIPFGFGLIFQTIISENLTENGMKVSIKDVTFANIWLGLSMLIGLLIAVIFVFRKPRMYDNKQFKDSNLLELKKELFNEDGDNKDLLNEYSDNKGLSNEAGDNKELSNENSGKKTLNYNHYVTLLAILFVVIVQVITEDLALSSLCGLFVMIIFKAIRWNEIDDQLMGGVKLMGMIAFVMLIAGGYANVIKATGGVTTLVESGISLMGGSKIIASIVITLIGLLVTMGIGTSFGTVPVL…	73.404	2160.97	2217.91	2541.35	2495	4519.87	4113.92	Present	Present	Present	Present	Present	Present
LCVA_248	248	264745	265782	1038	forward	SPFH domain / Band 7 family protein				MEEKDVKEISQKNQDIKEKIIHKKNNGMFMLLLLLVLFLGAIALTIIGVCNKNLLFIIPGAIYIPIGFILFFGIKILKPNEAMVLILFGEYLGTIKESGIYYLNPFSHGINPAGQTKLGQSDDVDGGKKGKDDNTANYEGNLSRISLKKMTLSNAKQKVNDVLGNPVEIGVAVIWEVSDTAKAVFNVDNYKEYLSLQVDSAVRDIVKIYPYDVAKNVDTTGDGEPDDGSLRGSTVVVAKRIEDMIQEKVEQAGLHIVEARITYLAYAPEIASAMLQRQQASALIDAKKMIVDGAVGMVEMALKSIEENGNVKLDEERKAAMVSNLLVVLCGNHDAKPVVNAGSLY	58.2514	2276.19	2232.61	2487.17	2683	4266.45	4303.51	Present	Present	Present	Present	Present	Present
LCVA_249	249	265763	265978	216	forward	conserved hypothetical protein				MREACIDMAKKQIPLRLSEKLYNQILNWAEDDFRSVNGQIEYLLTECVKQRKKNGKYVSNELDKGEDFNIK	46	2081.96	2319.77	2300.21	2457.72	4328.77	4701.59	Present	Present	Present	Present	Present	Present
LCVA_250	250	266365	266955	591	forward	conserved hypothetical protein		K23675		MKNNKNSVKRMTAVGILSAAAFILMLMEFPIPFLIPPFIKFDLSDLPALVGAFAYGPIAGVLIELIKNLLHSTVSGSFFIGEFTNFVLGSIFVFVAGLFYKKDKTKRGAFMGSFFGGILMGAISIPFNYLIVYPIYYNFMPKETILEAYQKIMPNIDSILDALICFNMPFTFVKGMIDLFVAFLIYKKISPILKKE	52.9306	1785.55	1990.7	2068.91	2046.54	3557.12	4036.67	Present	Present	Present	Present	Present	Present
LCVA_251	251	266961	268145	1185	forward	4-(cytidine 5'-diphospho)-2-C-methyl-D-erythritol kinase	ispE	K00919		MKNGSAEKNEIIKKESYIGIKAYAKINLGLKIVGLRDDGYHFIDTIMQTISLYDTIYLRKSRSICKNPKAYSSVESRNSFNGTNERCSNIRLDIIYADYFKDDEKNIPTDERNTCIKAAALMQKEFSIREGLDIFIKKNIPSGAGLAGGSSDAAAVIILINKLFNLKLSDDKLMKIGAKVGADVPFFIKSGTCICTGIGENVIPIKPFCRDFILIIKPDIMISTKDAYKRLDEKFDFIADTKAKSDTKVKSDTKVRTDTKVRTDTKVRTDTKVRTDTKVRTDIKVRSDTKVRTDIKVKSDIRIKNGIDINDKKSLENIFESVIFPEHEEIYYIKSKLMEFGANASYMTGSGSSIYAIFEDELAALKAEKYFKGNELLKKINNNSLKIFLCKTIN	52.2127	1909.55	1938.79	2039.35	1629.99	3518.25	4006.82	Present	Present	Present	Present	Present	Present
LCVA_252	252	268170	268853	684	forward	FCD domain protein				MTENLVLDMSKNQPLRKLVFDALKNAILKGKLEPGERLMEVQLANMLGVSRTPIREAIGLLEKEGLVVTTPRKGAEVARMTEKSLEDVLEVRNALDELAVTLACKNWDDDDIERLKQTMKEFADATKDKNVRKIVQKDEAFHDEIYKITGNDKLLEIIKNLRVQMYRYRYEYVKTNADYEELVKEHEEILKGLITRDALYVKTAMHRHLENQIESLKEVIRNRSLKK	51.8889	1916.47	1932.2	2005.57	2219.88	3557.29	4673.24	Present	Present	Present	Present	Present	Present
LCVA_253	253	268982	269887	906	reverse	bacterial regulatory helix-turn-helix, AraC family protein				MSDISNKSNSMSKQKKFTFKNLPVTLEHELVTGETNHQELLHWHERVELIRIRKGHIHCHVNNSDFVLTPGELCFINYDQLHRIYNTENTVCSVDVLTINAKMLDKQEALFQKFIKPIIENKNFGHIKMNGRNSYAKVISETFDSIYDLITEKPVGYELDVIGYIYMIFRRIYLVYIAEKNSVETFYDNDIDLQRRMSSYIYEHYNEKINLADIAASSCVSRSKCAKLFQKYTQKTPIAFLNSYRLEMASKLLTSTEDPISSIAFSCGFSDQSYFNRMFLREFNLTPLEWRKKNASKEYNV	59.543	2138.18	2152.08	2166.77	2160.64	4364.76	4613.54	Present	Present	Present	Present	Present	Present
LCVA_254	254	270129	270692	564	forward	peroxiredoxin	ahpC	K03386		MSLINKEISDFKVQAFHKGEFETVTRDDVKGKWSVFFFYPADFTFVCPTELEDLQNNYEEFQKIGCEIYSVSCDTHYVHKAWHDHSERIKKIEYPMLADPIHTLARDFEVLIEDEGIAERGTFVVNPDLKIVAYEVNAGNVGRNADELLRKVKALQFVREHGDEVCPAKWHPGDKTLKPSLDLVGAL	104.676	2152.08	2122.81	2208.56	2189.14	4431.09	4238.62	Present	Present	Present	Present	Present	Present
LCVA_255	255	270696	272381	1686	forward	pyridine nucleotide-disulfide oxidoreductase family protein		K00384		MDAEEKDLYDAVIVGGGPSGLSAAIYLARACYRVLIVEKKKFGGLVNETNEVVNYPGAEPQNGEELTRKMKKQAEFFGAEFMIADVTALNLDSDIKIVKTDKGDLHCLGVLLSTGAHPRLVGFKNERKFRGRGVAYCAICDGEFFTGKEVFVVGGGFAAAEESGFLTKYASHVTLLIREDDFTCAKAVADKARSNKDITVLTNTEVISVEGDSSVRKIIYKNNVTGEITTHSAIGGDIIGVFVFAGFIPSNELVKDIVDLDEKGYVITDKNNMTTKEGLFASGDICVKSLRQIVTATSDGAVAATSMEKYLAKRRAVLNVLPKMQKKENRYAKENATFDAKSEGEESLNTGGFKVLDGDMVSQLNTVFSKLTKKLILEVHTNNTEISNELVLYMKEISS…	125.352	2140.02	2122.84	2211.82	2289.26	4475.02	4142.73	Present	Present	Present	Present	Present	Present
LCVA_256	256	272572	273810	1239	forward	yibE/F-like family protein				MKTMAKNRRGEDEESKGYFKSFFSDILRNKLQLTKIILSIIIVLFSIIFSFNNDFLYEKPIGKVIKNESVKKYVKKISGVKSRVYVQKLTIKIRNTKYKDRILVIKNKYTDAEFRTHSYNKGEKVFLELKKSDDAALKSKSNQKKSALVNNRKTLESDMFAKIVGVKRDGAFIFLAALTISLLIMIANRRSIFIILSTIGNVMLFLISMEWVFKEENIDFISILLSILIIFFTFILLQGFTRKSFSSIASTIVTVLFVIGLYELLVLGFSDLPYEFVQFTNGNEDIEALYRASLVFTILGAVMDVAVTVNSSVSEIIRTTEDITVKKLIPSIREIGDDINGTMINVVFFTFILGELPLIILKLSNGYAISTLLGYGTEFEIIRFLIGAIGIVLAIPVSA…	126.475	2136.41	2084.97	2121.97	2311.32	4236.44	3944.99	Present	Present	Present	Present	Present	Present
LCVA_257	257	273807	274562	756	forward	yibE/F-like family protein				MIIGLLSLILFILLALIGKERGVTTAFTILFNTLVMILYIRGIMKGFPLILFTIVATFLFMVINLFVQNGYNVKTRVSFVSVVIILLLISLYSIFVIQMYEVGGFSDIYVYDEDLQYFKVNIGRNSDVLFMCATVTGTLGALIDSAISIATAVNEVYVQNPGIEEKKLFMSGIYVGRDILGTTINTLLFAQAGEGFFVWMIYLKQHYSFLKIINSKSFFQEIFFVFLANLGCFLIIPLTAYITAKVLKNHK	154.312	2133.34	2125.25	2117.12	2145.9	4083.74	4042.65	Present	Present	Present	Present	Present	Present
LCVA_258	258	274584	277094	2511	forward	ftsX-like permease family protein		K02003		MLELRRIAKSYKFGNNVQNVLKDINLKFRDSEFVSILGPSGSGKTTLLNIIGGLLSYDEGDLIINNVSTREYKDRDWDSYRNHSVGFVFQNYNLIPHQTVLQNVMLSLIISGEKGSKVKEKAKRALEKVGLSEHINKKPNQLSGGQMQRVSIARAIVNDPDIILADEPTGALDTKTSEQIMKILKEISEDRLVIMVTHNPELSETYSNRIINLRDGKIEGDTNPLEEIKESNYSDEEISDKKKTKKAKKTSMSFFTSIKLSFNNLKTKKGRTILTAFAGSIGIIGISTVLALSNGINTYITSMQKDTMKSYPIAINKKTVDFNGMIKKANELRKNKKKAKDGIYVSNVDMTDIRSQTNITTNDLKALKKYLDNKDNKINKYIGKRGVVYNYNTSFDAWS…	173.057	2196.73	2110.45	2152.02	2221.52	3557.68	4221.19	Present	Present	Present	Present	Present	Present
LCVA_259	259	277174	278157	984	forward	conserved hypothetical protein				MKNTKIKIFVKMAFFLAILLILIQIFNVAVLNAAIKHQNKEALGTEIVDLDSMREKVDTIDILALGDSESYTSFSPMDLWEKEGVTSFVLAKSGQRISDAYHILKNNLKRQNPKAVFLETNMLFETYGRLHDYTHNLKNELFYDMALVKYHSVWKILFEKDEQRYQSYKGFNFYAAKAPYTGNKNYMKEEKYHNPFLYGNKLIFERIVKMCKKRKIKLIMYSAPSPNNYSKSTHDFLTALAKENNLEYIDMNLMVDKLGIDWNIDSLDNGDHVNVSGTNKIMNYFSSYIKAFKIKDKRRDKKYSDWNKELSEYAGRRDVLVKNIRNN	139.589	2048.29	1945	2167.85	1972.25	3338.54	3918.84	Present	Present	Present	Present	Present	Present
LCVA_261	261	278286	280283	1998	forward	V-type H(+)-translocating pyrophosphatase		K15987		MNTLEIVIPAIAVIALLFSLSNALFVKKQSEGSGKMPEIAAAIREGANAFLYSEYRILVFFVVAMFLVIGFALHNWLEAGCFLVGAAFSVLAGFVGMRVATLANVRTSNAAKESGMIKALNIAYHGGAVMGFAVVGLGLLGASVIYVLEGDTEILFGYSLGASTVALFARVGGGIYTKAADVGADLVGKVENNIPEDDPRNPATIADNVGDNVGDVAGMGADLFESYVGAIVSAVTLGVVAYQGTKYQAAAALFPLILAAVGIVASLIGSFFVRGKEGGNPQAALNMGSYVAYIIVIIASVVLSKTFLNDFNPAISIIFGLLVGSVIGKVTEIYTSDKYNSVKTIAQQSETGAGTTVISGLAVGMKSTVIPILCICVGIVVAYKVSGLYGIALAAVGML…	107.066	2426.93	2109.83	2393.75	2343.99	3946.89	4343.46	Present	Present	Present	Present	Present	Present
LCVA_262	262	280457	281377	921	forward	pfkB carbohydrate kinase family protein		K16328		MGIVVVGAVFVDIKGYPEAQFVPTGRNVGKVINVHGGVSRNVCEDIANVELKPTYVSVVDDSQVSTEVIEKLKRHKVNTDYIVRDEDGLGTWLAIFNNDGEVAASISKRPNLLPIADIFDEKGDEIIKNCDSIVVEIDMEAPTLKKIFRLAEKYNKKVFAVVSNMLIAIERRDLLKKIDCFVCNQSEAGLLFSEDYSDKNPDEMEIILSKKLKSAQIKKMIITMSDKGAVWADIEGNHGNCPPRKVTIVDVTGCGDAFFAGVAIGLTYNKSLAESCEIGNRLAASVISTKENVCPRFLPEEFNLKV	83.6895	2014.62	2017	2181.43	2149.01	3457.31	4120.17	Present	Present	Present	Present	Present	Present
LCVA_263	263	281454	281987	534	reverse	conserved hypothetical protein				MQKNIRNLSISSLFIALFVILSYFAINLTILKITLSGLPLILGSLLLGPYYGLLIGGVGAFLEQAIRYGLGPTSILWIIPILIRGLVIGLYAKKKNYIYTTFGIALIMILSGILLTLLNTVSIYINNILLGNKKAIQTMLVMIVPRMLTTLATNIVYIPIVPFLLKRIKAVMNRSDI	80.6086	1903.55	1940.77	2038.79	1970.54	3161.61	3917.43	Present	Present	Present	Present	Present	Present
LCVA_264	264	282383	283495	1113	forward	SPFH domain-Band 7 family protein				MGLIKAIAGTISGDLANQWKDYFVMDSMENTTLIKRSEHMISHRSSNKRGDSDIISKDSKIIVNEGQGALLVSQGKIIDVALEPGAYEFDEGASASFFAGQFKDVFKEGWERFKFGGEKPMQQRVYYVNLKEILGLKFGTPTPIPFRVLDKNIGLDIDTSLRCNGNYTIHVSNPIVLYVSIAGNVEDEYSINDMTDQLRGEFVQALQPALGSLSAVGVRPSGLPAETTRISEAMKNELNDAWTKKYGLSLTSVQILAAVIPDEDSAMIKDLQRQAIYQNRNMAGAAMVDAQAQAMKNAAQNEGGAFLGFAGMNMAMNTGGLNAGQFFNNQNVQESTQNSNVVGAWFCPNCGTKNEGNFCPKCGEKKPSNI	95.3962	2101.59	1966.5	2062.65	2113.94	3346.62	4104.08	Present	Present	Present	Present	Present	Present
LCVA_265	265	283520	284920	1401	forward	conserved hypothetical protein				MANIFPCPSCGGELRYDIKDKKLKCLSCDESFEADTYKSKFMDEGEKAVKFPIYRCKNCAGEIVGNDIDSMEFCPYCGTQIVLSEKFSETGAPKFIIPFSISKEDCKKEYKNMTSNVAFLPDELKSEEGLNKFVGLYTPYWLFNYEAKTNIKTGGIKRYSKGSYDYTEKAKLSIDVDYDNLIVSYDASDTLDDTISHKVEPFYLNHAIEFNPNYMAGFYAENSNVKSDGYKHFADKKSDEMLVGEIKGSSPEGFTPLINEDDEYKLLEKKAYKGVEGAYLPLWFLTTKNKDRVAYTIVNGQSGRMYSELPVDIKKYIGASLIASLIFAFIFIFVIGSIPIKSISTIGILFSIVMIVLTSYQSKKIYEKENHINDIGYQLTKKENKENMEKPHRKVIAAI…	105.719	2039.29	2022.96	2103.65	2036.04	3779.06	4059.41	Present	Present	Present	Present	Present	Present
LCVA_266	266	284910	285752	843	forward	repair family protein				MENKMINNKSKNILKSIIGLLFSLMIVLSMLYLYNFFDTSSANIFAAEKKNVKIIDDAGLLKKAERKALINKLNKMSKKYSYLIFTTDEKTLSIHKQAEEFYRDNFEDDSGVIFLINMGEREIYLAANKDAKKLIKNKDALDVTDNCYRYAKKGNFYECLNHAFSDIDSLLNHRGIIRTMRYVVGILFGLILGFFSMFLWMAFSRKISLPEGKVLTKGIIPLKYHTTASIAGTIAGVATGIIISKELSNKEKGSSFGGGFGGGGSFGGGGGGMSGGGHSF	106.049	1883.85	1843.85	1863.32	1787.38	3762.37	3894.2	Present	Present	Present	Present	Present	Present
LCVA_267	267	285911	286648	738	forward	deoR-like helix-turn-helix domain protein		K03436		MLAEERLKIISDFVNDRGSATITDLTTITSSSESTIRRDLNYLSREGKIFKVHGGAVSKKLDTKDEQVDKRRDKYAEEKEKIATYASTLIEDDDFVYLDSGSTVELMVKNIEATHAIFVTNSIFNIKALAKKNLNAFLLGGEYKKSTDAIVGEKAILELSTYNFTKGFFGTNGIDEKRGFTTPEIKEAMIKELAMKNTSECFILSDTSKFGKISAIKFSDFNSATIITNKDRENEYLKYKNVMEV	114.649	2128.7	1966.33	2095.05	2018.82	4514.66	4222.41	Present	Present	Present	Present	Present	Present
LCVA_268	268	286650	287567	918	forward	1-phosphofructokinase	pfkB	K00882		MIYTVTLNPSIDYIINVSNFQLGEVNRTDKELIYPGGKGINVSIVLNNLGIKNTALGFTAGFIGEEIKRLLKVEGINTDFIDVKNGLSRINVKLSSKEETEINGNGPNILDIDIENLMNKLLNLKEGDILVLAGSIPDSIKETMYSDISERLSNKGVKIVVDATKDLLVNTLKYHPFLIKPNNKELGEIFKVTLDTSEEILPYAKKLRKMGARNVIVSMSKDGAMLLTEDDKCYYSKPPKGKMVNTVGAGDSFVAGFLAGYINTSDYEKAFYTGLCTGSASAYSEKLATEEEVKRLLDSIGKSYY	115.66	2175.01	2176.92	2198.57	2232.67	4453.69	4234.19	Present	Present	Present	Present	Present	Present
LCVA_269	269	287583	289616	2034	forward	PTS system, fructose subfamily, IIA component domain protein	fruA	K02768		MKIRDLLDINSIELNGESSSKEYTIKQMVLLMSKQGNIKNIGVYEKGVLLREEEGTTGVGNGIAIPHCKSEVVKKPGLAAMVVPQGVDFGALDNEPVKLIFLIAAPDTEDNIHLDVLSKLSRMLMNNEFVESLKNAKSREEFLNIIDVYEAEIDRKESREKGNHVGDYTTYEVLTVTSCPNGIAHTYMAAEAFIKAGEKIGVNVKAETRGSSGTKQLLTEDEIKNAKGIIVAADTKVPMDRFDGKPVIEVSVGEGIHKAEELICMAAKGDAPIYKANTKNSSQTLPSKNNSIYTHLMSGVSHMLPFVIGGGILIALAFLVDTVTGHANVGGSFGSATPLSAFFKYIGGLSMGLMVPVLAGYIAYSIADRPGLSVGFAGGLIASSGNALAANYDWKNLGA…	115.533	2218.12	2166.18	2338	2238.94	4298.43	4128.43	Present	Present	Present	Present	Present	Present
LCVA_270	270	289740	289997	258	forward	phosphocarrier, HPr family protein		K11189		MKSFKFTISDPAGMHARPAGMLVKKAAAYASDINIVKDGKKVSAKGILGIMGLAAKKGDEITVEISGADEDNAAKEFEAFLKENL	85	1936.4	2027.59	2039.95	1990.49	3841.36	4064.61	Present	Present	Present	Present	Present	Present
LCVA_271	271	290235	290684	450	forward	dnaJ domain protein				MVNLDLENDYSKKLDEINRKTRELERREKLFDMKWAVLEDEIRKFTSEKEKFSSWKEREEKRIKDLEKNYSRSGFESDFDDEKEDVKTHLSAKLCTSLFFSGIRKDEGSLKRRYKDLLKIYHPDNIDGDTSIVQEINREYDKLYDLICG	83.1667	1855.7	2001.57	1889.02	1945.21	3507.65	4123.55	Present	Present	Present	Present	Present	Present
LCVA_272	272	290846	291439	594	forward	chromate transporter family protein		K07240		MLKNIENYNERKLKKDVSLIRIFVSMFKVGIMTFGGGYAMLPIIDRELIENNRWITKAELLDYFAISQCTPGTIAVNTATFIGKKLRGNIGSLVATLGVISPSILIIMGIAAVMRTLFSFKIIQYAMAGIRICVCVLIFNAVIKLFKSAVIDIFTSILYIVVLISSVIFKVSPIIIVILSIILGISSLYIKKEGDKK	87.4242	2002.13	2045.47	2176.76	2038.48	3298.35	4175.45	Present	Present	Present	Present	Present	Present
LCVA_273	273	291436	292032	597	forward	chromate transporter family protein		K07240		MIFLQLFFEFFKTGLFSIGGGMATIPFLQEISERMGWFSKAELLDMIAVSESTPGPLGINMSTYVGFKAGSLYYGTPGGVIGAIIATFALTLPSLIIIIIVYNLLNHFKDNKYVKASMYALRSASVALISSAGISVVLFSIFHIDGIFDYKNADLSLKSVILFFIILILSRYVPKIKKMHPVVFIFFAAIFGIVFKMS	117.079	1703.72	1823.67	1983.33	1755.06	2823.36	3482.8	Present	Present	Present	Present	Present	Present
LCVA_274	274	292160	295378	3219	forward	isoleucine--tRNA ligase	ileS	K01870		MYKKVQTDLNFVEREKEVKDFWKKEDIFKKSLLENKKGPTYTFYDGPPTANGKPHIGHVLTRVIKDMIPRYQNMKGNFVPRKAGWDTHGLPVELEVEKMLNLDGKDQIEEYGIEPFVKQCKASVWKYKSMWEDFSDTVGFWADMENPYITYDDNFIESEWWGIKKIYEKGLLYKGFKVVPYCPRCGTPLSAQEVAQGYKTVKERSAFVRFKVKDEDAYFLAWTTTPWTLPSNVAICVNPKETYVKVKAIDGFTYYLAEELLDKVFSYAVEVKEVEADGKKTKVKVVDGKELPFETKDYEVIDSYTGSDLEYKEYEPLYECSKDEAKKQNKKSHYITLGDYVTMTDGTGMVHTAPAFGEDDSRIGKEYDLPFVQFVDDKGEMTKETPFAGIFVKKADPLV…	89.8086	2175.87	2167.74	2306.57	2279.43	3653.24	4067.15	Present	Present	Present	Present	Present	Present
LCVA_275	275	295395	296240	846	forward	CAAX protease self-immunity family protein		K07052		MEKKSTKIESILKSIIPSIILMILQICASLFVMGFYFMKFMNSNKFLSYDDFYKKLFKMVQEFSSLPYIYQLYSILGIILMLILIKNKKDFRCNFNISALKGNMIIYLILLGISLQIFTSYVMNICIIFMPEEGKKYIELMESAGMTENIKLSMILYVAFLGPICEELAFRGLTMYYAQRGFSFWTANIIQSVLFGMFHMNVIQGIYAFVLGLAFGYVLNVTGGMLVPIVLHIIFNSTAGIMSLVTEFGNKNPITFCAFLTASMSVIYFTLIHLKKIGKNI	104.202	1981.6	2184.77	2114.83	2029.53	4041.4	4119.07	Present	Present	Present	Present	Present	Present
LCVA_276	276	296500	298296	1797	forward	hypothetical protein				MVIKKRIGLFLSALLVVSIIPINYYVKNRAAEKYQTIKIDGHVRDWKNVTERKSNDSDVIWWKVCSDDKYMYLAAMTVNGGKESKFFDKHINIEGFGYVYAHYSNSTKEPIVMDNKDKYIGNEAQYSFRDEGTGSGIFNEVKIPLSYIGGKKSVTFAGTAVSAASIQDLKNVKNVDWNPDDVDVIDGKEKEKETYNGIKIDGKFDDWKNSNVNMTNVSGNTNLSKAAAVWDGTNLYIYLKENDKEKDGNLVKNLLSTESGFTIQTDKNQKTLFTLKEGGKGQFYVGLGKDAKREAGASVRYNNHEYEICITNSLIKGVTADTKKLTFASHTASGDMSIIRNIENLKGVEKKGNKRPLIDTSLIKYDGDFSEWGKYPKKNTMNKGRVAAEYNAYYKEDGE…	109.207	1976.64	2289.51	2339.25	2466.49	4270.45	4785.15	Present	Present	Present	Present	Present	Present
LCVA_277	277	298407	301916	3510	forward	DNA polymerase III, alpha subunit	dnaE	K02337		MSFTHLHCHTAYSILDGLNKIKDYVKRVKELGMDSCAITDHGNMYGAIEFYKECKKEDINPIIGCEIYMARNSRFDKEKVEGDAYEHLILLAENNEGYHNLMKIVSIGYMEGYYYKPRVDLEILEKYHKGLICLSGCLNGIVAKNIVLNRYDEAKKEACRYEKIFGKNNYYLELQDHGIPSQKIVNQSLLRIHKDTKIPLVVTNDAHYTYKKDAEYQDILLCIQTNSKVDDNNRFKFFGTEHYIKSEEEMKAIFPYAIEAIENTHEISKRCHVDIEFGNLKLPHFDIPEGYTNFSYLEMLCKKGLSERYKNETGDKEKSLNERLSYELSTIKEMGYIDYFLIVWDFINFARENHIAVGPGRGSAAGSIVSYVLYITNIDPIKYNLIFERFLNPERVSMP…	85.2157	2213.4	2262.31	2288.35	2446.76	3975.24	4264.79	Present	Present	Present	Present	Present	Present
LCVA_278	278	301969	302940	972	forward	6-phosphofructokinase	pfkA	K00850		MKEIKKIGVLTSGGDAPGMNAAIRAVVRQGISKGFEVYGIHRGFAGLLKEEITKMEEYSVSDIISRGGTILQTARCLEFLEEEYQKKAADICRKHELDAVVVIGGDGSFKGSRNLKNHGVNTMSLPGTIDLDVSSTEYAIGFDTAVNTAVQAIDRIRDTSTSHERCSIVEVMGRGAGYIALWCSIANGAEDVLLPETYDHDEQKIINHIIEDRKKGKQHHIIINAEGIGDSVAMAKRIEAATGIETRATILGYMQRGGSPTARDRVYASIMGAKAVDLLAEGKEQRVVCYRGGEFTDVDLDEAIAMTKSINQYDIGLSKSLSR	59.034	2453.79	2310.26	2563.79	2537.86	3928.6	4347.11	Present	Present	Present	Present	Present	Present
LCVA_279	279	302945	303805	861	forward	spoU rRNA Methylase family protein		K03437		MITSLQNKNIKNAIKLIKKRRERRDRGLFILEGLRIFLATPLSLLKEIYISQSFFNSKEKLLKLEDRLNVKFNDSFCEDSIKIELLDNHYIVVYFVADDIMDKMSDTDTPQGILTIAIKPKNELTTIIQKENPSIIIIEDMQDPGNLGTIIRTSEGAGISGIILSKNTVDLFSPKVIRATMGSIFRVPIYIAEDLHSVIKKLKENNIKIYAAHLRGKKNYFDVDFKGKSAFMIGNEGSGLTDDIANLADELIHINMEGKLESLNAAMATGIISYEIYRQRTQRTSI	55.7619	2134.43	2383.15	2367.37	2360.52	3950.26	4298.91	Present	Present	Present	Present	Present	Present
LCVA_280	280	303821	304084	264	forward	conserved hypothetical protein				MRIWFKEWKDNHLIKDKVIEDYSDKTRTHKIFNAIDEICMDFDLSHPIWLDSIIKDFKKHSRARFTKDSFTEEIQFDYLEIHVIEED	55	2081.84	2337.59	2376.44	2222.42	3510.8	4062.14	Present	Present	Present	Present	Present	Present
LCVA_281	281	304134	304868	735	forward	region found in RelA / SpoT family protein		K07816		MEENLDEEEQQDWKSIMMLYSAALKEVNTKVDILNDEFKRVQQYNPIEYVKKRIKSKDSIVKKLIRHGYTYSTENMLKYINDIAGIRIVCSFTSDIYKLADMLTKQSDLTVLSIKDYIKNPKESGYRSLHIIMSVPVFLSNRVVSTKVEVQIRTIAMDFWASLEHKIYYKFEGHAPSYISRDLRVCSSMVASLDEKMLSLNEAIIKAKKEQGIEKEKISQILDLSETELKEETLSLLGKLAEGY	60.8503	2179.41	2163.43	2274.68	2181.91	3569.94	3929.59	Present	Present	Present	Present	Present	Present
LCVA_282	282	304961	306310	1350	forward	matE family protein				MLNRETNRIKLSDHFTYGRLLRFCLPSIVMIIFTSIYGVVDGFFISNYAGKTALAAVNLIMPYIMVIGTLGFMFGAGGSALVSMTLGAGKKKKANEYFSMIVEVTLILGVISSILSMIFIKQILRGLGATEEMMPYAINYGIIGMMSNTGYALQNVFQSFFVAAEKPKYGLFYTIAAGLTNIVLDYVFLGIFSFGVTGASFATFISECVGGYLPIIYFARKSNNSLLYLHFVRIELVPIFKAMLNGLSELLSDVSTSLVSMVYNAQLLYFIGSDGVAAYGVMMYVAFIFTAIFMGYSVGTAPLIAYNYGAKTNNELKNILKKSLYMMLLSGILMSILGYIFSTPLSYLFVGYDEKLRELTDYAGKIFALQFLFAGFNIFASAFFTALNNGLISGLISAL…	54.6378	2190.19	2215.83	2325.26	2164.4	4013.87	3985.26	Present	Present	Present	Present	Present	Present
LCVA_283	283	306397	307881	1485	forward	peptidase C69 family protein		K08659		MACTTILVGKNATYDGSTMIARNDDSPSGEYSAKKFVKVLPKDQPKIYKSVISHVEIDLTKDKPMAYTATPDAVKTKGIWAACGVNEKEVGMSATETITSNERVLGADPLVEYQPKKDNQEEKVGGIGEEDLVVLVLPYINSAREGVIRLGKLLEKYGTYESNAIAFSDKDEIWWLESIGGHHWMARRVPDDSYVVMPNQLGIDAFDFSDAFKKQENYMCSSDLKEFIKDNFLDLTLEGDFNPRDAFGSHDDADHVYNTPRAWYMLRHFNPNSAIFDGMDADYTPESDDLPWCMVPEKKITPEDVKYILSSHFQGTPYDPYMMHGDKSMKDAYRTIGINRTDFFGFVQIRPYMPEGARGIEWVAFASNPFNAMVPFYTNVDETPSYMNSTTKDVSTDSF…	49.732	2164.83	2221.09	2256.84	2251.5	3897.53	4086.78	Present	Present	Present	Present	Present	Present
LCVA_284	284	308102	310450	2349	forward	ATP-dependent metallopeptidase HflB family protein	hflB	K03798		MNDNRNNDQNNKNNKNNKNNKNNKKQSLFAFILIALIAIFITTIIYNSTAGSSSKQIPYSDFLDLVEKNEVKQVSFNGNKINIELTKDSDYKGTKSEKSRMDYYYQLTGQKLNMTYYTPVLGDKDLLPLLRKHNVKITAVISTGTASFIYNLLSFILPILILWGLFGLFMKKMGGSSMGMGVGKSNAKVYVQKSTGVTFKDVAGQDEAKESLEEVVDFLKFPQKYTKIGAKLPKGALLVGPPGTGKTLLAKAVAGEAGVPFFSLAGSDFVEMFVGVGASRVRDLFKEAQKQAPCIIFIDEIDAIGKSRDSRYGGGNDEREQTLNQLLAEMDGFDTSKGLLVLAATNRPEVLDKALLRPGRFDRRIIVNRPDLKGREATLKVHSRDVLMDDTVDLHALAL…	114.186	2338.33	2299.4	2421.11	2561.11	4705.89	4309.97	Present	Present	Present	Present	Present	Present
LCVA_285	285	310505	312364	1860	forward	excinuclease ABC subunit C	uvrC	K03703		MFDFEKELKKLPDSPGVYIMHDDKDAIIYVGKAKSLTKRVHQYFQNSHDEGIKKNQMVKKIAYFEYIITDSELEALILECNLIKEHRPKYNTMLRDDKTYPYIKVTLGESYPRVLFVRRVLRDKSLYFGPFSSASSVKNTIDFIHTYFKIRICNRDFPKMIGKKGPCLAYHIKTCDGICIGKITEGEYKKNVDKVLEFLNGNDKEAINYLTKKMYKASEELEFEEAQKFKDLIESIRFCTQKQKITETNIEDEDIIAYESDSYLAVVAIFFIRGGKLIGRDSFFLKIAKNESGKEIIRAFIEQFYSGTPFIPRDIYVEDGFEDIDVIENWLTDKKGQKVHIKNVKKGKKKKLIDLAKKNAYLVLKNEREKYLTEEKKTIGAMKELSKILKMDNLNRLEA…	134.446	2182.57	2279.75	2258.56	2451.33	4171.73	4201.51	Present	Present	Present	Present	Present	Present
LCVA_286	286	312384	313322	939	forward	HPr(Ser) kinase/phosphatase	hprK	K06023		MEGVCLDKIISKFQMKVFTDKINTEDIYIKSVEVNRPALQLAGFYEHFDKDRIQIIGNVEKAYLDTKKTDEKNMIMDKLLSSGIPAMIYARGHEPSEHVVQMAYKCDVPILGTTDSTYAFLAELIILLAEENAPMQTIHGVLVDVYGEGLLIMGESGIGKSEAALELVRRGHRLVADDVVEIRRLNDRNLIGTAPWTTRHFIELRGIGIIDVKSLYGVECVEDKCHIDLVIKLEEWKGKKEYDRLGLKDDVMNILGIDVVCHSLPIRPGRNLAVICETAAVNHRQKKMGYNAAEELYRRVQENIDRKGISGK	147.131	2270.52	2309.43	2385.7	2512.9	4318.45	4359.59	Present	Present	Present	Present	Present	Present
LCVA_287	287	313369	314286	918	forward	UDP-N-acetylenolpyruvoylglucosamine reductase	murB	K00075		MLNENIKNELNKILREDEVIYDEPMKYHTTMKIGGPVDVFIATDDTKLSEVIKILKTNNVDYFIVGNGSDLLVSDKGIRGAVIYTKGLNCIEVDVENETVKADSGVSLNQVANAAKAASLTGMEFASGIPGSIGGAIFMNAGAYGGEMKGIVESVTYLDENAKVCEILKDDLDFYYRHSFFTDNPKCIILSAKIKLKKGNYDEIDALQTDLEERRRLKQPLKYASAGSTFKRPKGHFAGQLIQNANLSGYSVGDAQVSTKHSGFCINKGNATCSDMLKLINHIISEVKKTSGVTLEPEVKIIGEI	128.653	2147.04	2366.8	2297.95	2440.05	4095.23	4305.75	Present	Present	Present	Present	Present	Present
LCVA_288	288	314317	315192	876	forward	P-loop ATPase family protein		K06958		MNLLLLTGMSGSGKSTAFNFLEDMGYNCVDNLPVPLLENFAKLIKTENNKKVAVGIDIRCGKNLPLLKRELDRLEQEGNECDILFLDAEDSVILKRFKETRRSHPLAKNGRIYDGIEEERKAMDFLKKRAKFVIDTSHLLTRELNDELKKIFTGDESEYKSINILLLSFGFKYGIPQDADLIFDVRFLPNPYYDLDLRPLTGNDKPIRDFVLKYDESKEFLDKLEDLLQFLIPNYIKEGKNSLVIGIGCTGGKHRSVTLTNEIYKRLSQNKDNYGLKVLHRDIERDRKILK	128.298	2052.57	2336.65	2195.96	2298.12	3676.77	4176.91	Present	Present	Present	Present	Present	Present
LCVA_289	289	315192	316097	906	forward	sporulation Regulator WhiA C terminal domain protein		K09762		MEKSYSAKVKEELLSVIPSRKRLVFAELFAIILLITEAKDVNPFYILEKLSLDEGLYNKCFTLLKKINILNEYDKNKKQISDKSITDFLTKINMYKEEDFLPIIDSVLTENEEIRSFLRGAFLVSGSITDPLKGYHFEILLKSDSLANIIIKAFYTFNINAKLAERQERFLVYVKDSDKISDVLGLMGASISMLDFENVRAKKEFNNLLNRKVNCETANIGKMVKAVVRELNDIDLISETMGLDALPEKLKETAILRRKYPEISLLELGKLHNPRVGKSGVNHRLRKLNQIASDIKNREEL	145.046	2047.2	2312.53	2182.07	2244.04	3865.49	4130.25	Present	Present	Present	Present	Present	Present
LCVA_290	290	316103	316354	252	forward	phosphocarrier, HPr family protein				MKKEIVINMDGFNKGATEIAELVALANRYQSTIYFEMENQKVNVKSIMGMMSLVLKDGLHITIHTEGSDDEKALLAMENFLAK	119.929	2369.72	2456.83	2438.01	2621.4	4883.31	4609.14	Present	Present	Present	Present	Present	Present
LCVA_291	291	316367	317278	912	forward	lipid kinase, YegS/Rv2252/BmrU family protein				MKKLLFILNLKSGRGQIKNDLPEILDMAVKAGFDVTVRTTQGRGDATSVVEKRAKEFDRIICSGGDGTLDEVVTGLMRVKVNVPIGYIPAGSTNDFGSSLGIDNSILSAADTAINGESIRVDVGSFNDNSFIYLAAFGVFTEASYSTNQDLKNVFGHVAYLFEGIKSLRNIPSYMMKVKYDGNVLYDEFVFGMITNSKSVGGFKNILPDDVELNDGLFEVALIKPPKNPIELSEIISTLRNYDRESDLIYSFTTSNIEFISGEEIAWTLDGEFGGRTKKAKIINQHNAIEILVESQDKNNYNN	109.442	2423.23	2517.62	2564.11	2629.04	4995.89	4391.27	Present	Present	Present	Present	Present	Present
LCVA_292	292	317397	318260	864	forward	fructose-1,6-bisphosphate aldolase, class II	fba	K01624		MIVSAADMVKEAHKGKYAIGHFNINNLEWTKSILLEAEANKTPVILGVSEGAGKYMCGFDTVARMVYAMHDALGITVPMALHLDHGTYEGAKACVKAGFTSIMFDGHSLDIKENLKKTKELVSLAHSHGISIEAEVGSIGGEEDGVIGAGECADPEDCKKMRDLGIDILAAGIGNIHGVYPSNWKGLSFETLEAIKEAVPEMPLVLHGGSGVPDDQVKKAISLGVSKVNVNTECQIAFAEATRKYIEAGKDKQGKGFDPRKLLAPGAEAIRAKVKEKILLFGAENKA	98.3438	2308.2	2334.06	2478.86	2480.54	4169.8	4087.19	Present	Present	Present	Present	Present	Present
LCVA_293	293	318326	320440	2115	forward	glutamine synthetase type III N terminal family protein		K01915		MQNDNLFNASTIFGENVFNDKAMNEYLPKKTYNKLKDIIKEGKDLDPETADVVAHAMKEWAISKGATHFTHWFQPLNGVTAEKHDSFITSPLPTGETMMSFSGKELIKGEPDASSFPSGGLRATFEARGYTTWDCSSPAFVRIDESGGTLCIPTAFSAYTGESLDQKTPLIRSMEAIEKEAIRLLRLLGDDKTMHVSPALGVEQEYFLIDKEKFEKRKDLVYTGRTLFGAMPPKGQEMDDHYFGTIPDKVAVFMKDVDKELWKLGVPSKTEHNEVAPKQHELAPIYEECNVAVDHNQLTMEMLRKVANRHGLQCLLHEKPFQGLNGSGKHNNWSLKTDGGENLLEPGDTPHSNKRFLLVLCCILAAVDDHADLIRESATDVGNDERLGGAEAPPAVISV…	90.4596	2151.28	2418.58	2474.94	2329.01	3827.12	4141.25	Present	Present	Present	Present	Present	Present
LCVA_294	294	320551	321534	984	forward	hypothetical protein				MEDTTFKILFVHPNMDDCDKIRRTLIDEEECEVEVAGSIKKAKSLLEEYSYNMLILNRKFNSESFSEFLSYIEENFKDMECVIGVQKLSKADLIHYQNHAKKYRLYLEPVDYTKEILPMVQNEILLSKIKNMDALFKRSIEREDIFKRNIDEMISLIDIKGEFPKRAQDYYKRILTMYHDIAISNSNIENLSDIESEIKSLSKLFLKADIKWIKDDKELRNFLSKKEKGEKRFNLAIISSILVNEAIELSAKEEDNSVNVELNPMLHDNGILLSATERVPVDNLFTTKTMPMCIDTTNLLLKHFSIDYSARISRNEKFLEIKRDVLL	84.0711	2056.18	2454.64	2328.41	2279.09	3891.42	4145.71	Present	Present	Present	Present	Present	Present
LCVA_295	295	321543	324284	2742	reverse	penicillin-binding , 1A family protein		K05366		MNFSKKHLSKISNKKNIRKKRRSKGTSVLIQRSVLSFVLVIIAAILIFGAVYIRNLIKALPDIKTIDISPTGYSSKIYNKDGKEIETLAASGANREYVKIKNIPKDLQHAFVAIEDSRFYKHNGVDLKGLMRAMFNAVISRGKVHQGASTITQQLLKNNYFTGWTSEHTLKNSIDRKIQEQYFAIQLEKIKSKNTILENYLNSINLGQNTLGVQAASKRYFNKDVSDLTLSEDAVIAAITQNPSKYNPISNPKENAKRRSTVLKYMLDQGYISKDKYKKAIADDVYSRIKNANVDISVSNATSYFVDALTDSVIKDLVKELGLSETEAFRKLYSGGLRIYSTQDSKIQKVCDDTVNDNANYPGKPKYSFSYRLSIKKQDGTLKNYSEQTMLTEKRKTNP…	110.642	2182.69	2354.62	2367.9	2344.88	3872.55	4087.95	Present	Present	Present	Present	Present	Present
LCVA_296	296	324397	325050	654	forward	conserved hypothetical protein				MDSKIKKCLFSPSEGEYDEKKSRFIAKCIPIKSEDEAKEEIKKIKKEFFDARHHCFAYIIGSDSKIKKCSDDGEPSNTAGKVILDTLENEKLFNIICIVTRYFGGIKLGTGGLKRAYRDATRDAIEKSEIVSIKKGYLYTLNVDYKDSKSLKKILSDMECHIIEDIYMEKETIKFMIPYDMKIEFLSKIKNLFLTSYIKEIKDVRLYFIRKEKIYIL	99.5856	1706.6	2294.09	1970.82	2080.02	3225.49	3817.67	Present	Present	Present	Present	Present	Present
LCVA_298	298	325415	326224	810	forward	acyl-ACP thioesterase family protein				MLFLYSFLCREDSCIEMRNKTKKLIREGREESMFNFDFRIRFSECNKRRVLKESSIINLLQDTSTFHSEYSDVKIEDLLKKNLGWIILSWDIKIKELPKFNDVVTVETRCPKGKGLYVFRDFRIIRGDEVLVKAHSTWILLDLKRLVPTKIPNEMTKKYGIDEGLNEEWYNRKLKSLDDSKKVISFVVDENMIDSNNHMNNQKYIEKALKLIPSDLKVKRISVTYLKQSLLNDKMEIYLGRNKDGKYVIDFKDDKLSLHSTIYIEAEKI	129.356	1890.03	2343.98	2215.52	2259.11	3418.12	4440.54	Present	Present	Present	Present	Present	Present
LCVA_299	299	326347	327267	921	forward	S1 RNA binding domain protein		K00243		MYRKEYKTKNSFERNHSLKSKRISETTFKIGEIEHLKVIREKDFGVYLGHKDSKEHDEAVLLPKNEATGLKVGDEVNVFIYRDSDDRVIATKKTPAILLNQVKPLMVKEVNKVGAFLDWGLSKDLFLPYKEMLRKVKEGDTILVKLYIDKSNRIAASMKDLWKFLSTNSPYQRGDVVKGRVYELGKDFGTFVAVDDKYSAMLPKFEKTKKLSIGDEIMARVIAIKEDGKIDITMREDAYKEIESDSEIILKLLNEYAGVLPFTEKASPEVILRETGLSKNAFKRAVGHLYKERKIIIQNSAIRLSK	124.079	2012.29	2289.25	2169.87	2301.13	3428.74	4605.49	Present	Present	Present	Present	Present	Present
LCVA_300	300	327352	327549	198	reverse	motility family protein				MDISSLSTTLSYINTANSFGTNLLKKELKQEEVEGHELSKLIKNNPTSLEHMVNPAIGGNIDIYL	149.899	1945.08	2179.19	2255.29	2321.68	3213.83	4021.3	Present	Present	Present	Present	Present	Present
LCVA_301	301	327858	328781	924	forward	thioredoxin-disulfide reductase	trxB	K00384		MEEFDLIIIGNGAAGLSASIYGRRAGLKVLILSNNPMGGGQILTTYEVDNYMGLPGLSGTEISEKFTNHAKSLGSVFKIEAVKAIYEKEKKHIVKTRRNEYVTKAVFVATGASHRPLGVEGEKDFIGMGVSYCATCDGAFYKDKVVAVVGGGNSALEDAIYLSDIVKKVYLIHRRDEFRADDIIVKKVLNNEKIEILYDTLLNKIEGEQFVKNIVIFNKKTEEYKDLEVDGVFIAVGILPNTDKIEGLPKLDENGYILAGEDTKTSIPWIFAGGDVRKKELRQIITAASDGANAVNSIKKYISSAKL	153.328	1985.98	2228.9	1843.81	2127.6	3506.85	4007.42	Present	Present	Present	Present	Present	Present
LCVA_302	302	328915	330207	1293	forward	nlpC/P60 family protein				MNWTHKAKKAVTLTLAAGMMLTTPAMSLSAAPRAGVSGMLSASERQGDKPFTVERASTTRSGVSLLISGNVKNSTASLANKKIDVSASSEVTDALGTSDIKKIGIAKVNLYTYIRTQPSTESDYAGKLYPNGAAVVTGESGEWYQVKSGDVTGYILKEHLSVGNKDEIKAVAKKVATVVPESINVRREANDNSEVICLGVKGTDLSILDDSKKDSGWIKVSINDFQGYVKTSEVNTVTKFSLAESKSSEMARLAEEAAQQKAAREAQLQQQMAERQKALRRMAKNAGGKRGNRVASRGRGRSGYVAQERTYEAPGSASGNSVLAFASQFVGNPYVYGGTSLTNGTDCSGFVMGVYKNFGVGLPHSSAAMRNVGYGVSQSQMKAGDIVCYSGHVGIYDGN…	173.325	2288.12	2238.04	2318.45	2489.64	3600.36	4335.82	Present	Present	Present	Present	Present	Present
LCVA_303	303	330874	331962	1089	forward	pucR C-terminal helix-turn-helix domain protein		K02647		MVSNQILKRTIEKTKEIDEVPVAIFDAYGIPLASSVEKPERYMDRVREFATLPEKSMDSEGLELFKAYEEEHLEYIVLVEGMGKVASIVGKMTSLKLEELLVAYSERYDTESFFKNLLLDNLLLIDIYNKSKKLHIDYDKKRICIIVETGESKDGGDIARIYNIIGKRQVDFVTAVDENSVIIIRQLEDSDTEDTVVELANKIILDMKELEGRDVRVSYGTSVNSLKDVSKSYKEANLALDVGKIFFKDHKVIAYSLLGIGRLIYQLPIPLCTMFIDEIFKGKSPKDFDEETITTINKFFENSLNVSETSRQLYIHRNTLVYRIDKLQKMTGLDIRVFEDAITFKIALMVVEYMTYMDDNKF	180.371	2172.34	2167.23	2274.76	2263.01	3282.94	4143.15	Present	Present	Present	Present	Present	Present
LCVA_304	304	332017	332691	675	forward	cell division ATP-binding protein FtsE	ftsE	K09812		MIRLENVCKTYQTGVPALKDINIDIAPGEFVFITGPSGSGKSTIIKLLLHELIVTEGKIFVNDKDVSKLSHKNIPYYRRNIGVVFQDFRLLQDRNVFENVAFAMKVLEDSNKKIKRIVPKMLAMVGLAPKYRALPKQLSGGEQQRVAIARALVNNPKILLADEPTGNLDDKNGWEIMHLLEAINERGTTVVVVTHNMEFVEKMNKRVITLKKGTVVDDRKPSWE	202.64	2167.28	2291.84	2180.38	2526.37	3711.59	4417.87	Present	Present	Present	Present	Present	Present
LCVA_305	305	332767	333612	846	forward	ftsX-like permease family protein		K09811		MFSMASIATMSACIFLLGIFYSLGVNFSGIVEEAEQNIAITVFFKKGIPDKQIKDIGIKIKDRKEVSKIKFISADEAWETAKKEFFKGNEEVAKSFADDNPMANSANYQVFMKDVSAQDKLVKYVEKIDGVREVHKSEIAAHTLTDFSRLMSIIFSAVILVLIGVAIFLISNTITVGISVRKEEIAIMKLIGAKDSLVRMPFIIEGVVIGILGSIIPLAALWYLYRSIIMYISHKFEFLSNIVKFVPEHSVFKTLIPISLILGVGIGYLGSRFTLRKHLHV	169.285	2220.98	2267.26	2187.48	2430.85	3625.09	4247.32	Present	Present	Present	Present	Present	Present
LCVA_306	306	333630	334907	1278	forward	C-terminal processing peptidase family protein		K03797		MKDMEDKDKSLSESDESEEINIDRDEELKKEEKKNGRRKFFLGFYVGLITSVIGFNIMALINNGAGIHTFLTREEIEKLNAIDRLLDDDFYAKIPHKKKVDAIYKGLLNSANDKYTEYYNEKEYKDLKISLEGDYSGIGAVLRIRPDDGNKYEIIEVYKGSGAEEAGLKPGDRLISVDNKKTKSAEYMDDFVSKNIRGKAGKIRVISYMRNGKVNTVKVKLKNIVIPSVDSKMLKGKIGYIRISQFSSGTQKEFEKALSTLKEQGMKKVIYDLRNNGGGMVDSVVSILDDILPKGKVVSIKDRNGKEENYYSDDKKQLDIPAVVLVNENTASASEIFTGAMRDFKKATIVGTKTFGKGIVQITYPLSDGSAVKVTNAKYFTPKGECIHKKGIKPDVVIE…	145.375	2222.13	2271.71	2263.89	2350.72	3362.85	4155.56	Present	Present	Present	Present	Present	Present
LCVA_307	307	334965	336104	1140	forward	peptide chain release factor 2	prfB	K02836		MVELDEIKQNIGTYLEPLKEAGAHLDLESKHNRIEELEKEMEGANFWDDPKVSTEKTKELKSLKDDVNVYESLLSMYDEILDFIDMAISENDYDMIPEIQNEYKEFIEKYEALKMKTLLSGEYDFESAILTLHAGAGGTEACDWTSMLYRMYTRWADKKGFRVEVLDQLDGDEAGIKSITFQVEGENAYGYLKSEKGVHRLVRISPFNANGKRQTSFSSCEVMPDIEKDLDIEIKPEDIRIDTFRSSGAGGQHINKTSSAIRITHFPTGIVVSCQNERSQLQNKEKAFQMLKAKLYLLKEEENKKKEDEIRGEVTENGFGSQIRSYVLQPYTMVKDLRTGEESGNAKNVLDGDLDQFIMSYLRWVSLGKPKWKGNDIGL	143.798	2084.68	2196.74	2139.71	2264.54	3321.89	4159.64	Present	Present	Present	Present	Present	Present
LCVA_308	308	336198	336767	570	forward	ycxB-like family protein				MTKEEVNVDVKVDYKDIFSFLIYQNYHSKNGIIAIVLGIFALFSAIYTFGNVKQSYTMLFSIVAFVMLIYEPYALYIKAKNHMKKNAINNKVWHYSIQKKGLLIAIDEKDLKEIEEKEMKEEDKNSHNSANSVFLDWKMVFKIVKTKKALYIYTSRINAHIIPMKYLESEWESVSKILYRNVEQFRLKL	112.326	2044.18	2203.46	2039.1	2264.37	3521.97	4247.86	Present	Present	Present	Present	Present	Present
LCVA_309	309	336780	337226	447	forward	tRNA threonylcarbamoyl adenosine modification protein YjeE		K06925		MIPYKVIESFSREDTFSFAKKIGEEAYGGEVLALYGDLGVGKTVFAKGLAEGLSIKEDINSPTFTILQEYDSGRIPFYHFDVYRIMSEDEMEETGFFEKVYDKEGVALIEWAEKIEDMLPDNTKKIVIEKDNEKGFDYRRITITSLKN	116.705	2005.53	1883.52	2069.06	2249.1	3230.08	3934.49	Present	Present	Present	Present	Present	Present
LCVA_310	310	337299	338039	741	forward	tRNA threonylcarbamoyl adenosine modification protein YeaZ	yeaZ	K14742		MKILAIDASGLTASVAVFSEDKMLGEFTLNSKMNHSITLLPLIDKLLKSLEIEKKEIDYIAISKGPGSFTGLRIGSATAKGISFSLNKPIVAVPTLDSMCFNIAGIEPDALICPIMNARRNQTYSGIYEMKYEKERDRYSLNILKENGAYQIEEILYALKEIGKKVIFLGDGICVFKDIIEETFGKGVLEYAFAPLHLRMQRASSVGYLAIEYIEKGILEDTYTHHPTYLRETQAERERKKNLNGD	152.719	1977.33	2162.12	2201.71	2365.88	3526.39	4093.86	Present	Present	Present	Present	Present	Present
LCVA_311	311	338029	338502	474	forward	ribosomal-protein-alanine acetyltransferase	rimI	K03789		MEIELNNLVKEDVEEVARIENETFTEPWSKNAIVDTLNEEKMNRTIVAKKIYKNLDEEIENSKVLGYIIFSSSEYETSLFSIAVKEEYRGCGIGEKLIFEMIKIAKNNHSPLIFLEVRKSNKKAISLYKKVGFSIIGERKHFYRKPLEDAYMMRLTL	162.426	1980.68	2207.59	2015.09	2235.71	3702.59	4064.57	Present	Present	Present	Present	Present	Present
LCVA_312	312	338584	339492	909	forward	ribonuclease Z	rnz	K00784		MLDICLLGTAGMMPLPQRYLTSMVARYNGVTLMVDCGEGTQVAMKEAKISPKPIDILLITHFHADHTSGIPGLLLTMGNAQKTSPLTIIGTKGIERICNSLRAIAPELPFPINYIELTEKNEKHVIKGFEITAFRAKHNITCYGYSIYIKRSGKFDVEKAKELNIPLKIWNSLQKGNSIELDGKTYTPDMVMGNDRKGIKVTYCTDSRPTDNIISAATDSDLFICEGMYGDPEDIRKARKYRHMTFYEAAEMGKKANVKEMWLTHFSPSLVTPKKYIRDAQKIFKKVSLGEDGRMKTFHFED	182.013	2118.86	2268.41	2164.06	2322.97	3726.49	3781.84	Present	Present	Present	Present	Present	Present
LCVA_313	313	339603	340190	588	forward	conserved hypothetical protein				MKKSHIKIIIIAVVLVAIILSYYYYLSRKSYKANLQKKEIVGTYEKIVNKNLDKNYPQTPRSVVKEYNTIVKEFYDEKHSNQQIKKLANQARKLFDKELLKANSKDDYMNALTKDIRDFEKRKKTIIRFKVQSSSDVKMDKIKGKDIAYVETYYFIKEGKNYERTYQLFCLRKDQEGRWKILTWKVVEGDKDLFE	185.622	2064.73	2314.03	2030.37	2391.83	3687.61	4122.51	Present	Present	Present	Present	Present	Present
LCVA_314	314	340287	341288	1002	forward	tRNA threonylcarbamoyl adenosine modification protein YgjD		K01409		MLVLGIESSCDETAAAVLKDGRELLSNVISTQIPIHTLYGGVVPEIASRNHIERISRVVEKSLTDANVSLYDIDVVGVTYGPGLVGPLLVGVSFAKAMAYAADKPFIGINHMNGHISANYIENHDLKPPFISLVVSGGHTTLVKVKDYGEYEVIGRSVDDAAGEAFDKVARAIGLSYPGGPKIEEKAKKGDENAIHFPIAEIKNRPYDFSFSGLKSAVLNYLNSEKMKGNEISIENVAASFQKNVVTSLTKRVEMALNEFNIKEFALCGGVSANSAIRDAMDEMCKKKGIKFYVPSKILCTDNGAMIAAATYYEYKKGKRSDLNLNAIPNLDF	169.372	1973.7	2078.33	2122.06	2136.97	3212.35	3853.26	Present	Present	Present	Present	Present	Present
LCVA_315	315	341291	341986	696	forward	2-C-methyl-D-erythritol 4-phosphate cytidylyltransferase	ispD	K00991		MKNNKRVLSSAIILLGGEGKRMKSDVKKQYINIKGFPVIYYTIKAFEKSNIDEIVLVVPKGEEELVRKDIVDFYSFSKVKTVVEGGSERIWSVKNGLLVSKGEYVLIHDGVRPLISTNKINSIIKEVQKKRRVILALPSKDTIKIVKDGKIEKTVDRKTAYIIQTPQAFLRDDILDSYKKIEKNSKLDITRITDDAMLLELTGKDVYVTMGDYRNIKLTTKEDIDTVESLL	169.047	1972.63	1992.65	2097.14	2100.92	3587.24	4011.34	Present	Present	Present	Present	Present	Present
LCVA_318	318	342570	343166	597	reverse	conserved hypothetical protein				MTTKEKKIMDFIKNHNGIAKTSELNLLGVNVKILQKMVKSGNIERISTGLYLHPDFIEDEYYLTSYRVPKGIFSYESSLYLHNLSDENPTTITLTIPSGWNSPLLKDKKYTFHYLKKELWHLGKEFIKTPFGNEVPVYSKERTISEMISKIDKLDRDLVLNSLKIGLKNNMLDIKELLDYAAIFKCQEITRAYLEVIN	157	2002.88	2224.74	1.59464	2105.79	3675.77	4140.38	Present	Present	Absent	Present	Present	Present
LCVA_319	319	343313	344035	723	reverse	helix-turn-helix family protein				MEDITKHVGNRIKIYRKAAHLTIQELADKIHKSRSSVSKYENGEIILDVPTLFEISKALSVPMNRFTDIRQESEVAPISVTSLSGKSPFFKAKELHFYFYDGRYKRLKFGLIEILDKTDEPGKYSASFTLSSSTPTGQSSEVFYTGNVVYSDILIRFSFVNQYNALEKDLLYIFNPLDLRDSTYGLLCGISSSDFMPCAFKCLVSLNPKEPTKEMLDELLFTKNELDRWKRINMLVVDNL	134.028	1968.01	2166.44	2058.91	2243.14	3428.2	3977.46	Present	Present	Present	Present	Present	Present
LCVA_320	320	344172	345506	1335	reverse	cation diffusion facilitator transporter family protein				MINLIIKAFVKDYKNTKDPAVRIRYGIVSSIFGIICNLFLAFFKCIIGILSSSISVMADSLNNLSDMISSIISLISFYFAKKPPDRKHPFGHARFEYLSSLFISTLMMAVGFEFLINSIKKIINPKKIDFSFIMILVLVLSIAVKFFMGRFYSRIGKAINSKSLKASMQDSINDIYTTIYVIAATTVEYVFKIKIDGYAGLFLSIFIMNGTFSILKETISVLLGENADEDLVNSISDSIFNFSERILGLHDFMLHDYGPGNTFAIVHIEMDSRENPIEAHELIDDIERMVLDKYKINLVVHHDPVVLNNKESDTIRLRIKEYLKGVDNRIHMHDFRIDRHLGFPRVVFDAVLPDDLLCMQDKLLSGIKAVLRKYECENKATNDMKASEMKANEIKASEM…	143.028	1882.87	2141.05	2199.5	1972.88	3578.12	3857.45	Present	Present	Present	Present	Present	Present
LCVA_321	321	345823	346095	273	forward	addiction module antitoxin, RelB/DinJ family protein		K07473		MAQVNFRVDDDVKAKAESACAAMGLTMSSAINIFLKKVANERRIPFEVTADSYDSFYSKEHIKMLEKRIADMEAQENMKEHKLSAKKAGK	148.234	1460.73	2137.9	1527.07	2123.08	3644.27	4221.32	Present	Present	Present	Present	Present	Present
LCVA_322	322	346227	347195	969	forward	hpcH/HpaI aldolase/citrate lyase family protein				MTKNEEKMLSILRELKEKYNAIGIRGEFEAEGSRINELMLLSRLGALSSLKLFIKVGGCEAISDIRKAKELGAYGILAPMIESGFAVKKFKEAIRKVYGSGYCVPNLENTKTTSGLETIINIETVTGYKNLKSILKEGQGEIDTVSIGRVDLSASLGIDRSGINSDKILSITKDIMGKSKQYGYRVNFGGGISEDAIPFIEELFPLNDRFETRKIVFDLTTLRDDTKKMETECLKSSTNKVTSEFLKNGSQKIAPEFLKNGSQKIAPEFLNSDLQKINPEFLKSAIKKATEFELLYLENKRNYYGIIAKEDEERIEMLRKRI	159.258	1622.43	1172.97	1731.81	2046.35	3158.27	3443.94	Present	Present	Present	Present	Present	Present
LCVA_323	323	347473	347979	507	forward	conserved hypothetical protein		K07133		MVSNECFLCADPNVGLSLNENRSYIKCYLGDTGLLISHTFDENTLLEEEVYKQILNDKLSLNEGMFYENVIAQMLANNGHKLYFYTHYSNEKHRNDIEIDFLISNNNKLKYKIYPIEVKSTKNYSTLSLDRFKEKFKKRIGKAYVVHPKNLKVKDGTIFIPPYMAWLL	198.836	1634.3	1832.78	1825.69	1785.18	3262.94	3752.9	Present	Present	Present	Present	Present	Present
LCVA_324	324	348151	350403	2253	forward	gram-positive signal peptide, YSIRK family domain protein				MKNRFNKGFEETKQNKVPKYGIRKLKVGVVSCLLAFSMFAPAVGVHAAGPVHVDLHTKTKAEADKLYDDVNTELKNIAAQISTELEGIQQLEANIDKAQADADAAQKAEENAKKDLVQKRADYEAKKKEYAEAEAKLKQRKAEEKAAKKRKEKAKEKYDDADKKRKIADDDFNKHAEKPLTAEDTNLVTTTEATKKQKEEALKDLEDDNAIYEEYKEGDRKVTNKDDLKDNDDIVIAALKNEEEVKQAIITAKGAIKYADDASTCEKAKEAINQFNTDLTAFKGAHSDAANAGLKSNNDGFAEWKDGSGSAKNNDKLNSDIVVINKCIKDEKDAINFDSDVQGIKTARANKLNEAKGKAFAKIPNEKKDTTVAKKEADEAKEAYELAQHVVDVKKNVKK…	146.661	414.097	469.85	463.567	1043.4	723.1	930.059	Present	Present	Present	Present	Present	Present
LCVA_325	325	350579	352432	1854	forward	PRD domain protein				MSSKEELLKYLISSKEYISSNELAEYFNVSKKTVYRRIQKLNSLLKSYSLKIESKKGLGYILNLNQEEYAKLNYILNNGKFSELNEEFKDEELVIKKLFSSTHYNIISLSDELYFSESKLRSVIKRAENYLKNFNLLISVDRKNNFLQITGKIQDIFKCKLNFIQNKTIGYTLDFIESINNEEIQQINNIVEKILLENSTQILDYEKNYIENFIIIVIDNVRHNLKACITYEKNDIAIRLIREIKTKLGISDFYGNEYFIHELFNNFEILDNGVFSDLKSDVVNFLGNYNSLKINKLIKNERLFNSLILHIEKFIKRSEEEIVIENPILHEIKKNFPMEFNVSYQLCQYIETKYPCLLNENEIGFITFYLATQNLETQNKIIKTTKKRIVIICHYGLSM…	115.738	0.159115	2406.33	0.407228	2326.04	3556.29	4073.96	Absent	Present	Absent	Present	Present	Present
LCVA_326	326	352478	352954	477	forward	phosphoenolpyruvate-dependent sugar phosphotransferase system, EIIA 2 family protein		K02768		MIEKKYIVTDLDLKSKDDVVDFIGKKALELGITDDANALIADIKDRENQFSTDIGFGISIPHTKSVAVKKIAVLFFRYKNNIKWNENSKKSDLVKGNGNEGVIGSIVFLTPKNNEDNIHLTMLSKISRQLMHKEFLNMLFNEKNSEKIYENLKKVIES	97.9686	0.0566038	2487.18	0.505241	2337.24	3831.32	4037.53	Absent	Present	Absent	Present	Present	Present
LCVA_327	327	353036	353353	318	forward	fructose-like phosphotransferase enzyme IIB component 1	fryB	K11202		MATKLIALCACPMGLAHTFMAAEAIENEAKKRGYEYKVETQGSDGIKNQLTDSDIKNADIIIHCIAITPEGMDRFNGYDVYEVPLQEMIKNATGVFNEIEEDMKS	94	0.408805	2493.4	0.591195	2318.16	3971.6	4916.89	Absent	Present	Absent	Present	Present	Present
LCVA_328	328	353373	354599	1227	forward	phosphotransferase system, EIIC family protein		K11203		MAIKKKRIGADSEAIQKSTTMQNSGSGIFAEFSKHIMTGISYMIPVLIMGGLIGAFSQIIPYVILKISPDVGITDAMASGKFTGMNYSLLYLAYLMSSFGFTLFSFAIPIFAAFTANSIGGKAALISGFIGGYLANKPIETISIVKGSAEKVQRVPSGFLGALIIAFVMGYIVKWLNSHIKFGKNWMAFKTTFLVPLLSALITMILMIFVITPFGGFINELIKSGLQAAGKSGTIGYSIILSAATAFDLGGPVNKAAGFVALGFTTEKVLPITARTIAIVTPSFGLGLSAIIDKYVVGRRVYGKEFQEAGKTAIFLGFMGISEGSIPFALENPKFVIPLYVVGSVIGSLTGVSLGAVQWFPESAIWAWPLITNKISYIIGLIVGSLIIAIGNILYRNKQ…	106.593	0	2382.48	0.291769	2252.09	3926.12	4148.72	Absent	Present	Absent	Present	Present	Present
LCVA_329	329	354767	357478	2712	forward	glycosyl hydrolases family 38 N-terminal domain protein		K15524		MEINIIMHTHWDREWYFSHLKSRVYSLNTFDEIIRVMEENQNINSFLMDGQTSIIEEYLAMHPNMEERLKKLIKNKRIFTGPWFSQTDTLIISAENIVRNLLYGTNYAKRMGHSMEIGYLPDSFGMSEQMPQFYNGFDMKYAMFRRGISDDMTKDREFYWESLDGSKIFTHNIYHYGSMAYPPEDEKGIKEFIKDRISLLSSNSKTGIIVLFNGEDQKPIRKNIVDIVSKMNKVMPDVKTILISPEELMKKLKNSEYNFSTQKGEMTSGQHSRSHKSIFSTRADLKSKNNRLDNFLINILEPVLSISHILGFNYEKNSMDYLWKKMLENSAHDSIGNCNSDSTNRFIEQRYNEVEEYGRNLLEMKLRQISMNIDCDNIFNFQIYNLLPYRRGGFITIDV…	112.801	0.37205	2367.21	0.528761	2378.52	3709.99	4129.66	Absent	Present	Absent	Present	Present	Present
LCVA_330	330	357646	358410	765	forward	ABC transporter family protein		K01990		MIEFKDVTKIYSKGKKAVDNLSMTINEGEIFGLLGPNGAGKSTTIKMLVGILDKTSGEITVNGMDIVKDSFEIKRITSYVPDNPDIYTKMTGIAYLNFIADIYEVPEDVREERIKYYNEKLELGDAIYSVIESYSHGMRQKLVLIGAFLMEPKVIILDEPMVGLDVKTSFNLKKMLREYADSGKIVIFSTHVMEVAEKLCDRVAIINKGKLAYLGNIKDLQEGNYKNEDLEKIFLEITDNREADNIEITDNRSR	157.034	2150.16	2242.72	2377.87	2568.53	3763.44	4550.07	Present	Present	Present	Present	Present	Present
LCVA_331	331	358557	360326	1770	forward	putative membrane protein		K01992		MDLKKENSNNKPKSKLWILVRYFVGIDFYAFLTLAPNFKKKQGKKIKVNRGKKSQGIMALIAVIYLAVLLVPMGISFVKAIYSLPTIAKSVFSFMCVMIFISMFVLTLSQAYSFIEKSEESEYLLSLPLNGADIIKARIIALGLAFLGFMDLYFLLVIDVSRIQLHHSILSIIFSDIAFILLSAEAVLLASILVLLIGKLIKTSKVFKRFSKIIYLAFSVLFMLLYFFFVFNASTSNQGKNVSISVNYATVMGDADKYVSIPFFFIGWAKNLFLDVSIGKQLVSILIGIISVTIMYFIVNHLAEKNYIGILRSQTASEGENRKTIIKRKNVGLKSKKRGHFRLIFMKELKNIYSDPTYILQIFPMDILMVIVVIFMIMTMKEHSKDIRVVLPAILNAFS…	151.938	2227.01	2354.88	2382.4	2366.37	3895.63	4097.92	Present	Present	Present	Present	Present	Present
LCVA_332	332	360534	362093	1560	forward	bacterial flagellin N-terminal helical region family protein		K02406		MVVQHNMQAMNSNRVLGGTTLAQAKSTEKLSSGFRINRAADDAAGLTISEKMRKQIKGLNRASKNAQDGISAVQTAEGALTEVHSMLQRMNELSTQAANGTNSKSDRDAIQSEIGQLTTEIDRVAETTKFNETYLLKGDSTTQTTKTINLPAHDAGLKGELTDNGNGTATFKMKELNAGDKVMIGGKEYTIGAKNAAEVIKEAAHAANGDDTKDTFQKGAKATINGVECEYHDNNEKCKKTTAGDTAIEAGWYRVDQFPKDLANASEDEVKKAKYAVTVDEHFKGTFVAGGKDIKFTPIKDDGANKIGKANDGVDDNDTSLITADHAYELVAKELKQANSIGDTGNTALVGIKKGNDGKVATLATNEKYNHKFEIQVGSAKVPQTLSFNLHVGSDADMT…	169.583	1388.65	1739.65	2217.52	2952.13	3921.26	4953.81	Present	Present	Present	Present	Present	Present
LCVA_333	333	362271	363800	1530	forward	citrate transporter family protein				MSQDNTQGKKKKHSFPNAFTVLFLILILATILTYIIPSGSFDRLRYDDKAKNFEITKYDGSIKTAPASQKVLDDLKVTIPIEKFKSGAVLKPVAIPNTYHRLKQKPQGFKEFLMSSVLGVEDSVGIIVFVLILGGIIETINQSGAFAAAMSSLSKKSKGKEFLLVSTVCIIIAIGGTTYGMAEETIAFYPILMPIFLASGFDALTGIAAIFLGSAVGTMFSTVNAFSVVIASNAAGISFKDSIPIRFIGLVISVIVTLMYMYRYAKKVKKDPTKSLVYDDMPHIKKKFLEDYNSKEEISFDWRKKAMLSIVVIGFGIMIWGVSSQGWWFEEMSGLFLLIGLICMFLSGFGEKKAVSTFIQGSASLVGVALIIGVARGINIILDGGMISDTILDASAHAI…	155.917	2240.13	2461.77	2434.39	2372.54	3960.56	4203.1	Present	Present	Present	Present	Present	Present
LCVA_334	334	364084	365913	1830	forward	asparagine synthase	asnB	K01953		MCGFAGFYGKGSYDRENVIDAMGEKIKHRGPDSDGVFVDENVAFSFRRLSIIDLTCGDQPMVSQDNRYVMVFNGEIYNYKELREMLIKEHGCTFRTNSDTEVLLQTYITFKEKTAEKLRGMFAFVVYDKEEKTLYGARDPFGIKPLYYARMNNHLLFGSEIKAFLAHPAFSKKVNKEALKMYLVFQYSPLVETIFNDVYKLNQGHYFTYDGENFKTVKYFDAGFDISYHDEEETRKKIFDAVDESVKFHLRSDVEVGSFLSGGIDSSYICTMAKPDKTFSVGFESIGFDETEDAKKLCEILGIENRKKEISPDDFFNAIPKVQYHSDEPHANLSAVPLYFLSKIAAEDVKVVLSGEGADELFAGYDTYKRSLSGDFYKRVVPASMRKKIGNHYKNMKGR…	133.675	2138.12	2531.74	2295.99	2489.87	4671.26	4529.06	Present	Present	Present	Present	Present	Present
LCVA_335	335	366025	367050	1026	forward	dGTPase family protein	dgt	K01129		MGDTIREQLEKLEEKTLSKYATKSTDSKGREVEEEQCDIRPVFQRDRDRIIHCKAFRRLKNKTQVFLDPVGDHYRTRLSHTLEVSQIGRTISKALLLNEDLTEAIALAHDLGHTPFGHAGERTLNRLVKGGFAHNEQSKRIVEFLEKEGKGLNLTWEVRDGIQNHRLRCTPHTPEGFIVRLSDKIAYINSDMDDAIRAGILTEDDIPKEIRKALGNSVKARLNTLVHDAIKESTDSPDIKMSKGVYEAMIDLRKFMFDHVYTNPVAKKEEIQADRLLTELFNYYMNNEDDLPLKFKRMITKENPLDRVIADYISGMTDQFAINTFNDIFMPKAWDEGRIYL	173.869	2133.87	2446.45	2344.03	2529.41	3895.22	4043.4	Present	Present	Present	Present	Present	Present
LCVA_336	336	367134	368936	1803	forward	DNA primase	dnaG	K02316		MPRYSDETIEEIRSRINIVDFIGKYVNLQKRGSGYVGLCPFHSEKTPSFYISPDKQLYHCFGCGEAGTVYQFIMNYDNITFPEAIKELSREANVELKETGEETKEDREKKRLKERLFSMYKDTAIYYYSCLKSKYGERGYKYLKDRKLSDETIQRFGLGYSISARGRLLKYLRNKGYTNDEILKSHLFRYSEKDGFLDKFYNRVMFPIMDEQKRVVAFGARVMGQGEPKYLNSDDTLIFSKRHLLYGMHIARRTREKMFILCEGYMDVIALQQAGFLNAVASLGTALSDENASYLKRLKKDIYLSYDSDGAGVKATLRAVDMFIKREVTIKVIDMRPYKDPDEFIKNLGKEEYQKRIDNAKNGFIFSLEASEKDYDLKDPNGKTLFQRHLASRVLIFKN…	169.389	2043.82	2375.01	2217.9	2475.8	3500.8	4237.77	Present	Present	Present	Present	Present	Present
LCVA_337	337	368972	370213	1242	forward	RNA polymerase sigma factor RpoD	rpoD	K03086		MAKSKVNANKDLKIEKKEAVKTKKASTKKTEKSAVKEKKDSEELFKQRLAELLENAKKNDDEVTYRLIKDTFKGINLTEDDFDKILEYLTKNGISSDEVEDVDIVVDDAEEPNDEELINEEKEDSESASMDLSIPENISIGDPVKMYLKEIGKVDLLSADQEKELAIQMEQGSEIAKKKLAEANLRLVVSIAKRYVGRGMQFLDLIQEGNLGLIKAVEKFDYKKGYKFSTYATWWIRQAITRAIADQARTIRIPVHMVETINKQIRVNRQLLQELGREPTPEEIAERMEIPVERVREILKISQEPVSLETPIGEEEDSHLGDFIQDENAQAPIDAATFTMLREQIAEVLDTLTEREQKVLILRFGLEDGRSRTLEEVGRKFDVTRERIRQIEAKALRKL…	147.594	2305.4	2500.96	2321.5	2606.59	3691.3	4264.79	Present	Present	Present	Present	Present	Present
LCVA_338	338	370206	371021	816	forward	ubiE/COQ5 methyltransferase family protein		K06967		MSKITFKRCGDHFNLKQNITISKRLNKIFEMISDIDASNDSELDVISDVGTDHAFLPIAIILNHKAKKVIAMDLREGPLKKAKENIRKYGLSDKIELRLSNGLCNIKEDDSVDAVTISGMGGNTIKDILLSSFSIVRNLKYLILQPQSDIPMIRKFLRENGFLFLDEDIVLEDNKYYFFMKVRYEEVINRINKLKNPVKNSNKEEFKDFLGPILLKKKSDIFKSYLEKELNITEKILKNIEEKDKIKTSSDKRKKELLKKKYFLNKALKLF	155.669	2109.62	2440.74	2216.78	2551.35	3595.21	4245.36	Present	Present	Present	Present	Present	Present
LCVA_339	339	371035	371910	876	forward	NIF3 family protein				MKLVEFIKEMNKICPEYYAEDWDNPGLQVGDLQQEIKAIYLALDLKEDTIINAIKCNADLILTHHPLLFRPIKKVTKKDFIGKRIYSLIENHMAHYAMHTNFDAFFMREIIDKKLGLKNTIPIMNNSLLEKDKNIFDNEYENSYEKEYKAFRNRSSIGIGSVGELEREATVKEIAEKIIKEFKVSSVRIFGDENRKIKKVGVLGGSGKSEIDTAISMGASLYISGDVDHHAGLDAVEKGISIIDAGHFGLEHVFTSYMKKRLSYMKEKVKAFSEIKIEEEEPKEPFTTIYE	163.897	2008.68	2557.31	2246.11	2683.2	3826.45	4224.7	Present	Present	Present	Present	Present	Present
LCVA_340	340	371963	373630	1668	forward	phosphoribulokinase / Uridine kinase family protein		K00876		MVENKKKYEVSILGKIIEIPEHTTFLDIVEKYQDKFEDDILLVNFNNRLKELSNEITSDGKLSFITAKDNNGRMTYRRSVVFLMQKALQNILKGKDFDFFVEHSLDQGYYCLLSENVKITSDFLKDLKAEMNRLVSLDLKIKKYATKTDEAAKLFHENRLFDKEKLMNYRTSSYINVYNLDGCIDYFYGYMTPSTKYLKYFDLKKYDDGFMILFPYKQTKKVAEFKPSHKLFEIQKKAAHWSDLINIPTVGALNEAIANGKGNDIILMQEALMEQQIGALAYSINKKKNVKFVMIAGPSSSGKTTFSYRLSIQLSALGLKPHPLSLDDYYIDRDKMEKEPDGSIDFESIKGIDTVQFNKDMNSLLRGETVLAPSFNFKTGKREYRGKKLRLKENDILVI…	134.181	2074.4	2383.04	2233.28	2544.66	4125.9	4377.81	Present	Present	Present	Present	Present	Present
LCVA_341	341	374203	375117	915	forward	hypothetical protein				MFEYVTSNKKNWPKADQMIYKSYYYGIRHSLRKKIGTKGNNSLNSDMTFLAILLSGIYEPKEKSDIVKSIIPPFRKYKRIHSEVIDYVSDMYIILDYYNLYADFVRNRNILKKRKADLIKPYIGIIKNKYERQIAAIEKAFMKFDEAERSGEDNLSLVSNFSGEMYQKIFCFKIDDKWSKDLSDMGFAIGKFIYILNAYEDIERDIKRKHYNPIVKSKRFYKVNFETFIKQLISTELKCARECFSKFTINKNYDVLNNMLNGTICHKKNSQNKNLKVKKFERIEKKIISTKKKKPKNIEKKKGK	135.256	2038.62	2572.91	2263.94	2597.61	5023.95	4490.6	Present	Present	Present	Present	Present	Present
LCVA_342	342	375117	377363	2247	forward	primosomal protein N'	priA	K04066		MENTLFADVIVDITLEKLNHTFQYIVPHTMKNISIGDRVVVPFSRREIEGIIISLSTEPKVAKEKLKEIIKKSSEEPEDKKLIQLAAWMSDYFGATLNQTLKTVFPSKHNITPYEKKLIRINEDEEFVKAYKKKLMLRKNHSIGKERLINELLKEKKLQWDIVVNNLHVQSSTIRELEKIKILQVERYRTYRKPVGNEENLEVKPKLNEEQKEAVDTILNKDYGSDSIEKKKKPYLLFGITGSGKTEVYLEVIEENLRRGKDAIVLIPEISLTYQTVKRFYKRFGDKVSFIHSRMSQNEKWDQIERAKRGDIKIIIGPRSAIFTPFKKLGLIIVDEEHETSYKSSNAPRYHAVDVAIKRGELSNATVILGTATPSVETFFNAKNGTYHLLTLTKRALSR…	114.881	2003.46	2355.14	2138.87	2476.58	3792.83	4191.97	Present	Present	Present	Present	Present	Present
LCVA_343	343	377477	377968	492	forward	peptide deformylase	def	K01462		MALRQLRVKDDPILFKTSRTVTKLNDRLNELIDDMFETMYENDGVGLAAVQVGVLRRIVVIDIGDGVQRILINPELLEFDGEQEMQEGCLSVPGKVGKIKRPFHVKIKAQDRDMKEHEYEATGFLAEAFCHEIDHTNGILYDSKVEGDLIDVSTLYGDEGDIN	128.049	2170.13	2244.89	2291.53	2440.69	3708.58	3999.15	Present	Present	Present	Present	Present	Present
LCVA_344	344	377949	378908	960	forward	methionyl-tRNA formyltransferase	fmt	K00604		MKGILTKMKVIFMGTPDFSVPTLDAIKKDGNEIVLVVTQPDKKKGRKGILTPPPVKEWAVKNNISIFQPVKLREKQNIEELEKYEADVIVVAAFGQILPKEVLDMPKYGCINVHASLLPKYRGASPIQWAILNGDDETGVTTMQMGVGLDDGDILLQKKVPISSEDTGGSLFDKLSKVGADLLIETLHRIEKNDIVRIPQDDEKATHVGLIKKDFGILSFDEENKYILNKIRALNPWPSAFTFYKDKMVKIWKAKSVSFNNKGYEYGDLVVENKDELLVVTRNGAISILELQEEGKKRIKAADFLRGHKIEKGDKFISK	100.416	2163.95	2392.3	2261.51	2570.87	3953.09	4314.68	Present	Present	Present	Present	Present	Present
LCVA_345	345	378987	379700	714	forward	neutral zinc metallopeptidase family protein		K06973		MYYGYYGYYYDPTYILVIIGIMITLWASFNVKGTFNKYSRYRSNTGLTGAEIARKLLDVNGLYDVSIEHVEGSLTDFYDPSRRILCLSDTVYGSTSVAAIGVAAHECGHAIQHALNYVPMRVRSSIVPAVNFASHISWPLIFIGFILNKNEGYYLIMAGIFLFCAVVLFHLVTLPVEIDASRRAVKTLRENGFIDQSEGHMVKKVLTAAAFTYISSALMSVLQLIRLILIARGRRDD	87.7535	2275.69	2398.08	2439.65	2589.14	3667.34	4260.21	Present	Present	Present	Present	Present	Present
LCVA_346	346	379700	380974	1275	forward	ribosomal RNA small subunit methyltransferase B	sun	K03500		MPNENFKILNGVLYEILENNAFLNEALDLMEIKYAYLTSKDRHFIRRTVKGVIERKLELDFYINSISNTPIKKQKKWVRTILRSAFYQIKYMNIKDYAVVDESVKLVKKLKYNQFSGFVNGVLRNYIRKKDELIPRNLEEKYSIPNWIIEKFIKEEGMENTTKILSSFSKIRPIMIRLNTKYFEKDLILSDLKEEGYTIKEVDPAYNVYSLSGIDSLNASKAFSDGKFYIQDLSAMYPIFLANLKKGYKVLDTCASPGGKTLLMAEIVGDTGKILSCDISEKKTDKIKENIKKSGFLNINVMIQDATKPNPDLREKFDAILADVPCSGLGVIGRKADIRYRLKKEDIKSLSFLQKEIIDNTISYLKKDGIFIYSTCTISKEENEENRDYILNKYKDLYL…	75.3122	1954.72	2373.2	2150.56	2175.41	3617.73	4047.48	Present	Present	Present	Present	Present	Present
LCVA_347	347	380982	382013	1032	forward	23S rRNA m2A2503 methyltransferase	rlmN	K06941		MDIKSLNLDELTEYIVSLGEKKFRAKQIYRWLHVDNVMSYDEMKNIPLSLRNLLKEKAPLIPLKVEDLQISKIDGTRKYLFLLHDENMIEAVLMRYKYGNSICISSEVGCAMGCRFCASGIGGLVRELTTSEMLDQVYAIQNDIGEKVQNIVIMGTGEPLNNFTNVLKFIKMVSDENGLHISQRNITVSTSGIVPQIERLKKENLKITLALSLHATTQERRAYLMPVAGRYDIKEAIDAMRQYEKATKRRVSFEYSLIKGENDTDEDAERLTKLLDGILCHVNLIPVNPIKERDFKKPDNSAVIAFQKKLEKNGINVTIRRELGRDIDGACGQLRRRHMKGKN	73.3217	1836.27	2086.66	1967.88	2027.56	3640.87	3699.78	Present	Present	Present	Present	Present	Present
LCVA_348	348	382013	382735	723	forward	phosphatase 2C family protein		K20074		MEVYSITDKGETRKSNEDNYFSIDSKIGPVPNIFFVADGMGGENAGQYASERATECILKYLKETDNKEPVKAIKEAINYANSVIYKESKEDEAKKGMGTTLVLATVLKNQIIVANVGDSRLYLCEAGHLKQVTVDHSFVNELVRLGKVSKEEAKNHPTKNKITRAVGAEEKIQADFFDIDLKKDDILLLCSDGLTNMVSDDCIEQILNENISLCERAQKLVDKANENGGIDNITVILVKL	78.4274	2030.86	2261.74	2227.18	2225.68	4393.72	4161.93	Present	Present	Present	Present	Present	Present
LCVA_349	349	382794	384683	1890	forward	kinase domain protein		K12132		MLEKGAFIAARYEITEKIGTGGMSDVYKATDVVLGRQVAVKVLKEEFANDENFVSKFRSEASNAAKLEHPNIVNIYDVGSEDGLYYIIMEYVEGITLKTYIEKKGHLNYKEVISIAIQVGRGIEAAHKNQIIHRDIKPQNIIISKEGKVKVTDFGIARAVSSNTVSAEAIGSVHYISPEQARNGYITERSDIYSLGIVMYEMCTGRVPFEGDTAVSIALQHLQGEMKAPSSLVPSVPIALERIIKKSTMKSPDRRYADISELLFDLKKALVNPNEDFVVILDNNNMDKTKIISNEDLNKIKNQSGTKNLSDSDENKAMEGEDEDDDKLNPKMEKAVTIMGIAAGIIIALVLVYMVGSMLGWFNFMSHKKDDTAVEEQKGNIEVPDVLGLSQEEAKEKIL…	87.4265	2193.79	2207.6	2224.82	2252.14	4537.15	4045.71	Present	Present	Present	Present	Present	Present
LCVA_350	350	384691	385557	867	forward	ribosome small subunit-dependent GTPase A	rsgA	K06949		MIGKIIKGISGFYYVESEQTIYECKARGVFRNRNEKPLVGDFVEFKIVSEDDKKGNIERILDRKSLLKRPEVSNVDQALIVFSSIDPFPDIHLLNRFLVSMEYAKVKPYICINKDDLKKEENIPKIFKSTPYKVLILSVKENRGLSDLKELLNGKTTALSGPSGVGKSSIINKISGKELMEVGDISRKIKRGKNTTRHTFLITLWENTYILDTPGFLNLDVPDIEKEDLQYLFPEFNEFIGQCRFRGCLHKKEPNCAIKEAAFEGKIAEERYDDYVVFLDEILGRKKF	100.461	1986.35	2251.3	2067.2	2203.83	3679.96	3924.39	Present	Present	Present	Present	Present	Present
LCVA_351	351	385579	386229	651	forward	ribulose-phosphate 3-epimerase	rpe	K01783		MNCLAPSILSADFANLERDIKKCEDAGAQYIHFDVMDGHFVPPVTVGSCVLKSIRKITDCLIDAHLMIDNPEEKVYEYAKAGADIITVHYEACTHLDRVVNLIKDSGVMASVALNPTTPVDMLKHILPFLDMVLIMSVNPGYGGQSFIPYTMEKISELKKMIDEKNLSTDIEVDGGIKLSNVEDVMAAGANIIVAGSAVFKGDIEENVQAFLGKME	111.135	1955.46	1881.23	1886.97	1919.56	3120.72	3414.73	Present	Present	Present	Present	Present	Present
LCVA_352	352	386340	387026	687	forward	thiamine pyrophosphokinase		K00949		MKNSCIIAGGTFHKEVFLDFLNNKKVNKEKPFIVAADKGAKYLFEINVMPDVIIGDFDSVGSEFFDKIKEIENSNKAIVVRLKPEKDNTDTEAALDYILKEDRVKKGSIYIFAGTGTRIDHVYANIHILLKAKKYGYSAFLIDDKMKIRILNQDDKFTLKKEEQYGKFVSIFALSEVVRGINLKGFKYNLSDYTLHIGTSLGESNEIEKEEATISFKQGLLLVMESMD	107.569	1981.16	2186.32	1945.78	2122.01	3835.35	4301.64	Present	Present	Present	Present	Present	Present
LCVA_353	353	387057	388154	1098	forward	ferrous iron transport B family protein		K06942		MKLGIVGLPNVGKSTLFNSLTKAGAEAANYPFCTIDPNVGVVTVPDERVDKLSELNHSKKKIPAVIEFVDIAGLVKGASKGEGLGNQFLSNIRECDAIVHVVRCFEDSNIVHVDGSIDPVRDIETINLELLFSDLEILERRYAKVVKQSMSDKSLKKEVLLLERLKAFLEDNNLAKNFELKDEEEEKIFAGYNLLTAKPVIYAANVGEDDIASDGENNHFVQEVREKAKGEGSGVFVVSAEMEQEISELSDEEKALFLEDLGMKESGLDKLIKASYKLLGLISFLTTGEDETRAWTITEGTKAPKAAGKIHTDFERGFIRAEVVSYDDLIRLGSNAAVKEEGLLRLEGKDYVVKDGDIIVFRFNV	109.714	2208.73	2298.01	2232.93	2307.04	4041.22	4153.05	Present	Present	Present	Present	Present	Present
LCVA_354	354	388201	388650	450	forward	transcriptional regulator NrdR	nrdR	K07738		MKCPYCGNEGTSVIDSRPADENTSTRRRRSCDKCDKRFTTYEKVETIPLFVIKKDNNREKYDRSKIEKGVLLSCHKRPVSANQIKELVDDVEKEIFSLEDREVKSSKIGEAIMERLKKLDTVAYVRFASVYKEFKDVNTFMSELKKLKS	110.204	2152.97	2244.55	2126.49	2153.23	3950.84	3874.02	Present	Present	Present	Present	Present	Present
LCVA_355	355	388828	389217	390	forward	conserved hypothetical protein				MNVSGVKPIAGFHKIQNINIVNSPTKVDEIGEAKEKSSVNGGDAPSQEREYLKQTFAAKDMAKQYDSRKKYDLKGKDSDLSTLDVEKAISDIQKNTLMEQYKSFVGEEAKSAEDRSASIHRRDIENFTL	108.369	1926.51	2314.17	2285.77	2384.36	4480.94	4161.86	Present	Present	Present	Present	Present	Present
LCVA_356	356	389548	390078	531	forward	HAD hydrolase, IA, variant 1 family protein		K07015		MNILFPKDYITSVYQVDFKKLYEEGYRLLLFDLDNTLVMHGEPADLRAKKLFKDLREIGYKFYFLSNNKEARVKKFCEDVKGDGYIFKAKKPSKISYLKACEMTGVGKDKAIFFGDQIFTDILGANRAGILSIMVKPVKKWHEEIQIIIKRFIEAPIILCYKSVNVNKIGIIPMTK	108.582	1827.38	2093.18	2024.65	2122.85	4106.97	3823.32	Present	Present	Present	Present	Present	Present
LCVA_357	357	390094	390546	453	forward	ribose 5-phosphate isomerase B	rpiB	K01808		MKIGIGNDHAATEMKKEIMKYLQNQGYEVVNYGTDTNESCDYPIYGEKVALAVKNHEVDEGVLICGTGIGISLAANKVPGIRAASVSETVSARLAKEHNNANIIAFGARIVGIEEAKAIVSAFLNAKFQGGRHKIRVDIIDEIDKRDHKE	124.512	1893.12	2142.56	2107.9	2190.22	3668.08	3961.22	Present	Present	Present	Present	Present	Present
LCVA_358	358	390586	391143	558	forward	translation elongation factor P	efp	K02356		MVTAGDFKNGLTIEWDGKVWQIIEFQHVKPGKGAAFVRTKLKDIVNGGVNETTFRPTEKFENAIIERNDYTYLYNDGEMYYFMNSETYDQISLTKDSIGDTLRFVKENDVVKLVSYKGNVFAVEPPMFAELEITDTEPGFKGNTATGASKPATVETGAEVYVPLFVNIGDKIKIDTRTGEYLSRA	109.509	1954.68	2186.9	2126.37	2147.61	3618.49	4031.6	Present	Present	Present	Present	Present	Present
LCVA_359	359	391331	392281	951	forward	conserved hypothetical family protein				MKVVIFGGGSGLSQLMKGMVSFPWKITAVVSVSDDGRSTGALRKEFSIPAVGDITKVMMAMSQKSEKVKELFMYRFKKESSLKGHSIKNLIMTALLEMEGDFKHAIPILSDLLYINGDLLPVTEDNVDLIGITSEGKEIVGESEITKARSKIDYLKYDKKVSVNKDVIKKIKEADLIVFSAGSLITSIMPHIIIEEIQQVIKESKAKKMYICNIITQPGETDEFSVKDHVDMLEKYLGKNTIDVVIANNTKLPKKLRDKAAMEDKEEVKIDRERLKNAGIELIEDRVFCKTGDTIRHDPLKTSYLMFAYLMDKFNK	98.1651	1889.19	2095.95	2018.46	2184.61	3316.77	3805.62	Present	Present	Present	Present	Present	Present
LCVA_360	360	392311	393021	711	forward	4'-phosphopantetheinyl transferase superfamily protein		K06133		MAEDVNYSVADIRRFSDENFNEFYSYISKHRQKKADSYKLKIDRKLSILSSYQLEKLFSFMGVKEPYNYSVLPNGKPILLGDDISFSLTHSGNYAACAVSRKYDVGIDVEDVMLKKRRMDRLKKAAYKFFLEDEIQYIDFEMCDNEAIHNNEAVEHVIHNNEAVENVIHNNEAMEHIIRDKFFKIWTFKEAYMKAKGISLIDAMKKDIFSEGKDTLVQKHTSEAVLSIYKILRSKS	97.2855	1683.11	2182.77	2037.8	1930.23	3473.02	3346.7	Present	Present	Present	Present	Present	Present
LCVA_361	361	393018	393839	822	forward	conserved hypothetical protein				MKKNYQAKLSLDGRRISLGTFSSKQKEKKACDSAKQIYFSNDITLDDALIMFEEKGEEGLNISFDILISILNYRDNRIFIKTPIYIRLNYISYFLTPKVELKFDVDELFYYSSHKILTRGNSLHSLYVNDFGIQERISERYGLHVFSVKDRDYKFLNGDETDFRSSNISIINRFVGVFKKYYEKNKFYYEVKIHINGEFIIGKFKDEIKAAIAYNKAADYANEKGLKKSFNQNYIEDISKDEYKKIYEDIKLPESYMIYFNASSFAYFISKEK	97.5146	1792.35	2291.41	1926.99	2093.19	3445.77	3836.7	Present	Present	Present	Present	Present	Present
LCVA_362	362	393942	394316	375	forward	response regulator	cheY_1	K03413		MAVPKILVCDDSILARKQLSDVVKEYLKDVDICGAANGEEALDVFKKEKPELTFIDLVMPKMDGIEAIKAIKEVDSKANIIVVSSIGTKNELKRAIEAGTTDFIQKPFSVEQIRLLLKSYFKED	108.043	2062.49	2291.85	2190.57	2318.63	3459.65	4120.81	Present	Present	Present	Present	Present	Present
LCVA_363	363	394320	395201	882	forward	conserved hypothetical protein			Genomic Island	MFAQFFGSYLLNNKAVSNEDLLEAISRLKKARIKLGTLAMHRGFMTAKEIDEVCMMQSREDKRFGEIAIARDYLTDSQVEELLKAQNPDYLLLGQILVDMNVLTNAQLEELFLKYQNETEIYDMDMESQANFDQLMKKFLLVSERQMPTELVDYLKLFFNNLLRFVGEDFMPMSPVPSSEFPVNYAVEQQISGDVKKKTFIDMSKETAVIFASRFAKMEFKEFDEYVKASIEDFLNLNNGLYGVNISNNYSKEIALNPPTVVDKDILELPKDSYVIPFAYPFGTIHLILMGNQ	101.042	1975.58	2278.74	2198.69	2156.14	3194.86	3961.08	Present	Present	Present	Present	Present	Present
LCVA_364	364	395467	396522	1056	reverse	phage integrase family protein			Genomic Island+Phage	MKNPNGYGSVVKLSGNRRKPFWVRKTTGWNDKGHPVYDTIGYVATREEGNILLAEYNKNPWDVDRIKITLEELFDLWLEKKAIKLSQSNRNSLKSAYKHIKKLSDMRYREIKAYHMQDCIDNCGRGYSTQGAIKNLWGHLDKFSLELDITTRCYSDLLTSDPIPTSSRDRFSDEEIKRIWSAYKEYIQGKDFGNVPVEWLDTILIFLYTGFRISELLTLKTENVNLKNMTFKGGIKTNAGKNRIVPIHSAILPIVKNRLNKDFEYLININGQKISQSSYRANWNSLMNYLNINKTPHECRHTFESVLDSKGANRRCIDLMMGHVSKDVGNRVYNHKTIEELKSAIELFKVN	108.829	2084.71	0.764205	2354.04	0	98.5047	0	Present	Absent	Present	Absent	Absent	Absent
LCVA_365	365	396654	396938	285	reverse	hypothetical protein			Genomic Island+Phage	MKLELDSNEIKYFNAFKNKLKSEEYDLLVLKRLSSGIIEPYFNTYPIGKIKLKGRKYWMQIFRSLYKIDIFEGTLDEMIEKQDDVIRYLRKYCK	115.196	2030.93	0.449123	2219.04	0	89.6982	0	Present	Absent	Present	Absent	Absent	Absent
LCVA_366	366	396992	397450	459	reverse	putative phage protein			Genomic Island+Phage	MIVIKITTADRLNQLLLERNLKQVDILELCKPYCKKYNVKLNKNDLSQYISNKYSPSQEKLTILSMALKVNEVWLMGYDVPSGIDALKNLEQNLSKEAELQNSIEQTYGKATLELVNDFQKLDEVDKIKITERIATLLEDEKYSFKKESLNA	112.412	2046.31	0.69281	2180.55	0	81.2941	0	Present	Absent	Present	Absent	Absent	Absent
LCVA_367	367	397635	397844	210	forward	conserved hypothetical protein			Genomic Island+Phage	MAYDYSKLNGKIVEIFGTRRKFAEEMNLSERTISLKLNNKIPWKQTEIQRAMEILNFQVEEIQDYFFTR	117.59	2032.47	0	2221.56	0	79.6429	0	Present	Absent	Present	Absent	Absent	Absent
LCVA_368	368	397884	398276	393	forward	helix-turn-helix family protein			Genomic Island+Phage	MNNFAEKLNQAMLERQLSQKELAAAIGKGKSSVSQYLSGRSVPRPDVQEKIAEVLECTVEWLNSEIDGEDVSVGLKRLTPAQTAKILGVGVQSVRVALQQGTAPFGYAVRNKSRWSYHISPKKLNEYVGV	108.687	2038.31	0	2221.8	0	79.9695	0	Present	Absent	Present	Absent	Absent	Absent
LCVA_369	369	398292	399359	1068	forward	pentapeptide repeats family protein			Genomic Island+Phage	MKGYKVFNPDWTCRGFQFEVGKIFEEDVKPKCCYRGFHFCTKASDCFSYYDFNSNNKVAEVEVLGDIDSESDNSKRCTNKIHILRELSWHEVLELVNLGKACTGLCNSGNYNSGNYNSGNRNSGNWNSGNWNSGNYNSGDWNSGDYNSGNYNSGNRNSGNWNSGNWNSGNYNSGDWNSGDYNSGNYNSGNWNSGNWNSGNYNSGDWNSGDWNSGDYNSGNYNSGNWNSGNWNSGDYNRACFSNGCFNTEEPKIFIFNKISDLTYRDWLNSKARYILNQIPSNVLSWIWEDDMTDDEKKEHPEYTVTGGFLKHIEEETGRQMWWDELSTDEKDAIFNISNFNKEIFKKITGINVES	86.9176	13.9017	0	14.3399	0.281835	0.505618	0	Absent	Absent	Absent	Absent	Absent	Absent
LCVA_370	370	399520	400194	675	forward	transglycosylase SLT domain protein			Genomic Island+Phage	MKERSIQVIDLRECTLKRKKKERKRKLKYAAVGGFLLISGFTLGSFNSSKVETKTVVRTVKAIEKGSKAPIVSKQRGNFKRLNIPLSENLQKHIFEISEDNSVPYSLSLAMIEHESKFNADAISYTSDYGLMQINRLNIGEMAKKYNSHDMLNAYQNVYCGISIIGKYLKKYKGDEEKALLSYNMGDYGATKLRESGIKSTSYSKKILELQKKYEDMLKQGKEK	73.8222	1894.95	0.223704	1962.02	0	76.1081	0	Present	Absent	Present	Absent	Absent	Absent
LCVA_371	371	400198	400392	195	forward	hypothetical protein			Genomic Island+Phage	MTKKEGLEIVEKLLCDNFEIYNFDKKTLNIICEECGNSCIEYFSNDEIYAWLNGIRDGLKNFRD	67.4154	52.2872	0	287.831	0	10.6769	0	Absent	Absent	Present	Absent	Absent	Absent
LCVA_372	372	400432	400647	216	forward	hypothetical protein			Genomic Island+Phage	MTKIIRVKKLLYDHFEIYNFDAENELYIIRDTRYNSIYFIYAKNPKEALKNFLKEIDSWRAENDKQQKIRK	67.7917	642.38	0.893518	2723.8	481.949	1027.95	1082.85	Present	Absent	Present	Present	Present	Present
LCVA_373	373	400619	401011	393	forward	archaeal holliday junction resolvase family protein		K03552	Genomic Island+Phage	MISNKKLESNFEREFCEILFNNGFWVHNFVQNHDGQPADVIAVKNRAAALIDCKVCKNDEFPLSRIEENQKSSMELWEKRAKWKGWFALKTTRGTFMMPFFVLLCNLSNSITVLNLSDIIRYSIPLEDWL	65.5802	0.223919	0.267176	4075.99	918.684	1872.57	2003.34	Absent	Absent	Present	Present	Present	Present
LCVA_374	374	401142	401432	291	forward	hypothetical protein			Genomic Island+Phage	MIDELIHDFYRQVVPLYNLNWRRFEINNQDLNYYSDEELSTINVCYRFYYAGDDLYVIKDTRLNSIYFTYARIPEDALKNFFKDKDRWRMRNNDNS	100.684	52.6804	0	2197.26	1896.62	3899.31	4103.86	Absent	Absent	Present	Present	Present	Present
LCVA_375	375	401419	402078	660	forward	putative phage-type endonuclease domain protein			Genomic Island+Phage	MITVKNFKNEKEWLKARKNKIGGSDCAAILGMNPYKTNVDLWKEKKGIKEAEDISDKPYVVYGKRAEPLLRELFKLDFPRYEVNYSENNMWLNSKYPFAHASLDGWITDKETNEKGILEIKTTQIMKSQSKEKWKNQIPQNYYLQVLHYLLITEFDFVILKAQLKYEYTESNKTFLNTNHYFIKRKDVEEDIEYLRDKEEKFYQSLIDDKCPDLLLPEI	124.905	2146.52	0.130303	2340.39	190.983	494.827	398.923	Present	Absent	Present	Absent	Present	Present
LCVA_376	376	402106	402981	876	forward	conserved hypothetical protein			Genomic Island+Phage	MLELKIKEYKLPKKIDFNDEEIKSQIKEKVSFYKNLVYTEDQLQEAKKDRANLNKFFTALENRRKEVKKECLEPYETFEKKINEITAIIREPIALIDKQVKDFEEKEREEKRKEIEKLFNEIDFLDFVKLENVFDTKWLNKSVSLSKIESELKEKNKKIRDEVKSLNALPYAFESLEVYKETFDLNAAICEGHRLKDIQERKQAEIERRKKEEEERKLLEEQAKVEVQEKEAAATDEEKASKENTANTEIEEAKVREIRSWIGFKAHLTRTEAIELSKWLRERNIVFKALQ	115.033	2526.34	0	2015.12	0	105.445	0.344749	Present	Absent	Present	Absent	Absent	Absent
LCVA_377	377	403009	403917	909	forward	recombinase, phage RecT family protein		K07455	Genomic Island+Phage	MVNNSLVKSKKTNLTAYLTSDAVKSQINKVIGGANGDRFVSSIISAVQANASLKDCTSPSIVSAALLGYSLKLSPSPQLGQYYLVPFYNRKKGLSEAQFNLGYKGYIQLALRSGQYKKLNVLAIKEGELINYNPLDEEIEVKLIDDEEERENAKTIGYYAMFEYLNGFKKTMYWSKAKMESHALKYSQGYKAKKGYTFWEKDFDSMAYKTMLRQLISKWGIMSIDMQSALDSDMGVIKEDGTVDYVDNVTEESVEDNVVADTTTEEVKEDKKAAAKTENNNGDNGTQMDIESVFFNSGEVNE	128.927	2372.66	0.291529	2631.14	0	139.169	0	Present	Absent	Present	Absent	Absent	Absent
LCVA_378	378	403910	404308	399	forward	endodeoxyribonuclease RusA family protein			Genomic Island+Phage	MNNLKDIKILKITIPLIPRTKKNSQRIFKTPSGRLFIAPSKAYKDYENDCKYFLRRGQNCPLSVKVNVKAIFYMPTKRRVDLVNLEEAILDILVKYEILEDDNCKIVVSMDGSRVDYDKDNPRTEIEIKKLD	146.494	2313.65	0.448622	2434.24	0	161.912	0	Present	Absent	Present	Absent	Absent	Absent
LCVA_379	379	404328	405329	1002	forward	hypothetical protein			Genomic Island+Phage	MADNKNTSLLYNSWIQLMASLSAEQSHQLIQIISNYQTGTEYDVTDDTVVSIFTTMIKPELDKNEEKYQSKVENAIESAKKRATVKSESQTIASEQKRIANNRNESQAIKSESQTIASEQKRIANNRNESQAIKSESQTIASDSVNVNVNDNVNVNNNINNNINNNKREKGKRENGKPFSETALKTDDDILIKPKTDTVTNSESKTKIQDVVNDFNSICLNLPKIKTLSEQRKRVIKIRLKSYPRDKLCEAFKLANSSSFLCGDNTRSWTATFDWIMQESNLAKILDGNYENKDGTRFKQVNYAQNSRFNNFSQREKSEEEKIDLERKLLRGG	143.317	1173.45	0.161677	1465.53	0	93.6178	0.0878244	Present	Absent	Present	Absent	Absent	Absent
LCVA_380	380	405713	405970	258	forward	conserved hypothetical protein			Genomic Island+Phage	MKNNLLELNNYLFKCIERIQDDNLSEDGLDKEIKKSGEIVKISKAIINNASLCLQAKKHLDEYGYGTDTDMQIFGIEERRKRKRK	145.597	727.066	0.100775	693.481	0	39.0775	0	Present	Absent	Present	Absent	Absent	Absent
LCVA_381	381	405982	406539	558	forward	HNH endonuclease family protein			Genomic Island+Phage	MPKVKRHRYTDEEKQFFKNFVPGHSYKEIQSAFTKTFNWSIRINQIRRFLFSNNLSTGRIGKFKKGHIPKNTRKVGAERIDKKSGYVFIKVKEPNFWELKHRVIWEKEHGKIPEDSVITFKDNNNQNCNIENLMLVKRSALSVMSRQKLHKYKNEEKETAALIAEAIVTIAEAKKKKSKSRINKK	149.785	1176.66	22.4642	1267.52	21.0735	137.584	41.1505	Present	Absent	Present	Absent	Absent	Absent
LCVA_382	382	406553	406792	240	forward	hypothetical protein			Genomic Island+Phage	MTKKELIKLLEEYPDDAEIQIIVSYPAYPDVDDDRLNWRADEDKCLIYDIEKYESKDEHFCNIYLRTKTLNKNLNKQFS	147.183	2261.25	1724.09	3574.53	1362.23	4762.66	2732.78	Present	Present	Present	Present	Present	Present
LCVA_383	383	406804	406998	195	forward	hypothetical protein			Genomic Island+Phage	MMTKAKKEEIEKLIAKTIASGDKETAEIFKYRFLDQMNWEEIAAKIGATTKKTVKYGIFVFYHF	126.744	1927.9	1398.03	2375.78	70.8769	315.272	141.918	Present	Present	Present	Absent	Present	Absent
LCVA_384	384	407038	407454	417	forward	conserved hypothetical protein			Genomic Island+Phage	MTKSELLKILTKQNRLESKIKMLDFEIERLYQSLYPQSIRYDTEKVKSSPESKLEPKMALIIDKKEQKEKLTNEYIKAYKESESIIDKAKDENAKAVLRLRFLSNMDWKEISSEIDVSSSSIFRFYRKGMNELKKLKS	115.237	1944.68	0	2146.83	0	96.554	0	Present	Absent	Present	Absent	Absent	Absent
LCVA_385	385	407990	408370	381	forward	conserved hypothetical protein			Genomic Island+Phage	MKTKPLKEIDKKQFELLCGLQCTEEEICSFFDVTDKTLTRWCKRTYKKRFSEIFKQKRQIGHVSLRRSQFKLSESNPTMAIWLGKQYLGQKDEAKIKDEVSASDGFIEALKGKAKDTFEGDEDVES	83.7428	2078.84	0	21.6483	0	0	0	Present	Absent	Absent	Absent	Absent	Absent
LCVA_386	386	408357	409721	1365	forward	phage terminase, large subunit, PBSX family			Genomic Island+Phage	MSRVKDNKVDKNKIVKKAKFVFTPFSKKQLKLLTWWCDNSPFSEKDGIIVDGAIRSGKTVILSFSFINWAMDNFSGESFALCGKTIGSLRRNVIKPLKNILKSRGYKVEEHRADNEITIKLEDVENEFFLFGGKDESSQDLIQGITLAGIFLDEVVLMPESFVNQAVARCSVQNSKIWMTCNPESPTHYIKKNWIDEIKHKNFIRIHFEMKDNPSLTESILKRYESMYKGVFYDRFVRGLWVLASGLIFKYFAENEKPYLFNLDTELNTMKKEKRYFTKIVMGIDFGGNGSKTTMVLMGYLDGYKGFRVLEERGLPITENIDAKKICDSFIEFYKMCIDKYRRIDFVFPDSASPTLINSLISVAKEKNLPYTNIKGCRKNEISERPKTIDLLFNTGRLK…	86.0535	2144.99	0	22.9905	0	0	0	Present	Absent	Absent	Absent	Absent	Absent
LCVA_387	387	409739	411163	1425	forward	conserved hypothetical protein			Genomic Island+Phage	MEKCVEKLLTGLGYKVNNKPYEYIKECNEWYENKPIENFHNRTTVQGEPYEIERIGFAKRGCEDDANLCELLKIYVKDELSTKKINKVLYDNNFFVMYRKQLELMSATGTVACYIRLDNAEYLSNGKVRGGDLKITYCKANNYIPLTVVNGNVEEAAFYGTDYVQGKKRLTLVVFTKGADNNYLASTYVFQFKDNGEDELIKNYWLNLGQIKPFMIMRVAKVNNLNDMQGFGLPKVYNAIPTLKKLDLANMILTGDLERGEKMILTNEIMVPIDRRTGKLREKTPLMKKLFVFLGQDKLPDAKTVIQEYNPKIRIAEIKEVFELCLSIFSMMFGFGTKKYTFKDGDITTATQYIGERQDAMQDLNKQRTESKKYITDIIKAIMFYSNVFKSENFDVDSE…	100.158	1857.23	0.138947	22.466	0	0	2515.22	Present	Absent	Absent	Absent	Absent	Present
LCVA_388	388	411193	412869	1677	forward	phage minor capsid 2 family protein			Genomic Island+Phage	MLSDEQLEAFGDDMAFLMQSFEQEVIGDIARRLKKTGRYTETAELMAGAMKEAGYSPAKIRNEVMRLIHADKKLKRAIAKETLLHKQNVKKKIIEMEREAYLTGDDIISKAGDMSFNYDLKVWKDAGKTLKKSDAIPIMIQSAKKLAKGNIKNLTRTTAFKVGNATLNLKEAYTRALNLGLMKMATGTFSYDTAVNDVVSEMARKGIRTIDYSSGKQYQLDTASRMILRTACHQLSSSISMENIESSDVDLVEVSSHWGARDSHAVWQGAIYSRNGKSKKYKSFDVCRYGAVDGLCGINCRHRFYPFFEGISEPNTWIPEPKPKEYNGKKYSYYEATQRQRELERTIRADKREIEALKNLEADYKLASRNLKKHVKEYKNFSYAMNISEKPNRTRVIKD…	166.144	1926.79	23.8384	90.1646	0	97.9392	3853.02	Present	Absent	Absent	Absent	Absent	Present
LCVA_389	389	412866	413198	333	forward	conserved hypothetical protein			Genomic Island+Phage	MKGLKIKDIIVTEYELDENIDSLFIKFPMPIDKCAFHSEIDGVESRCIYMFDELENGNLTYLEIANYQDAVAHDFCDLPFNFKVEYKGKEYMLKDLLIKITKPLKEKWSK	155.946	1960.41	2460.65	2739.11	0	3880.65	8465.35	Present	Present	Present	Absent	Present	Present
LCVA_390	390	413426	414046	621	forward	phage minor structural GP20 family protein			Genomic Island+Phage	MKREDLEKIKLTKEQIDKVINLYHEEVTPIKEESEKTKAAYEKQKTELLAKEDKLKTTEEALKNFEGVNVSELKEKISALNKELEEKDKNYKTELAERDFKSLLDSSIVEARGKNKKAISALLDLDTLRESKNQKEDIQKALEELSKAEDSKMLFGEPEPSVVGNGSAIGAIGTSGNNDNSEIDAIRAAMGLAPVENKESKTTENK	171.309	2340.27	0.0628019	16.2415	0	0	1582.92	Present	Absent	Absent	Absent	Absent	Present
LCVA_391	391	414076	414942	867	forward	conserved hypothetical protein			Genomic Island+Phage	MGNTLKLPKGFTEALDEVYKKASVTADLSANTNFVKQGANAKEIQYPQLTVSGLGDYDRNSGYTTGAVDLKWATATCNYDRGTKISVDVMDNEESQIQAFALAAAELVRTKVASEGDAFTFATLAGKAGVSLAPGEDLSTGAKFLESLLTAISKMDEEEVPEEQRILYANSTLLNSVMALDTTKSREVLGRFAKTVSVPQSRFYTAIDLLKGKDGEEAGHYKKNANAKDINFAIVHEPAVIKYDKHIANDIILASANPDADADILKYRKYGLVDVYKNKLAGVYISTK	171.423	2221.14	0	24.2849	0	0	0	Present	Absent	Absent	Absent	Absent	Absent
LCVA_392	392	415029	415142	114	forward	hypothetical protein			Genomic Island+Phage	MARTIGLIVPEEVPKEVPGEVPGEVPGEKNKGSGKKK	196.167	1875.63	0	11.7895	0	0	0	Present	Absent	Absent	Absent	Absent	Absent
LCVA_393	393	415157	415504	348	forward	hypothetical protein			Genomic Island+Phage	METIIDFNYYSSHFPCVIKSEEEFKNIEAQAEIELKTVVPEFLFKDIEEPRIKDTVFKICNFLYKNKDSLSEKDISSVNNNGYSESYVVKKSEEMQSDLKSMIYSAIGVRLLGVY	218.08	1984.52	0	14.5259	0	0	0	Present	Absent	Absent	Absent	Absent	Absent
LCVA_394	394	415506	415931	426	forward	conserved hypothetical protein			Genomic Island+Phage	MNDKTITLYNYYPKNKIWLKTVIKNVEYRQTSKEIISSNGILTYTKILTCIVPCEAKAEDNKTYIDCSNFEKLSLEEAKNHFTFNFINNKDIVVAESIDKEITKDYTITNLKAEHIKSGTIIALDDNTEGRLLKHWKVVCK	247.531	2064.65	0	20.9742	0	0	0	Present	Absent	Absent	Absent	Absent	Absent
LCVA_395	395	415935	416285	351	forward	conserved hypothetical protein			Genomic Island+Phage	MGFEIKIDLKKIEFDGKKAVKNHHLDPGGEIQKMIDSEVLRLCDPLVPFDTGALLDSGISHTKIGSGEVIYQTPYARRQYYIPMTHYEGRTDYWFEHMKRRGGKDSILKKAKAMLK	243.652	2085.5	0	20.1111	0	0	0	Present	Absent	Absent	Absent	Absent	Absent
LCVA_396	396	416294	416728	435	forward	hypothetical protein			Genomic Island+Phage	MTISKILKDWLSEFTEAEFSEVLTDLLAAVPNSASLFRSPGRITEDFIDGSSQVTDFYNFFGKKSSQLDDERITNDEIFTKLEKTIEERNFNEDLPDLEKAQDKNYTYTCEDVSVSQTTSIITSEQDTAIYQITIKIIYLKEKR	248.294	2049.88	0	21.0621	0	0	0	Present	Absent	Absent	Absent	Absent	Absent
LCVA_397	397	416733	417269	537	forward	conserved hypothetical protein			Genomic Island+Phage	MGDTSNTVATTSSNNFAIRDKMVRKHKIALFINAGNSGRFIRIKKSTALTITMNPKEETYDYIADESPTTEIVQYKPAIDQEIVMYKGEEDYEAVFPYFYEQRTGSAAHVEAMIVFMQEGTPEEGYKAWKTDAILSIQNLSAVDKKLKFKITFGGTTKKGIAVVKEGVPAFAEKSTNI	186.084	2126.88	0	24.8641	0	0	0	Present	Absent	Absent	Absent	Absent	Absent
LCVA_398	398	417289	417723	435	forward	hypothetical protein			Genomic Island+Phage	MNDYSVIINNRSFNLPKFTAKIRAKIESINKNNQNTSISFETNYRNMLTFVKYLIGEDGAKEIFECTDFNDMDLNDIAVAYFSIVSAYEKPIQEMTSEENMINISDKDRELVESLIKNAGSIEKLANQETFNKGKVNYFTSSLR	186.938	2079.95	0	17.8897	0	0	0	Present	Absent	Absent	Absent	Absent	Absent
LCVA_399	399	417731	418297	567	forward	bacteriophage Gp15 family protein			Genomic Island+Phage	MIDLRQRELKNTIRINNQDFKINTDYRVWLKFVIEFENWINEGAISDIDISYIFKGSLPIFTSGDDYKSILEFAFPKSELPYENNEERERTLYLEYDMDYIFAAFLQAYDIDLTEVNMHWYKFRALLQALPEKTMLSQIMSYRAYTGHENSKDEKEIYSKLKDLWTPRPKPTKQELKAEEEFEKYFDV	195.935	2232.42	0	21.515	0	0	0	Present	Absent	Absent	Absent	Absent	Absent
LCVA_400	400	418358	420481	2124	forward	conserved hypothetical protein			Genomic Island+Phage	MADGSLIFDTKINSEGLSSGLKAGMVALTALGVAGAAAAYKVTRSALDSSAALEQNVGGIETLFGAQGKSLRGYAQMTGQTVEEAQGKYKTLMQSQKMVMDNAKIAYKTAGVSANTYMQQITSFSASLLQSLGGDTVKAAKLGDMAMVDMADNANKFGTNIGDIQHAYQGFAKQNFTMLDNLKLGYGGTKEEMQRLIDKANELNAQHGKHTKYTIDSFSDIVQAIHTVQDEMHITGTTAEEAMSTVSGSIGSAKAAWDNFLNGEISADELVHSVVIAFKNVKKALDKIIPRLLEGIPKAFKALGKELNMPILTALGNIIQFLIKNFELFKSVVLGLTIAFGGLKIAMAAINLASTILNNPTALLNPVTAITLAIGLLIAAIIYLWNNCKPFRDFFINMW…	177.132	2166.89	0	18.7542	0	0	0	Present	Absent	Absent	Absent	Absent	Absent
LCVA_401	401	420485	421342	858	forward	phage tail family protein			Genomic Island+Phage	MILELSFKRDDDKVLKLDGNYKNDAFFGITSLAGIGEIKYDYKTESLINEDDFSIIGSNISKRSIDIEAIVKNSKNNDFCRQNVLSFFRKNHNYKLYVRKDKRILWIECIPEKIQCKIGKEKENAKLKLSLMCPNPFFNSFDDFGKDLAQINPLFVFPYKKKMDEMYPISSFQFSKEITVYNLGDTYTYPKVIITAHGDVKNPIVNVNNAYIKLIDNLKEGDVIEIAAPLKITKNGQNCIRYVDKKSNFIDFKLNEGINKIGYNAEDGDSNMSAKYFYFMKYNGA	137.005	2086.33	0	22.7436	0	0	0	Present	Absent	Absent	Absent	Absent	Absent
LCVA_402	402	421345	422394	1050	forward	hypothetical protein			Genomic Island+Phage	MQIMTLNKDFVPCGQAMLRYIDLTWHRKYYETGQFKIQILSRDYIKDMAYIYTKDRPELGIIQKIEYSEDSQKMIISGYFLEKILADKIIYPTFDMYGTRTKFVVEAVKKFKGDIPNLEMGTILDDSKEEKIQKQETGSCLDKVAHETLAIEQKAYKLRYDYLKNKMYFDIWQGVDRTQSQSKNNFVIFSRNFKNIKEVKATSDTSNYKNYFVIAGTGEGEQRIIETLDLSNGGYKKEVFIDARNEKFDKEKQTLEEYKKTLVQKGIEKSKNYAEIENIEFDTINNGKSFEYMKDFDLGDKCDIVISNLRKSYESRIIEVLETWNSNEHRITLTFGNKIPTFFEKVRLQ	162.511	1979.89	0	20.8267	0	0	0.287619	Present	Absent	Absent	Absent	Absent	Absent
LCVA_403	403	422400	424067	1668	forward	hypothetical protein			Genomic Island+Phage	MKSFPFDSKILQGKDGDTQYDRAIDSKTLREYFHLLYSNGIFAGDNYECFNVVMDETSVTSLDQTTSDSFRVIVKPGACNIEGALGIEEKETVITIDPVYEDKERVDSIVLRLDTNIDARKISIEYKKGTPAVGVPDKDNPNTVLMPALITTRPELTRNSTVYELRLADIMLQSRENLRYKNKIRDLIQDTRWLTDECGVVLCNPKQIDTDGISNELKEIYQNALKKFEDELDVTKEFAKNAFLSTADDLTQILKKDEAGKITFELANYVKELKEYISTSDDLQSQIDKLQDSSETLQKTTLPAINNNIDNLKKTVNEDIQNTLHSNGTSINSLGDRIGTLVNRVSTLEDKIREGFFFNKSLKILQFSAGTDTGVTAIGVDLKFRENGYIRTVSMLEAL…	121.735	180.405	0	1.46343	0	0	0	Absent	Absent	Absent	Absent	Absent	Absent
LCVA_404	404	424096	424518	423	forward	toxin secretion/phage lysis holin family protein			Genomic Island+Phage	MKQTILTILGILGGTLASFFGGWDDAVITLIIFMAIDYISGLVVAGIFHKSKKTQSGALESRAGLKGLIRKGMMLLIVLIAYRVDITMHTTIAKDAAVIGFIANELISIVENCGLMGIPLPEKLTNAIDVLKKSTEIEPK	123.376	1387.32	0	1549.38	0	89.4775	0	Present	Absent	Present	Absent	Absent	Absent
LCVA_405	405	424562	424708	147	forward	conserved hypothetical protein			Genomic Island+Phage	MFLTEGELNRENNTQKVRVDGVKQLVAFYNLDTIISVSFKKMRVIALL	154.966	2.90476	2.31973	1948.28	0	122.49	3.22449	Absent	Absent	Present	Absent	Absent	Absent
LCVA_406	406	424920	425954	1035	forward	glycosyl hydrolases 25 family protein			Genomic Island+Phage	MEKLKGIDLSHHNGDINFNSVKNGGIQFVILRDGFGTTTEDRKFREYVEECKNAGLKILGLYHFSYALNESQARKEAEICIRRAKSEGLGVDTQIYFDLEYDSVNYARQNGVIIDKAKCESFTNAFCERVQALGYKTGIYLNRSYYKNMYSSSTLQKYNIWLADYKETPTYSCLLHQYTSNGKVPGITGNVDCNFYYGEISSTSSESGEWKENEKGWWWSVGGAYITNDWKKINGFWYYFNNKGYAVTGWQLINQDWYYFNDKCQMLKGWQLINSKWYYLEEDTGAMLKGWIKYKDNWYFLDEKNGNMVSNEFKKVNGAWYKFDDAGHMLTDTKLTVEPNGIIK	163.1	2002.24	0.313043	1975.17	0	104.945	0	Present	Absent	Present	Absent	Absent	Absent
LCVA_407	407	426570	428027	1458	forward	bacterial flagellin N-terminal helical region family protein		K02406	Genomic Island	MVVQHNMQAMNSNRVLGGTTLAQAKSTEKLSSGFRINRAADDAAGLTISEKMRKQIKGLNRASKNAQDGISAVQTAEGALTEVHSMLQRMNELSTQAANGTNSKSDRDAIQSEIGQLTTEIDRVAETTKFNETYLLKGDTKQGTKEINLPAHKAGLKGRLVDEGNGDATFTMDDLEVGKNVMIGGKEYTIAENDTTKLKDDINVPAPKEGDKIVVDNVEYVYCDKGHACKDAAGLKEDAKGFYKSDYDFTQKTSDQAKVDVKAKVEDVLKLAKTDVKAAGKEIHILTAGTNVDTNDSSVISLAEAQNKVIKELTEANHIGDTKNHASVDKPDTKTPNVFKVHVGKSDVQATLSFNLHVGSDADMTNKINVNVEAMTSAYLGIKGLDVSDDSGNKATYAI…	185.646	1029.54	332.658	1748.42	1305.64	1373.99	1039.09	Present	Present	Present	Present	Present	Present
LCVA_408	408	428213	429727	1515	forward	bacterial flagellin N-terminal helical region family protein		K02406	Genomic Island	MVVQHNMQAMNSNRVLGGTTLAQAKSTEKLSSGFRINRAADDAAGLTISEKMRKQIKGLNRASKNAQDGISAVQTAEGALTEVHSMLQRMNELSTQAANGTNSKSDRDAIQSEIGQLTTEIDRVAETTKFNETYLLKGDSESNKKIINLPAHDAGLKGTLTDNGDGTATFTMDELKAGEKVMIGGKEYTIGEEEADLKKDVVEALHDPKANPAVTDFQKDDKAVINGVKCKYHDGTETCKGNDKVEAGWYKEDGFPHDLANTDKANFKDFKVDLKGTVEANGKKFKSMENDGKGFDKNDKSTITKGKAYYLASLELAKANEIGDDPSADPDRPAGAGKRNDKKVDSFKEDGTDAKNVIDINVGQAKVPATLSFNLHVGSDADMTNKINVNVEAMTSAYL…	181.995	1279.17	813.16	904.503	515.894	606.488	1728.34	Present	Present	Present	Present	Present	Present
LCVA_409	409	430014	431537	1524	forward	bacterial flagellin N-terminal helical region family protein		K02406	Genomic Island	MVVQHNMQAMNSNRVLGGTTLAQAKSTEKLSSGFRINRAADDAAGLTISEKMRKQIKGLNRASKNAQDGISAVQTAEGALTEVHSMLQRMNELSTQAANGTNSKSDRDAIQSEIGQLTTEIDRVAETTKFNETYLLKGDSTQAQKTINLPAHDAGLKGKLEDNGDGTAKFTMDKLNAGDKVMIGGKEYTIGDTKQEIEKAVKKVLKGDANKNFEGGEKVTVNGQEYTYHKEIAKVTTAGPTKTEGASAGWYTEDPTEAAKTKAQTATDIFKDGAKIKAGGKEFAILKDEKPAAVAGGKAGDGVDDNDASIISDKKAYMLAADELKAANEIGNTKGEVVVGKKNNKGEVKAVTDMKNADNVFDIQVAKAEVPQTLSFNLHVGSDADMTNKINVNVEAMTS…	201.948	1211.45	517.549	756.327	1257.55	1305.95	2538.44	Present	Present	Present	Present	Present	Present
LCVA_410	410	431935	432942	1008	forward	periplasmic binding and sugar binding domain of LacI family protein			Genomic Island	MAEKKVTMQMVANRLGISKSTVSKAISNYRGISKKTRKKVLDAMKEMDFHPNSMARNLANDVSKNIGLILPNGNDDFFISPFFQNCLRGMTETAGDRGYDLLIIYNGNDVCKAVDMAIKERKVDGIILLRSTLNNPIVKYLKQKNFPFVLIGKSLDFKDINTVDTDNIKASYDLTERLIKKGCKEIAFIGGNKDSVVTIDRKKGYYKALKNNNLSYKENMAIESDFTSSSGYFSMKDIMAKYPDTDGVIVTDEIMFIGVANYISEYEGLNKKVIAGIFGNGLLEIENPLYKSKIDVIKLDINSNDIGSLSCNKIIDIIENKEVQRESYIRYDISK	177.145	1948.04	2251.8	2160.19	2043.67	3815.06	4074.58	Present	Present	Present	Present	Present	Present
LCVA_411	411	432991	434277	1287	forward	bacterial extracellular solute-binding family protein		K10117		MKLKKVMTLALAGLMTASVLTGCSGGNGGKSASGQVTVDVFQFKVEFKEQFNKLAKEYMKENPNVKVNITTVGGGADYGAALKSKFSSGNEPAIFNVGGPSDVKDWKSKLQDLSSSKLVKDALPKTVDGVTVDGKVYGLPYNQEGYGFIYNKEVFKKAGINADEITNYAKLKEAVEKLDSKKKDLGLEAVFALPAKETWVTGLHLSNVFLSPEFNGDINKTFKSKTVDFKYAKQFKDILDMENKYSVQPTNSLDYSQQVEKLFSMKKVALIQQGNWVFNSINDIDSDLAKNIGIIPIPVEGVAEGKMPVGVPMYWAVNSKKDEKVKKEAIKFLEWMYTSDKGKDFVINQFKFIPAYKGFDESKISDPLSKEIYKYAKDGKTINWVFMGYPSGWGQDKLG…	188.385	2094.46	2276.03	2332.28	2174.48	3934.98	4176.16	Present	Present	Present	Present	Present	Present
LCVA_412	412	434442	435287	846	forward	binding-protein-dependent transport system inner membrane component family protein		K10118		MFFWLFIAPALIALFMVVIVPLLYGIYYSFTNWDGINEPVFQGFTNYVKLLKDQSFRDSLWFTTKFAVVSVILINVIGLSLALLVTQKIKGNNLLRTIFFMPNLIGGLILGFIWQFVFISAFTAIGEKVGIKALEGWLSTTKTGFWGLVILTAWQMSGYIMIIYIAHLESIPEDVLEAAKIDGATSFQRFRYIIFPLVAPAFTVSLFLTLSNSFKLYDQNLSLTGGAPYNSTQMVAMNIYNTAFVNNNMAFAQAKAVIFFIIIAIISLTQVYYNKKKEVEM	178.837	2088.66	2191.06	2249.34	2048.31	3732.5	4051.99	Present	Present	Present	Present	Present	Present
LCVA_413	413	435287	436105	819	forward	binding-protein-dependent transport system inner membrane component family protein		K10119		MESKSKKILLYVVGIILGFLWISPFYLMIVNSLKSKKEIFQSPLSLPKGFNLENYREAAERLTFLKTFLNSLVITVVSVFVIVLFSSMAAYALSRVKGRVSTFIFFVFVAAMLIPFQAVMIPLISLFGKLNMLNRPGIVFLYLGFGSSMSIFLYHGTMNSIPKALDEAAIIDGCNRFQVFWYIIFPILKPITVTVSILNTIWIWNDFLLPSLVINKPGMETIPLKMFFFFGEYTKQWHLALAGLSLAIIPVIIFYFIAQKQIIKGITAGSVK	143.702	2156.1	2302.11	2293.55	2171.01	4116.56	4223.43	Present	Present	Present	Present	Present	Present
LCVA_414	414	436140	438467	2328	forward	glycosyl hydrolase family 65 central catalytic domain protein		K00691		MDFSSNEFKIEKHGLDKENMRINESIMSIGNEYMGMRGNFEETYSGDSLQGVYLGGVWYPDKTRVGWWKNGYPKYFGKMINSPNYVGIKVTINGKELDLNEEDVKSFDWTLDIKEGVLYRNFVIKRGNDEFEIKVQRFVSIDVKELCAIKYEIKALKGEANVEFVPYIDGRVKNEDSNYEELFWNALDKGIKGDKGYLISKTIENNFGIERFSVCNYMKNNASGKAIGKIEEKDLVGIVYEDSIKEGETAFIEKLIITTSTRDYKENELLKKSEDLMEKVSKEGYEALLKKQIKKWKNRWEIADVVIKNNPKQQEGIRYNIFQLFSTYYGDDYRLNVGPKGFTGEKYGGATYWDTEAYILPMYLSIAPTSVSRNLLMYRFKQLKEAYHNAKEQGLKGAL…	110.776	2135.28	2221.02	2286.93	2249.87	4198.02	4130.93	Present	Present	Present	Present	Present	Present
LCVA_415	415	438505	440181	1677	forward	oligo-1,6-glucosidase 1	malL	K01182		MKWWQNSVVYQIYPRSFNDSNGDGLGDIKGIIDKLDYLKELGIDVIWLSPVFDSPQDDNGYDIADYRKIWKPFGTNDDMYNLIDEAHKRNIKIVMDLVVNHTSDEHKWFIESRKSKDNPYRDYYIWRKKKNNWGSYFGGSAWEYDERTGEYYLHYFSKKQADLNWENEKVRKEVYDLMKFWMDKGVDGWRMDVISSISKFTDFPDYPNLKPGEYGLGKYHTNGPRLHEFLQEMNREVLSKYDCMTVGEAGGSNCNNAYLFCGNDRHELNMIFTFEHVDLDRDHSEPNNKWKVKKLNLLDLKNSFEGWQHNLYNKGWNSLYFENHDQPRVISRWGNDKEYRVECAKMFGTILHMMQGTPYIYQGEEIGMISPDYELDDYDDIEIKNAYKELVEDKKSMTK…	95.2171	2076.8	2203.98	2240.6	2276.33	3740.69	4085.4	Present	Present	Present	Present	Present	Present
LCVA_416	416	440211	440855	645	forward	beta-phosphoglucomutase	pgmB	K01838		MANNKKGVIFDLDGVITDTAKYHFIAWKNLASSIGITLDEEFNTSLKGVSRIDSLKRILEHGNKLNDYTEDEILSLAEKKNNEYKGLLESLTKNDILPGVADFIDDLKNHGIKISLASASKNAPFILKKLGLYEKFDYIADPDKVKHGKPAPDIFIEAARGLSLPIEETVGIEDAVAGVAAMRACNMNSIGIGVDADITLQSTYELKYSLILEF	88.5116	1989	2142.99	2342.96	2110.89	3684.24	4157.62	Present	Present	Present	Present	Present	Present
LCVA_417	417	440883	442004	1122	forward	ABC transporter family protein		K10112		MARVQLENICKQYSNGFKAVKDVNIDIKDKEFIVLVGPSGCGKSTTLRMIAGLEDITSGELKIDGKVVNDVMPKQRDIAMVFQNYALYPHMTVYENMSFSLKLSKMDKKTIDQKVHAVAKILKLDNLLDRKPKALSGGQRQRVALGRVIVRNPKVFLMDEPLSNLDAKLRTEMRAEISKLHKDLGATFIYVTHDQVEAMTMGDRIVVMKDGVVQQIDSPKNLYDLPYNKFVASFIGSPQMNLVDVKIVEENGKLYAEFTNGDRFLIPQNKADLLKNKNYVGKEVTIGVRPEDIHVENDKTAVSEEHTLIEAQVEIRELMGAEVYVYMRYIKDELIAKFPVQHDVELGQKIKLYFDMKRVHFFDKESEVNVINV	72.9813	2081.89	2188.7	2361.14	2229.66	3931.58	4095.79	Present	Present	Present	Present	Present	Present
LCVA_418	418	442328	442741	414	forward	hypothetical protein				MRKNKALKVGIIVFIVIVIIVVGLFIAKKMIVKKAAHIATDKFVEKMVNDDNSELTTEQKEKIKNTYDNLPAKDKDEMEKIVAKHIDAGTVKKALGYMKSGNKEALKDMAKKLLTEEEKQKLIKILRDNEMKHNNQN	60.6498	2078.38	2174.3	2123.13	2514.17	4202.86	3888.42	Present	Present	Present	Present	Present	Present
LCVA_419	419	442779	444104	1326	forward	ATPase associated with various cellular activities family protein		K07478		MEQMSLFQNNIYKPIAERLRPKDLDEYIGQSHLLGKGKPLRNLIESDNIQSMVLWGPPGVGKTTLAKIISSKTNALFINLSAVTSGIKEIKAVMEEAKENRNYGKRTIVFVDEIHRFNKTQQDAFLPYVENGSIILIGATTENPSFELNNALLSRCKVFVLKSLSIEDIVKILKHALNSPEGFLNNKVVISDEYLKNIALLSEGDARNALSTLEMLVENGNLTSDGSITISKETFSLITERKSFLYDKNGEEHYNLISAFQKSVRNSDVDAAVYYLARMLESGEDPIYIARRIVRIAAEDVGLSDTKALPLSISAMQACKLIGYPECNVHLTEATIYLSLAPKSNSCEMAYLKAKADVNNKPNLSVPMAIRNAPTKLMKEEGYHKGYKYAHDYKDKLTN…	78.8929	2124.29	2203.5	2281.88	2254.36	4022.86	3998.88	Present	Present	Present	Present	Present	Present
LCVA_421	421	444192	444296	105	forward	hypothetical protein				MADASDSKSDAGNSVWVQVPSPALKINNKFTLTE	97.8857	1239.39	1259.1	1996.2	1191.98	3915.67	3320.77	Present	Present	Present	Present	Present	Present
LCVA_422	422	444545	445048	504	forward	hypothetical protein				MKILKKIGNFVFPVLLILSLVSISTVDVFAAAGSRTYNSTKKMSVILPVKTTGDSSEIQIRVSDLPKKAVITKMIINTGSLSYTGAVVTNYLTIKSSNNRTEQIPWNGQANKNLTTNGFLASLANGTYTLKFNATCVGGAIIYGKMTDIGTKTYSRPSITIYWDDSF	103.813	2026.14	2127.77	2169.04	2272.06	5013.79	4001.94	Present	Present	Present	Present	Present	Present
LCVA_423	423	445085	445879	795	forward	conserved hypothetical protein				MSISNINQVRQLNTFTNISGRTQTKNKSDNTILKEDLLEISEEGKKLLKDEEISVTSGKEKLNISKTKDGKSFNIHFEDSAAVLRVVDNGYISINGKKIMLSENDKKKLIETDKIAAAQRLETFEKRHIEHEMRVAKQQGAAWEIYFRQRAKIMESQLKLSKGEELDPSELKELLERDPHGYQMALMLKNMKENHKVKNIHRTKVYSKEDEYMKRLYETASKGVNESDIEWIGYNTSLSISLEGKEPKIGEISVGQRVIVEGKK	91.9673	2047.75	2150.93	2298.21	2311.71	4508.32	4216.14	Present	Present	Present	Present	Present	Present
LCVA_424	424	446222	447055	834	forward	negative regulator of genetic competence family protein		K16511		MKFQKINENKIQCYISSEELVAQGVVIKDLVDNQDKATKFLKSVLEEANNAVGFHTGGRLLNVQISVLSNESLSIIISDDEDAIIKSLFSEMKSKLESVKKMFKDKDDKNLMSKEGPKKLEDIFSPIIKEQQQGDMDIKLKEFLPFDIDMDDFEEEEETEKDDSDKEKNAHIKTSLETSNMTHFSYWVEIDNLDRCIELSKSMEGMKQVPNKLYKLNGKYYLNLKLSMKKLELIEFICKTLEFGDQIYNNRGLSIGYILEHGKVLIKKDALSVLRKL	103.155	1872.31	1959.49	2129.56	1975.21	3361.61	3809.95	Present	Present	Present	Present	Present	Present
LCVA_425	425	447324	447569	246	forward	helix-turn-helix family protein				MKPRYEDNFIPDKIKTLRENTAREMKDIRKEQKITQNELAEKIGTKKSNISRFESGKYNPTLDFMAKMADGLGKEIKIIID	109.496	1697.48	1924.21	1802.44	2065.38	2908.51	3767.04	Present	Present	Present	Present	Present	Present
LCVA_426	426	447588	447887	300	forward	hypothetical protein				MFFKKRYSFDKNIDKSVVLCQSYTRAMEYKITNALSENNIPFRKDRVQIPFFLRKKFRGANEICIFSVNRTDFSKAKFILPNMTVRELRKVAITPSIAI	109.77	1826.31	1901.01	1818.64	1895.75	2882.51	3833.98	Present	Present	Present	Present	Present	Present
LCVA_427	427	447959	450883	2925	forward	insulinase family protein		K06972		MKNFNEAYETLKEEKLDDIDSMGYLLRHKKSGAMISIIENGDNNKVFYIGFKTLPKDSTGVMHIIEHTVLCGSKKYPLKDPFVELVKGSLNTFLNAMTYPDKTVYPIASTNEADFKNLMDVYMDAVFNPNIYKYEEIFKQEGWHYELPTVDSDLNINGIVYNEMKGAFSSPEEVLNRKIMNTLLKGTIYENESGGDPDIIPTLSREDFLNVHRKYYHPSNSYIYMYGNMNTAERLKYLDEEYLSKYDYKEFKQDISLHKNFKEGKNVSEFYSIDSNENPEKKNYLAKSYLVGNYTDTKLQVAFDILDYALLSSSGSVFQNAFVKSGMAEDVIGGYDSGIKEGIFSVILKNADEKDKDKFLEILENTLKDVVKNGIDKDTLIAAIEINKFQFLEADFGSY…	89.6585	1927.31	2049.75	2203.08	2098.31	3476.58	3860.25	Present	Present	Present	Present	Present	Present
LCVA_428	428	451049	452065	1017	forward	GTP-binding protein Era	era	K03595		MCKDGGKKAFDLDFDYEHYNYDDINVGDIYIGNITTVDMKLKSGFVTMVGKPNVGKSTLLNRIMGQKLAITSNKPQTTRKKIRAVYTEDDRGQIVFIDTPGIHKSSTKLGEYMENIVAKAIENVDVIIWLVPPKVPMSKSDYNIKKTLEKVNKPVILGINKIDMVKKTQMLKILKFFGEQCDFATICPFSARTGNGIKELLDNIFKMLPYGPFYYDKEEYTDQTERGLVSEIIREKSLHALRDEIPHGIAVTVEYMRERKDKPIYDIDATIFCERDSHKGIIIGKGGQMLKKIGINARYEIEKMLDMKVNLKIRVKVKKDWKENISFLKDLGYMDDIE	87.9449	1885.19	1937.3	2168.48	2038.2	3490.41	3756.67	Present	Present	Present	Present	Present	Present
LCVA_429	429	452081	452815	735	forward	DNA repair protein RecO	recO	K03584		MSENLSFQGVVLSSSPIGENDKRVVILTVEKGKISAFAKGARKGKSAITLATNPLVFGTFNAFKGKNSYTITSADVIKYFDFLTKDYDKLCLASYFLEVSDFFSTENTDEKERLNLLYLSLSMLSKEDCNRVLIKRIYELRTFTINGEYPNVFSCLNCGKNENLGFYSEEKNGIICVDCEKKIKEGYEIDKDLIYVLKYVITSPLKKLFSFKLKENLLNKFDYFMDRYIDKNLCHRFRSEKFLN	76.9959	1824.76	1928.14	2016.69	2088.21	3565.09	4071.29	Present	Present	Present	Present	Present	Present
LCVA_430	430	452846	454243	1398	forward	glycine--tRNA ligase	glyS	K01880		MEKSMEKIVALAKSRGFVYPGSDIYGGLANTWDYGHLGVELKNNVKKAWWKKFIQENKYNVGVDCAILMNKDVWVASGHLGGFSDPLMDCKECHERFRADKLIEDFSNENHITLKSSVDGWSNEEMIKFIDDHNILCPSCGKHNFTDIRQFNLMFKTFQGVTEDAKNIVYLRPETAQGIFVNFKNVQRTSRKKLPFGIGQIGKSFRNEITPGNFTFRTREFEQMELEFFCEPDTDMEWFNYWRTFCKNWLLSLGINEEHIRLRDHDKEELSFYSKGTTDIEYTFPFGWGELWGIADRTDYDLSRHQEVSGQDLTYFDDVNNKKFIPYVIEPSLGADRVVLAFLCEAYDEENIGTEEKPDIRNVMHFHPAIAPVKIAILPLSKKLSKNAEKIYDTLSKKY…	78.5	2054.37	2012.77	2234.85	2270.9	4396.96	4033.34	Present	Present	Present	Present	Present	Present
LCVA_431	431	454295	455326	1032	forward	ribosomal L11 methyltransferase family protein		K02687		MKWYEYKIKTTVEAEDIMSFVLSNNEIFNIEIEDNVPEDDLSQGKVYKELLPDNPLKDDGKSTIKFYLPSDIKKEERDKIVKDVYDEAMSYDEVKSGDFKIEETSTNEEDWINKWKEFFHKFTIGSFLIKPSWEKDEPLYNDKSIERIYNDNSIERIYDDKSIEPKEKILYIDPGTAFGTGKHESTALSILLLEKYLKKEDNVFDMGFGSGILSMVSYKLGAKKVCGTDIAKDALLSLKHNFKDNGIEFIEDDFKIGNIIADQDLFLWFKYKKSDIICANLLADIIEPMRDFLYEGLKEGGVLIVSGIINFRADGLLKSMERTGFIMLERKDMGEWVSFAFKK	74.0833	1648.19	1994.55	2154.44	1991.32	3818.43	3715.8	Present	Present	Present	Present	Present	Present
LCVA_432	432	455452	456174	723	reverse	ABC transporter family protein		K17076		MIFEIKNLKKFFGKHEVLKDINFSVEKGEVISIIGSSGSGKSTLLRCINLLEEPTGGEILYEGQNILDLKNINEYRTKVGMVFQSFNLFNNMSVLENCVVGQISVLKKNKSEAVKTAEKYLKKVGMYDFKDQKPYSLSGGQKQRVAIARSLSMNPTALLFDEPTSALDPEMVNDVLNVMKNLAKEGLTMIVVTHEMGFARDVSDRVLFMEKGYIIEDSLSKDFFNNPKSDRAREFLSKVL	82.2158	2050.69	2070.54	2253.4	2163.83	3930.81	3933.81	Present	Present	Present	Present	Present	Present
LCVA_433	433	456176	456940	765	reverse	amino ABC transporter, permease , 3-TM region, His/Glu/Gln/Arg/opine family domain protein		K17074		MPTNFFEWIPFLLKEYGSLFIKGTMNTIIIAVVGTFFGFIIGLSASIVKTIKLNKKASIFKKALLKFFNILISVYVEVIRGTPMMVQAMMFYYGALQYFNIDMAAMPCALIIVSVNTGAYMTEIIRGGIISIDKGQIEGALSIGMTHFQTMTKVVLPQAVRNIIPSVGNEFIVNIKDSSVLNVISVSELFFVSKSASGTYLRFFEVFFITAVIYLILTISISQLMKFIENIMDPTHHKRFDESQSTSNMINMEE	94.4248	2050.17	2101.64	2299.25	2176.95	4064.73	3930.6	Present	Present	Present	Present	Present	Present
LCVA_434	434	456942	457811	870	reverse	bacterial extracellular solute-binding, 3 family protein		K17073		MNLKTNLKKAAVVTGLCMSMLLTACNSSGNGASGSTGGKSGQSNSSTLKVGMECDYAPFNWTTTKADNGVKLSSGGYAGGYDVEIAKRIAKDMGKKLEIVKTEWNGLTPSLTSGKIDLIIAGMSPTAERKKTINFSDTYYNSDLVIVVKKDSKFASAKNISDFSGAKITGQLNTFHYKVIDQIKGVNKVTAMETFPAMIVALQSGKIDGYISERPGALSAVNSNKDLTFVSFGKGNGFKAKKEDTAIAVGVSKKNKDLLNKVNASLKKISEEERQNIMKEAVKNQPLGE	108.971	1901.55	2057.84	2248.21	2061.99	4170.5	3764.14	Present	Present	Present	Present	Present	Present
LCVA_435	435	458317	460983	2667	forward	pyruvate, phosphate dikinase	ppdK	K01006		MSKKWVYLFTEGDKSMNNLLGGKGANLAEMTRIGLPVPLGFTITTDACIQYYNDNKTINDDIMKQIVKSVSWMEKENGKKFGDKENPLLVSVRSGARASMPGMMDTILNLGLNDQVVDTMIKNNPDPKFKRFVYDSYRRFIQMFADVVMEVDRKYFENKIDELKAKKKVKFDIDLNADDLKQLSKEFKEEYKKQIGKDFPADPKEQLTLAIQAVFRSWDNPRANVYRRDNDIPYSWGTAVNVMPMVFGNLNNDSGTGVAFTRDPATGEKKLMGEFLINAQGEDVVAGVRTPMPITKMEKEFPEAYKEFVKVCDTLEKHYRDMQDMEFTVENKKLYMLQCRNGKRTAKAALKIACDLVDEGMISKEEAILMIDPRNLDTLLHPQFDAKILKAATPIGKGL…	134.086	2103.2	2063.7	2320.12	2320.02	5342.58	4117.31	Present	Present	Present	Present	Present	Present
LCVA_436	436	461100	461363	264	forward	acetyltransferase family protein		K06975		MDFKFIRLEDRIYAKTDEGKVICEITFPETEKGVCNIDHTYVDDDYRGMGLAGKLVQEAVDSIEKRGCKVTATCSYAKHWLDKHKKN	148.466	1947.51	2152.39	2247.3	2378.14	4442.06	4020.9	Present	Present	Present	Present	Present	Present
LCVA_437	437	461382	463208	1827	forward	oligoendopeptidase F	pepF	K08602		MAKGLKERKDMDPKYMWDLSLIYKTSEDWEKDLKDAKKEMQKFLAFKGNLNNPKKVKEYLDEFMKFKKTLMKILSYASLKYSEDTRDEKAKNMNIRAENFAVEYNTLVSFFEPEMLSKDELFQKEILNDSDMQEYKTLLSRIFDKRKYTLSEKEERVIASFGEVLFSPQIISSSLEDSDMVFEDVLDKDGKKVPLSGSNFTTLEASTDRVLRKNAFKNYYKEFKNHINTFSSTMSANVKAKVVEASLRGYNSSREQSTLQERVPIIVYDNLIKAVRKHISSMHRYVKLRKEILGVKELHFYDIYAPLVEHKRNYTFEEAENLLYDTVKIFGEDYYKQVKNGIKKKWVDVFPNKGKTGGAFSAGTCSTDPYILMNYTGTLDSVSTLLHEMGHSMHTYLSK…	147.13	1902.5	2037.35	2222.87	2159.76	4272.02	3946.95	Present	Present	Present	Present	Present	Present
LCVA_438	438	463418	465676	2259	forward	bacterial extracellular solute-binding, 5 Middle family protein		K02035		MVKKKFWKKAVSLIAVAAMLTGCGQGSGKKRDTLVIGTSNFSQKFSPFFSETVYDKDVSDFTQINALLVDREGTVIKNGIKGEKKKFNGKSYTYKGPCDLKEKVNDDGTIDYTLKMRKDLKFSDGKKVTADDIIFSMYVLSDPTYDGSSTFFTLPITGMKEYREGMEPLVKLLLKAGKDNKDFSKWKEDLQKDFWEKDLPKAGEKFAKSIVDYEVANKIVKKGAKVSEAAKQWGYDGLSKDAKLSDFWNAIITNKKYEGDILAATDKEKTDKGLTDLLDAKYQKGVATGSTADSIKGITKVSDTEVRVHMDQVSAPAVYQLGIDITPLHYYGDVNKYDYKKHKFGFDKGDLSKVKQKTTKPMGAGPYVFKGYKNGTVSMEANKYYFKGQPKTKYLNLLE…	129.037	2082.05	2067.69	2382.08	2275.54	4309.79	4015.84	Present	Present	Present	Present	Present	Present
LCVA_439	439	465844	466830	987	forward	binding-protein-dependent transport system inner membrane component family protein		K02033		MQKYILKRILISFVILFIVAFLIYLLMRSLPTSYVENLARQKSQQPNSKSYEEWMKQLSAAYGMNKGIIGGFFSWLKNAITGNFGDSWYYTVPVLTKFKDTVGVSVYMGFVSMVFEIAIAIPLGIIAATKQYQKADYIISIIAIAGMSLPTFFFASLLKLVFCVRLGWFDLYGLTGRNFNQMNMLGQLVDKAYHLVLPITVLVVISIGSLMRYTRTNMLEVLNQDYIRTARAKGLSEKKVIYHHAFRNTLIPIVTIIGGSLPGLFSGALITETLFGINGIGFTSYNAMVNGDIPFSMFYLVFISILTLTGNLISDVLYAVVDPRVRMS	114.74	2088.1	2147.75	2402.1	2258.13	4264.4	3939.48	Present	Present	Present	Present	Present	Present
LCVA_440	440	466839	468440	1602	forward	binding-protein-dependent transport system inner membrane component family protein		K02034		MSFFKNNTKNNLNEQEDLMAEEKRELKESKERNKKFSIGDDRRVKSLSPGALVRRRFFRNKVAVLGLAVLSCMFIFSFIGGFLSPYGQGEIFYRQENVSKDYASAKQSKDFHFLSNDTNNFNSSNEADMIVSMVDKKTQFTSGGKNYTLTEEGKDFFSVSFGGKIVGIAFKDMVVDNQGKSSFDFNTVYNILKAKTGGAAGCKVDEKEYSFDKENILVDKKIVGSITRLILKPSFNGTVLTKDFKEKLNVAIKNEDDSFKAKDNKGKKFKYAIKYDPAKQIWNIKKDRSTRKFNSYQRPSKYHWFGTDVNGMDMLTRLMYGGRVSLVIGFIVEIIAATIGVTMGGVSGYFGKQVDNLIMRIVDVFYCIPSLPIIIILGSVMDALRVNPALRMTYLMLIL…	158.14	2082.46	2084.69	2289.57	2356.38	4647.03	3959.89	Present	Present	Present	Present	Present	Present
LCVA_441	441	468459	469643	1185	forward	oligopeptide/dipeptide ABC transporter, ATP-binding , C-terminal domain protein		K02031		MLNKKEKGYLSSKEIRNISKYNKKITSEIEKRNKRKNVPKSEYVTKMKDSNNEVEFENVHTYFFTDSGIVKSVNGVSFSVPKGKTVGVVGESGCGKSVTSLSLMRLVQRPQGQTVEGSIRLNLGDEAIDVTKAPDCVMEKLRGNVVSMIFQEPMTALNPIFRIGEQIDEVIMLHDGEGKSKEDVKKRTIELLEMVGIANASGVYKMYPHELSGGMRQRVMIAMALSCNPQMIIADEPTTALDVTIQAQILDLLRSLKNKINASIMFITHDLGVIAEMADYVVVMYAGRIIEKGTAQDIFYNPAHPYTIGLMASKPVVGKKVDKLYSIPGKVPNPINMPDYCYFKDRCDKKIHACDGKYPCMVKLSDTHFVSCYRYYDKGTLIEGEKSFEEGVTI	183.588	2093.94	2098.06	2292.66	2253.25	5319.61	4077.86	Present	Present	Present	Present	Present	Present
LCVA_442	442	469643	470674	1032	forward	oligopeptide/dipeptide ABC transporter, ATP-binding , C-terminal domain protein				MEKSDYILEVKNLKKHYPIKGGLLSHAIGYVKAVDGISFGIEKGTTMGLVGESGCGKSTTGRTILKLEGSKTEGEVLFKGEEVYNFSKKKMRKKRTEMQIIFQDPFASLQPRMPIGEIIGEAVREHHIVPKEEYESYIDEIMSECGLYPFQKERYPHEFSGGQRQRICIARAIALKPDFIVCDEPVSALDVSIQAQIINLLKDLQNKRGLTYLFISHDLSVVEHISDTVGVMYLGNLVEIGKTQDIFKNPLHPYTKALLSAVPVPDPNAKMNRVVLQGSLPSPANPPKGCKFHTRCPMCMECCKNIEPKEKDFGNGHKVACHLYDEEIMKKQVEVKKEEEVNV	168.704	2142.79	2005.04	2328.88	2229.66	4527.41	3931.27	Present	Present	Present	Present	Present	Present
LCVA_443	443	470667	470987	321	forward	hypothetical protein				MYNKISDKNKANNEANNEEDMLVISDMSEVKRHSFFSFTGFSYGNRLRKEKKNTNASNSFSNENDVIELTAEEKKWYILGVLKASLLIGAIYALGLSLVIIIFLLL	175.938	2062.94	2127.84	2253.64	2193.14	4389.32	3937.63	Present	Present	Present	Present	Present	Present
LCVA_444	444	471074	472498	1425	forward	MATE efflux family protein				MVKRDLLQDLRDGNKLSIREMIQLTITLSIPSVIAEISYILMEFIDASMVGSLGAEASASVGLVATTTWLIGGILRSITLGFTVQVAHLYGAKNYRDARSVTRHGVVILLMIGIILSIFAFLISPYLPIWLGGGESISLMATQYFMIYAFTLPFTALSFCAGGMLQCGGNMKTPGILNVLTCILDVIFNYFLINDYHEIFLFGNYLYIKGAGLGVEGAAIGTLLASMITSFLMVYFLFVKSKNLSYRQELLKKIDKEEIFTAIKISFPIAFENLLAGGAQIVSTKIVAPLGNMSIAANSFAITTEGFCYMPGYGLSAASTTVVGQSMGAGRKNTARKIGWICMITGMTVMGIVAILMYALSYNVIGLLTPVRDIRILGSKVLRIEMFAEPFFAASIVGA…	153.481	1952.03	1994.55	2229.36	2085.93	3925.55	3841.58	Present	Present	Present	Present	Present	Present
LCVA_445	445	472689	474182	1494	forward	nicotinate phosphoribosyltransferase family protein		K00763		MNNIKGKRNIAMMVDLYELTMANSYFLTENHDQVVVFDLFFRKNPEKGGFSIFAGLEQVVDYITNMHFEKDDVDYLRSLGIFDEGFLEYLSNFHFRGDVYAFREGTIMYPNEPVITVVAPLIDAQMVETEILAQVNHQSLIATKARRIVRAAGNRAVSDFGARRAHNNDAAVYGARASFIGGVVGTATVLAGQDFKIPVGGTMAHSYVMYYKDELKAFRQFASVYPNNCILLIDTYDVLDSGIKNAITVFKEMKEKGIKSKNYGVRIDSGDLAYLTKEVRKILDKEGFKDAKIVVSNSLDEYTIVSILDQGACIDSFGVGERMITSKSEPVFGGVYKLSAVEENGIMEPRIKVSESVEKITNPGLKSVYRVYNDKGHAFCDLIAKYDEKVDLDKPFRYV…	151.936	1861.74	1887.39	2136.92	2027.17	3240.19	3722.02	Present	Present	Present	Present	Present	Present
LCVA_446	446	474245	475552	1308	forward	amidohydrolase family protein		K12960		MNYRFKNARLLINKKDSHSFDIKKGELWTSGNIISFLGNKEEAEEEIKNKNINFDEEIDCEGNLLMPGFKNAHTHTAMTFLRSHADDLPLNDWLFKKVFPKEDKLKEEDIYWLNLLGILEYLTSGITANFDMYFYPPMIAKSSFDAGFRTVLTSGFNNFGAGIEKVESDYNAVNAMGSDLVSFIIGFHAEYTTSMERMKDLASLAKKVKSPVFLHNSETKKEVDECVERWGMTPTRLMEELGMYEYGGGGYHCVYLSDEDIDIMKKRHLYAVTNPSSNLKLASGIAPVKKLLDEGINLAIGTDGPASNNALDFFREMYLAAVLPKVRENDAAAVSAEEILYSATNVGAKCMGLNDCVSIEKGKKADIIMIDLHRPNMQPFNNIIKNLVYAGSKENVKMT…	173.693	1965.33	2088.24	2257.41	2248.68	3679.87	3942.42	Present	Present	Present	Present	Present	Present
LCVA_447	447	475590	475745	156	forward	hypothetical protein				MAAFFSCFFTYLLIFLVSIVALVIAIKLGRAWRLKKDARLAEENQSAKKEK	178.423	1705.42	1967.38	2024.36	2048.01	3776.03	3509.71	Present	Present	Present	Present	Present	Present
LCVA_448	448	475765	478416	2652	forward	alanine--tRNA ligase	alaS	K01872		MKYGENELRQMYLDFFSEKKGHLLMKSFSLIPKNDNSLLLINAGMAPLKPYFTGQEIPPRRRVTTCQKCVRTGDIENVGKTERHLTFFEMLGNFSFGDYFKTEAIHWSWEFLTEVLKLDPKRLYPTIFEDDDEAFRIWNEEIGIEADRIMRIGKDENGKSDNFWEHGAGPCGPCTEIYYDRGEKYGTSPDDVMGGEGDRFMEIWNNVFSQFENDGHGNYTELKQKNIDTGMGLERLALVMQDVESVFDIDTMKAIRDKVCSFCNKKYKENEKDDISIRLITDHIRSSTFMISDGILPSNEGRGYVLRRLIRRAARHGKMLGIKDTFLNKLADTVIENSKKGYPELEDKKTFIKKVLLEEEERFAKTIDQGLSILKELCTKLHDEKKNILSGEDVFKLYD…	182.698	2116.81	2089.37	2260.43	2332.86	4151.53	4065.93	Present	Present	Present	Present	Present	Present
LCVA_449	449	478524	479111	588	forward	putative lipoprotein				MKNRVRLLSILLVGVMALSGCSMSASNNNGDKKSDTKKETVKKDKKKKSDKKKDEKKLEIGFENNMAVTKNLNLKITDYKILKPKDKGNEEGKTSVIVFYFDVTNKSDKKYSPGIAWSEVFKEGISQEIDGKKDILDENFKVEKSLAKNDLKNIEKGKTVSSAMAFSLVDEKADVMLYAFDEGKVIGKQAFKLNK	153.748	2093.45	2046.87	2117.77	2642.66	4019.68	4825.8	Present	Present	Present	Present	Present	Present
LCVA_450	450	479389	480426	1038	forward	oxidoreductase , NAD-binding Rossmann fold family protein				MRLGILGSGKIVEEFLTVIDKLDFESVDILSTERSKDKAEKMAKDFNLRDTYTDYDKMLKSDIDAVYVALPNFLHFEYAKKAILAGKNVICEKPITSTFREFIELKELALKKKLFLIEAVTIHEMPSYISLKEKIKELGDLKLICLNYSQYSSRYNAFMEGKKAPVFDYHKSGGVLYDLNVYNVNFVVGLFGKPVKISYTANVKENVDTSGIMVLEYPGFRAVLVGAKDTETGFINAVEGTKAHIEINMPVSRMTGYKLIYNKKISGNSIDYENVEYKNTGYENIEYKDKDKHHAMYYEFTEFKRMIENKDYEKMNELLSISETVSYILEKGRKDAGIYFDADMK	144.224	1862.83	1964.66	2008.54	2061.47	3222.66	3996.47	Present	Present	Present	Present	Present	Present
LCVA_451	451	480589	482154	1566	forward	DNA (cytosine-5-)-methyltransferase family protein	dcm	K00558		MKACYTKLWKKLIDNQMNKTDLRKKAKISSSTLAKMSKQEMISSDVLSKICNTLKCSIDEVVDLVPDDNEEFIVENNPNKLKVISLFSGAGGMDLGFLNAGFEIIWANDFFKDAVNSYRKNVGKHIVYGDITKISDKDIPDGADVIIGGFPCQGFSVANIKRSMKDRRNFLYKEMLRIIADKKPKFFVAENVKGLLSIENGKVFKMIKSDFENLKDKNGNPIGYNVDARILNAAEYGVPQNRERLVIMGNRIGIDNPYPKPTHYIETSLNSKNLLPAMTTKQAIGFLLNKKITNNEIIISKKELEEHIQKMNIADVSGFYANLGVSQNEEKYTIKNHIASENVADKFWGRKYEVNQHDICNYLRYWRDKSGWTTKKVDKHFGYSYTAGHWFRKDNNSGS…	149.566	1987.35	2070.73	2181.51	2217.65	3349.41	4068.54	Present	Present	Present	Present	Present	Present
LCVA_452	452	482161	482967	807	reverse	conserved hypothetical protein				MYDINHKQADQLTLEEIEQLEYKYLMKYWYFLKFAEDDIVRGMLSKEEILNDWKGLYGNNNSGISEFDVGSERIVYALLNGKIAGQPNSCPVSSDLFFEVEDAYIHIDLKSVTTNEGTSKNDNIGDFNTCIFVGENQNSYSAEILKTNGNNEIYKPNLPVFYTKSDGTKKITLTYFVCMLNSSVTQKCELISIMCLPNGRLKEKYKSRPLKAGKNPGKARFNFSAVPNFELLNGNEKRVRIIHKNPDMSDYVKKKLKFYLDNFDPTLN	134.255	2016.01	2042.13	2222.28	2145.21	3499	3975.81	Present	Present	Present	Present	Present	Present
LCVA_453	453	483129	483356	228	forward	hypothetical protein				MFAMNLLDVTDHDTEYGMLICCNNDIDENIIQNKVMEIKNIFEANKEDWNIRDIISKMPKNWQIILQPISKNIMI	126.623	1813.66	1938.69	2011.85	1927.56	3448.17	3882.14	Present	Present	Present	Present	Present	Present
LCVA_454	454	483533	483709	177	forward	ribosomal protein S21	rpsU	K02970		MATVIVKENESLDSALRRFKRSCAKAGIQQEIRKREHYEKPSVKRKKKSEAARKRKFK	127.288	1921.03	2116.24	2197.07	2192.56	3562.12	4052.07	Present	Present	Present	Present	Present	Present
LCVA_455	455	483781	485376	1596	forward	peptide chain release factor 3	prfC	K02837		MKLALLKKEIEKRRTFAIISHPDAGKTTLTEKFLLYGGQINEAGSVKGKATARHAVSDWMEIEKQRGISVTSSVLQFRYNNMCINLLDTPGHQDFSEDTYRTLMAADSAVMVIDGAKGVEPQTRKLFKVCVMRHIPIFTFINKMDRDAMDTFSLMDDIEKELGIETCPINWPIGSGKNFKGVYDRKSQDVLLFFDTKKGTKEGHIEEINIKDSKINDILSKGEIDNLVGEMELLDGAGVPLSMEKVKVGEQTPVFFGSALTNFGVETFLNHFLKMTQAPLKRHSDIGDIDPFSEDFSAFVFKIQANMNKNHRDRIAFMRICSGYFTAGMEAFHVQGNKIVKLSKPQTMMADERHMINEACAGDIIGIFDPGIYSIGDTITTSKEKFKFDGIPTFAPEHF…	127.053	1932.55	2012.33	2226.45	2216.2	3581.69	3847.7	Present	Present	Present	Present	Present	Present
LCVA_456	456	485565	486863	1299	forward	phosphopyruvate hydratase	eno	K01689		MSYLTIEKVIGREILDSRGNPTVEAEVWLEDGTVGRGTAPSGASTGEFEALELRDNDKKRYGGKGVEKAVKNINTLISDAVVGLEADDIYAVDKAMLDVDGTEDKSKLGANAILAVSIAAARAASISLDIPLYRFLGGLQGTELPVPMMNILNGGAHATNTVDTQEFMIMPVGAPSFKEALRWCSEVFHALQKLLKSKGLATSVGDEGGFAPNLSTDEETIETILEAVKEAGYEPGKDFMIAMDAAASEWKSEKGKGFYHQPKSGKDFTTDELIEHWEKIVDKYPIVSLEDGLDEEDWEGWQKITKKIGHKVQLVGDDLFVTNTKRLKKGIDMGCANSILIKLNQIGSVSETLEAIKMAHKAGYTAIASHRSGETADTTIADLAVALNTRQIKTGAPSR…	145.856	2223.87	2140.15	2493.39	2366.28	3504.98	4161.92	Present	Present	Present	Present	Present	Present
LCVA_457	457	487416	488462	1047	forward	protein RecA	recA	K03553		MATDSKDKIKEERIKALDAAISQIEKQYGRGSVMKLGDESNDMKVETVPTGSIGLDIALGQGGLPKGRIIEIYGPESSGKTTVALHCVAEVQKRGGIAGFIDAEHALDPVYAKNIGVNIDDLYISQPDSGEQALEITEMMVRSGAVDIVIVDSVAALVPKAEIDGEMGDSHVGLQARLMSQALRKLTAVVSKTKCIVIFINQLREKVGVMFGNPETTTGGRALKFYSSVRLDVRRIETLKQNGEMVGNRTRVKVVKNKIAPPFKTAEFDIMFGKGISKSGDILDLATEIDLVNKAGAWFSYNGEKIGQGRENAKIYLESHPEIMTKIENEIRERFNLDGGIEEPKVSE	153.924	2132.86	2128.89	2381.82	2292.87	3417.38	4007.48	Present	Present	Present	Present	Present	Present
LCVA_458	458	488520	489173	654	forward	recX family protein		K03565		MVIVDIKPLFIKKRIKKSKKPKSTRIKENNQWYKGRVCLDDGTDFVLYKKEIYRFNLEVGQVLQEEKYQEILNEIFIKRARKRAMNLVLKMDRSENDLRIKLKASGYPKEAVDDAIEYMYKFHYIDDLRLAKNFVRYYEYTKSISDLTMKLTKMGIKEEYIEEALSNELKLSEEDKILSILSKRKYYKENADEKEKAKQYRYLISKGFKTSDIMKFL	157.3	2026.26	2093.76	2280.87	2383.66	3566.84	4071.04	Present	Present	Present	Present	Present	Present
LCVA_459	459	489317	490864	1548	forward	ribonuclease Y	rny	K18682		MPITVLAVVGTLVVAIPLTLGFANVYNKKVAEKKVGGAEEKARGIIDDAVKEAESKKREALLEAKEENLRTKNEIDKEIQSRRNEVSKNERRVQQKEETLDRKMDSVEQREKNLVRKVEELKKKESEVDKLNDQRIQELERISGLTKEQGKQMLLDSLESDVKLDAAKLIRETLAEAKEEASKKSKEILVTAIQRYAADQVSASTITVVQLPNDEMKGRIIGREGRNIRALETLTGVELIIDDTPDAVVLSAFDPVRREVARIALEKLILDGRIHPARIEEMVEVARKEIDEDIKEAGEAATLEVGIHGLDFNLVKMLGKMKFRTSYGQNVLKHSIEVAQFAGLLAAEIGEDVKLAKRAGLLHDIGKSIDHEREGSHVELGVELCKKAKEHPVVINAVA…	151.613	2044.22	2025.29	2297.72	2344.68	3602.31	3981.2	Present	Present	Present	Present	Present	Present
LCVA_460	460	490942	491754	813	reverse	shikimate 5-dehydrogenase	aroE	K00014		MCEINGKTKLFCLLGSPIEHSHSPFIYNSAFSKMHLNYKYMAFDVKENDLPSILNAFKKMGVLGCNLTMPLKKIVFPYLDEMSNETLMIKAANTIIFKDNKIYGDTTDGKGFLKALLKNDFNYDNKIFTILGCGGAGSSIVAALSQTSAKEINIVVRKEHNSLKELLKRIKNNSSIPINLYMMNDLSLSIKKSDILVNTTYVGMKENDNLLVSPKDLRKDLFVADIIYNPLETKLLSEAKKVGAKTMNGLDMLHYQAVLSFKIFTGKTLE	132.241	1676.45	2014.48	2006.65	1939.19	3574.25	3574.13	Present	Present	Present	Present	Present	Present
LCVA_461	461	492058	493137	1080	forward	GGDEF domain protein				MFKEILDKLFITNLKKYKEEVARKNMNDLNLFIKFGLFISAFNYFSQTIVIGNMGHETSFLFFIFFLMVFLIKIFFISKTYEGAREILYTMVSVVFLYSIMIGTIFDSEHQATTYFIFLVTMPLFILEKVVIHVIIECFWTAIFIAFSYFVKSEILFKYDLLHAVGFLAVAIVISIVVSNIRINELKKDYIQRYKDEHDSITKLYNRNHFERCTNKYVGKSLSLATIQINNLGEYYDKYGRKFNEKLVNYLASILKRYIEEENIYVFELGLILILWPDGTEVDCYRDLNFVKAEFAEAKIEDYIVNPTFSTGYIYGKCNTVVDLEMMIRQADTHRRKFKSDEEGFIFGGAYDRNLKYNN	103.085	1832.93	2039	2193.24	2105.26	4237.61	3763.16	Present	Present	Present	Present	Present	Present
LCVA_462	462	493162	493920	759	forward	DNA/RNA non-specific endonuclease family protein		K15051		MRRYRRHKYNLTSLIISIIFVLGAGQFFAGNHSKDVIQHNDTKTNVAVQKDEQVNVNTLNDIPDFNNIPYVRLNNNIPEFTDEEKKVESLEEYGEHDSLNRCTACIALVGKETMPTSPRGSIGMVKPTGWHTIKYTGIDGKFLYNRCHLIGYQLTGENANTKNLITGTRYLNVEGMLPFENRVADYVNATKNHVLYRVTPIFKGNDLVARGVKMEAYSVEDNGKGVSFNVFCYNAQPGIEIDYSNGDSKPIE	82.1726	2106.51	2116.38	2504.41	2294.58	4034.08	3891.38	Present	Present	Present	Present	Present	Present
LCVA_463	463	494007	494774	768	forward	short chain dehydrogenase family protein		K07124		MTKYALVTGASSGIGKEMAKILKSYGYNLILVARRKDRLKEVSNYIGGDNVILPIDLSKEKELYRLVGTINEYNLEVFINCAGFGDCGAFVETDLDKELQMIDVNIRAVHILTKEILKNFSKENKGYILNVASSAGLLPGGPYMATYYATKAYVCSLTRAISKELKDKGLDNVYVGVLCPGPVDTEFNKVAGVKFALKGISAISCARAAINGMLKRKTLIVPTFTMKAGIFFSKFVTGNVLLKIISKQQKKKIYK	99.6784	1952.61	2070.37	2296.98	2164.68	3823.12	3968.91	Present	Present	Present	Present	Present	Present
LCVA_464	464	494782	495552	771	forward	L,D-transpeptidase catalytic domain protein				MKKKYVLYSLLVIILGFISLFSIRLFNKYTKTSGSNQIGKDDPLNIRNSKNRSKKSNNNTKGKDYENKTTGVKLSGITAKSVKYQDKFPYYIMVNRKRNTVTIYNSTDKMTYNNPFKVFICSTGLNKDDTPIGNFHTKAKYKWRALFGNVYGQYATRISDNILFHSVPYEKQKKNSLKMEEYNKLGYKASMGCVRMNVAGVKWIYDNCPIGTGVTIYDGDAPGELGKPKIKKITKTNKKGTWDPTDPDEENPWNND	93.0752	2104.05	2079.16	2212.7	2394.07	4519.17	4078.39	Present	Present	Present	Present	Present	Present
LCVA_465	465	495660	496220	561	forward	thymidine kinase family protein		K00857		MAKLYFRYGAMGAGKTMDILKVAYNYEERNQKVIILKPKADKRDGKTVVKSRIEGFMRKGRLVEDFIKMSEEEIKGYDCVLVDEAQFCTKDQIFFFAHVVDDLNVPVICYGLRTDFQLNLFEGSEWLFALADTIEETKTICWCGKKATCNARFNKDGIIKTGEQILLGGNDSYISLCRKHYMEGKL	90.6916	2087.91	2062.12	2260.93	2338.83	4400.09	3872.27	Present	Present	Present	Present	Present	Present
LCVA_466	466	496234	497226	993	reverse	pseudouridine synthase, RluA family protein		K06180		MNNFDLKILYNNKTRYLAFTVLKDYENDTIKSFLKNKLLFSEKMLNRIKHRKDGILINDKYCFINAIIHENDVVKIRLCDIGEIDTTSQSIWATPPSNMPPLSILYEDDDLLFLNKKSGIVCHPSPGHYADTLSNQVAFHLGIKKGAIYPIGRLDKDTSGIVLFAKNSDSATIFTKEQMNHLYKKTYYAWVEGEIKEDNLIIDKPIREKPNCLMIREVHKDGKPAKTFVKKIRFSKEENRTLIEVKISNGRTHQIRVHLASIGHPICEDPLYNRKSDFKYIRESNTINKMNKKVNDTLKLQAYKVSFLTPYFYERKEIILSDNLSNCTLK	100.194	1875.55	2090.7	2108.69	2166.12	3753.92	3896.05	Present	Present	Present	Present	Present	Present
LCVA_467	467	497246	498337	1092	reverse	bacterial extracellular solute-binding family protein		K11069		MIFKKYLKITALCFTFILCIFLTSCSSEKKFSSADKSSENTLTILNSGKYINPEILKYYEKETGITIKYEEYASPEEMYTKYKSGSIKYDLICTSDYMIEKLLKEKELQKIDKSKIENYKNISQNVLALSTSFDKKNEYTVPYFYGTVGLLYNKKFVTKDEASSWNVLWNKKYKNEIIQQNSVRDTFIPALSRLNYSINTTNKNELKKALLSLKEQYPLVYAYMVDETGDEMIAENAYLAVVYSGEAAYAMEYNKNLNYVIPKEGSNVWIDSWFIPKTCKNKIQAQDFLNFLCDNKIAKKNFDYVRYCSPIKSVKDNLSKEDKNDPTISPKEADLKNCELFHFLSNKDQSYMNKLWQELKSIY	84.9542	1873.55	2110.99	2191.63	2201.12	3882.71	4030.2	Present	Present	Present	Present	Present	Present
LCVA_468	468	498337	499140	804	reverse	binding-protein-dependent transport system inner membrane component family protein		K11070		MKKSVEKFYLALIFIFLYFPIAVLIVLSFNDSQSKVAWGGFTLKWYSRCFSDPSIMSAFFTTIKITFISAILSTLIGTLAAIGISYMKKRNRAIFLGATNIPLLNADIVTGLSMMLLFVKFTNLGFVTVLLAHITFNIPYVILNVLPKINEMNMSTYEAALDLGAGKWLAFRKVTWPYIKTGVFSGFLMAVTMSLDDFSITYFTKGAGMNTLSTMLYTQLRKGIRPELYALSTILFFIVLFILLLLNVKSKKGAKNSNLSNVMGGIA	70.6779	1961.31	1989.68	2188.27	2096.88	3962.72	3943.27	Present	Present	Present	Present	Present	Present
LCVA_469	469	499137	499958	822	reverse	binding-protein-dependent transport system inner membrane component family protein		K11071		MNRLKSKSLYATPYLVWIIGFIILPMLMVFYYAFTNMNGSFTWNNLSNVTSHVHIAAFILSLLLAFFTTLICLLLAYPLALILKNMNIKHQHTIVFIFMLPMWMNFLLRVMAWKMMLNKNGIFNFMLSNLSFPKINIINTPSAVVIGMVYDYLPFMLLPIYSSMVKIKPDLIEAAKDLGANNKIIFFKVIVPLTMSGIVTGITMVFVPSLTTFAISDILGGGKILLIGNIIEQDFMNGNEWGVGSALSMVLMIFVLITMALSVIFDKKEEVKS	64.9404	2030.31	2120.03	2356.09	2133.84	4363.94	4012.41	Present	Present	Present	Present	Present	Present
LCVA_470	470	499951	501024	1074	reverse	ABC transporter family protein		K11072		MKKDLIVFDNISKKYGNNVILDELNLSVRENEFLTLLGPSGCGKTTTLRILGGFENPDSGRLLFDGKDITTIPANERKLNTVFQKYSLFPHMTIAENIAFGLKIKKKSQSFIQEKIKYALDLVNLPGIEDRTIDSLSGGQQQRIAIARAIVNEPKVLLLDEPLAALDLKMRQSMQYELMRLKEELGITFIYVTHDQEEALMMSDTVVVMNQGYIQQIGTPEKIYNEPENAFVADFIGFSNILDGIMIQDKLVEILGVKIPCVDTGFGNNKPVDVVIRPEDVELVSPSEGFMEGDVTSIIFKGVHYEIDVMANGYEWLVHTTKYVEIGTHVGINVIPFNIQIMHKPESSDEKAVEIDE	67.5503	1997.22	2037.65	2262.9	2184.13	3851.91	3843.92	Present	Present	Present	Present	Present	Present
LCVA_471	471	501063	501752	690	reverse	pseudouridine synthase family protein		K06183		MNVGTRNEIKKDIKKGYVKVDGKIISDASFPIFKNSTILYKNEAITYEPYQYFIVNKPSGYVSATSDKNHKVVTDLLKGNRKDVFPVGRLDIDTEGLLLITNDGELSHFLLSPKNHVQKTYFAKILGNVKDSDILTFNEGFYYDENLKALPSKLSILKRKASDESTITYVNITICEGKFHQIKKMFKALGYEVLYLKRISFGSLFLPEDLNIGEYKKLTEEEVNNLKNL	45.4565	1747.94	1950.84	2017.1	1859.03	3241.74	3649.58	Present	Present	Present	Present	Present	Present
LCVA_472	472	502057	503586	1530	forward	UDP-N-acetylmuramyl-tripeptide synthetase family protein	murE	K01928		MNFYALSYYKNELKKEKLLIEEKKYCNNKLYEEKKDTIIEYITYDSKKVKKNTLFICKGAAFKKEYLLSAKEKGAACYVSEKDYDIDLPCLLVKDIRKAMPYLASEFFNYPQKEITITGITGTKGKSTTACYIKAILDLYLKEKENKDTALISSINTYDGKADFESHITTPESVELIEHIRNAVDKGLPYLTMEASSQALKYDRVDLVEFTVGLFLNISEDHISPIEHPTFEDYFHSKLKIFERTKNAVINHDADYFDEIKEAAQKSDKVENIVVFGTDKSCDLYCHDIKKIGGAIEFYVKTKDFDEKFDITMPGLFNVENALAAIATSLIYKIPLDYIKRGLHIARSKGRMELFSTKDKKLFVLVDYAHNKLSFEKLFGSVKEEYKDREIISIFGCPG…	52.4281	1935.84	1932.28	2153.62	1989.34	3116.37	3765.61	Present	Present	Present	Present	Present	Present
LCVA_473	473	503628	506135	2508	forward	alpha amylase, catalytic domain protein		K01187		MHIFYEEGVYMKKVMDEHQINEQKNSQKNKKILIILGVILAAALVIGGVGFFSQNGFMPKNGPKYAHIDKSYLFADQSQDYMTPLEPTSNENITVRFRSKAGELTGANLHYMEKKSDSQKISSMKRAKKSFYKDNGYDPSKVEFWEGTIPAGKKVIYYYFEAISNKQGKTKKAWISAGAGDDGRGIYDLEPSESGFSVAPNYKTSKWSRESILYQIMVERFRDGDSLNNKDPKDFSKAGEKPEVTKWGGKITNGAETDLIWNNQFFGGDLVGVKEGIPYLKKVLGVNALYFLPIFQSDSDHKYDNDTYDYVDKNFGGNKTLADLGKKLKKENIKYILDGVFNHTSATGSLYTKNKGKLYFQRKIKKGEEGHEYYPWHGYFSFAKLDYSKEATKNYIYKG…	74.5048	2020.15	1996.87	2258.42	2232.21	3477.37	4013.63	Present	Present	Present	Present	Present	Present
LCVA_474	474	506245	509250	3006	forward	pullulanase, type I	pulA	K01200		MSCFIVEDKLPPMEVRGNDRYIYTEYDAITDSIIFKIKADKALYGYVMCNTNDWKQNAKYKFERSFDDVDQNRLMSIYVPYKKLISKDQRYEYKVVLTYDGNHFQWMSDDGTDGVNSRFPQSHPKPYKASKIHAFTSYDEANDTVTFKVKSDEYDYGYVMCRANQWNYNNLPAIRDYKLVKDEEGFLTVTLSYDKKLYPRDGEIIFGLLAWQGVFQYKLYLHSTVDDNFHWMDADGRNVWGINSRFETKSNFSTDPWVISAVVDNEKCIKVFLKNCYTNRTGEKPKFEVSIGGVEYKAVKQTARDDGSHILIRIPLSEVFKNEPFDTRKPLYVRRKGASTYTKVYLRDILDKYEYKGDDLGVKFREDGISIKVWSPVASRAEVIIYEDYDSFLKSKLNG…	105.378	2020.3	1973.88	2275.38	2094.79	3829.38	3810.82	Present	Present	Present	Present	Present	Present
LCVA_475	475	509352	509804	453	reverse	acetyltransferase family protein				MENNNKNILIKPVTDTSVLVSIFVNVFNKDPWNENWNNEYARKNLYDLENTPQFFGLVASYNNVAVGAILGNIKYFGTTKTYYIEHFFVDKKYRHLGIGSSLYNSAIKELKEKGVTGAFFTTKKGSDAYHFYIRQGTVDLTDSSVMYHRF	143.909	1761.41	1958.9	1945.64	1692.9	3360.35	3494.76	Present	Present	Present	Present	Present	Present
LCVA_476	476	509875	510708	834	reverse	cobalt transport family protein		K16785		MSTEMLSYIDRPSFIHKLSGITKLIFFLLWSTVAMISYDIRILLVMLCGSFLIFKISKIRFKEISFIFWLIIIFLALNTITIYIFSPQEGVHLYGSSHVLLKGIGRYNLTEEQLFYLSNIILKYLVVTPIALLFVTTTHPSEFASSLNKVGVSYKIAYAVSLALRYIPDIQRDFKTVSKAQQARGIDLSSKSKLRKRVKNYAMILIPLILSSLDRVELIDNAMELRSFGKKNKRTWYSEKSIKKRDIAVLFVSIILFVLSFSIMFMNHSRFYNIFKK	160.349	1887.39	1987.26	2078.39	1743.83	3629.04	3421.96	Present	Present	Present	Present	Present	Present
LCVA_477	477	510698	512410	1713	reverse	heme ABC exporter, ATP-binding protein CcmA	ccmA	K16786		MDKPIIQFKDFSFKYDSQKSPTLNNINLSIYPGEKILIVGPSGSGKSTLAHCLNGLIPSSYKGKFSGEFLINNEEAFSKNIFDRSKMIGTVLQDPDSQFVGLTVGEDIAFSLENDATPKDIMENKVKIYAFKVDMLEKLKSSIHEISGGQKQRAALAGVLVDDVDVLLFDEPLANLDPHTGKLAIELIDRMHEETKKTIVIIEHRIEDVLHRPVDRVIVMNDGKIVMNTSPDKILSSSVLTDVKLREPLYITALKDAGVVIHEDMHASRLDQLFLNDKEKQKVLSWFNNQHDFLEPKQDEVLLELRNLNFSYDGSSMLLKNINLKIYKGEMISLVGKNGAGKSTLAKVITGIEKHSKGNIIMQGRDIGKASIAERASNIGLVMQNPNNMISKVLIYDEV…	165.443	1991.5	1959.64	2196.22	2022.78	3764	3834.08	Present	Present	Present	Present	Present	Present
LCVA_478	478	512433	512984	552	reverse	ECF-type riboflavin transporter, S component family protein		K16924		MKKDLSVRTIVAIGIGSAVFVILSRFADIPSGIPNTSIKTSYAFLAIAATLFGPIAGGLIGLIGHTLNDMLSYGSAWWSWIVVSGFVGFFIGMFNKKILPLEEKMTVKQIVFFNISQALTQAIGFGAVAPILDIVIYKEPANKVFIQGLVAGVANIITVGIIGTAILIAYAKTRVSSNSLDKE	148.435	2056.47	1882.15	2209.41	2041.9	3614.2	3868.91	Present	Present	Present	Present	Present	Present
LCVA_479	479	512984	513835	852	reverse	S-adenosyl-l-methionine hydroxide adenosyltransferase family protein			Genomic Island	MKSALLLQTDFGLCDGAVSAMFGVAIGVDPTLRIFNLTHEIPQYNIWDASYRLLQTIQYWPQNTVFVSVVDPGVGTDRLSVIAKTKTNQFIVTPNNGTLTHILEEVGICEVREIDEKTNRLPNSGNSYTFHGRDVYAYAGARLASGVITFEEVGKKISLDQIITIAHNSPKITEDGLILGSIDILDVRFGNLWTNLDRNFIFGKGINYGDDILITIESNHSVVYEKVLKMRQTFAETRCGDALLFINSLDKLGVALNQGSFANAYHIVEGAGWIIKLRKLEGK	140.715	1940.1	1763.79	2103.81	1920.21	3619.59	3632.41	Present	Present	Present	Present	Present	Present
LCVA_480	480	514071	514247	177	forward	N-6 DNA Methylase family protein			Genomic Island	MAIYASNAGKSGGEFFTPADISKLGTVGKSEVNKVYINKVYIKKFKNRKGCLKYYEKP	158.621	1708.95	1672.71	1953.58	1598.08	3682.05	3209.85	Present	Present	Present	Present	Present	Present
LCVA_481	481	514234	514422	189	forward	conserved hypothetical protein			Genomic Island	MKNLEGLCGCGNDDRKAIINICVMSAKYFNNKASVQDINEALKENGQSPLTEEEMKSLNLTD	162.593	1525.18	1788.07	2137.86	1761.66	3361.41	2801.31	Present	Present	Present	Present	Present	Present
LCVA_482	482	514492	514659	168	forward	conserved hypothetical protein			Genomic Island	MLDFELAEIYGYETKTFNQQVKNNIEKFDEDFRFQLTKDEWEFLRSKILTPSRFY	157.946	17.2976	1835.87	2261.5	1750.01	3.41071	109.19	Absent	Present	Present	Present	Absent	Absent
LCVA_483	483	514752	514928	177	forward	conserved hypothetical protein			Genomic Island	MLLLGIIVIGIIVYQYPMQKALAQRNFTSYINKQGVVSDEIESKKIIKDWKQGGYLII	162.186	566.881	1869.18	2155.18	1847.68	1216.31	0	Present	Present	Present	Present	Present	Absent
LCVA_484	484	515173	515343	171	forward	hypothetical protein			Genomic Island	MVCKTELQKIKSAIESKQVEMKELEKVMEKIEKEADKIEKAQNKMKLLLQSGFKNI	166.058	1923.78	1463.7	1571.75	2097.53	5431.43	11.9649	Present	Present	Present	Present	Present	Absent
LCVA_485	485	515710	515835	126	forward	toxin ToxN, type III toxin-antitoxin system family protein			Genomic Island	MAEAIKYGFYAVNLDYFEYLNQIDSEVYYNPSYRNSIKPFV	165.135	1734.66	1	4.12698	1732.25	3810.31	0.492063	Present	Absent	Absent	Present	Present	Absent
LCVA_486	486	515932	516267	336	forward	toxin ToxN, type III toxin-antitoxin system family protein			Genomic Island	MIYEVFDNNITINGDIYKYYSDEEKMHILSILDIKKMIPVPNGCYERIEFDELDDIRYKDLFEKEYAFCLKVKTKVLKKVEKLYQKQKETGTIRRANCNFSELEKAMLDWK	163.018	1896.19	0	0.967262	1898.51	4379.24	0	Present	Absent	Absent	Present	Present	Absent
LCVA_487	487	516529	516771	243	forward	transposon-encoded TnpW family protein			Genomic Island	MTDEENKPENTFSKKTGKTNYKVTVHFSETSDETITDKINRLIQKECEDMSYKKEMLIFLIIIIDKKRLDNMIILDNLII	130.802	1650.86	0	2.87654	888.354	3998.5	0.349794	Present	Absent	Absent	Present	Present	Absent
LCVA_488	488	516808	517446	639	forward	bacterial regulatory, tetR family protein			Genomic Island	MSYSSDLTKNRILECAKEEFLDKGFEEAQVAGIAKLANVTTGAIYRHFKNKEALFFALIEEVYNYTLNVVADAEKKSEDENQRKHFELIDEKVAIEEFFSETMLFVDYMYAHFDDFKLILECSKGSRVENFIEEIVERYTIKNMKLIHNDFPLQINNGIKEFEVHVITKGYITSLCECILHRIPYQDVSEYIRNIVAFQYYGWQGLMNKKEK	125.659	1818.44	0.236307	16.3271	3.22379	4596.72	3.51487	Present	Absent	Absent	Absent	Present	Absent
LCVA_489	489	517507	519258	1752	forward	ABC transporter family protein		K06147	Genomic Island	MENKNKSAISELFKYAGSEKTQLYKSILLAIIGEVFGMIPFLAIAKLIEKIYQSELSFQTVFSITFVALSGQILKGIFTLYSTMTSHKATFHILKNIRSLVAEKMLRVPMGVMIDTPIGKFKNLIVDTVSKLEDSMAHFMPEITSSIVSPVLFLVLIFALDYRMGLASLLTIPLGMLGYIGMMRDYEFRSKTYTTAQNNMNSTLVEYVNGIEVIKAFNHSTSSYEKFTSAIQFFHDSTLAWWKQSWLWSAFVQAVMPSTLLGTLPVGAYLYMNFQISLSNFIVCIILPIGFIAHLMKIGKYSEQFSMVKASLDVIDEFLSTEELKRPKEKVIFDDTIYHFENVSFAYDKELVLKNINFELKPNTVTALVGNSGSGKSTIAKLMAGFWDPTAGNIIYGGK…	125.911	2007.22	2.69635	16.5565	2.85046	5022.87	2.41838	Present	Absent	Absent	Absent	Present	Absent
LCVA_490	490	519259	520983	1725	forward	ABC transporter family protein		K06147	Genomic Island	MIAIVKRILKISGKYRKNVILGLIFSGLKSFFVSLMLLAVLLIMINLKQLNMTIIMQATAIIVVSIFGRFIFQYLCDRKLSASGYEIFKDKRIEIGEKLKKAPMGYFSEKNLGTIQAVLTTTISDLEAMAMLAMNFIVGGFFQALTMTIMLLIFCFPVGMVSLIAIIFGIVVLKLITKKTEKYSPIMQDSQEILVTEAIEYIRGISVLRSFKKGTDGKNKVEKAFMRKCEVDIEVNEGSAYLMKLYEMIFKVASCALVFVATVLYMNSQIPLSYALMFIVSAFLIFLELELVSDGAFLSRMLATQLNRLEYISDIPSLDDGGKEIDLDSYDIELKDVCFGYGEREILNNINLQIKSNSSLAIVGASGSGKTTLCNLIARFWDVKKGEVLIGGNNVKDFT…	145.332	2073.68	3.72116	19.7351	2.59884	5104.53	3.26783	Present	Absent	Absent	Absent	Present	Absent
LCVA_491	491	520992	522500	1509	forward	heme ABC exporter, ATP-binding protein CcmA	ccmA	K16786	Genomic Island	MRDVVIEFDNVSFSYGTQSERSLSNINLKIKEGEFVLVTGQSGSGKTTVTRLINGLIPHFFEGVLTGSVKVIGDDIKNVTPGEMGKNTASIFQNPRSQFFTTNSTNEVAFALENYGIDRDEMIDRVNCSFHDFEAENLMDRDMFSLSSGEKQKIAIIAAKTLNPKIYVFDEPSANLDIPSILKLKEIMESLKKQGHTVIVSEHRVFYLKNLVDKCLIMKDGEIDRQLNHDDIENLNETDLQTYKLRTFNLSNIKYGLKNNAPISKQQSDFKVENLSFSYNANNSILNNCNLEGNFGETVAIVGHNGNGKTTLGKIMSGLLKAKSGQFFIESKLTKQKNLHKSVYFVMQDADFQLYSDSVVSELMLSSMNSIKQNDEKIENALTLLNISSLRDRHPHSLS…	114.883	1938.43	2.56262	19.0709	2.38304	5667.85	3.54606	Present	Absent	Absent	Absent	Present	Absent
LCVA_492	492	522497	523198	702	forward	cobalt transport family protein		K16785	Genomic Island	MNKSCKHNGIRYDPRIKLLQVLIIGILAFTLTGKKYEVLLFLSVFVYGMISGIYKTCFKFLVLYVVLFMVAEISPLFISTTIHYFILRFVTLTFAAVNMSRTSDVSEVLASLQNMKIPYYLNIPLAVILRFFPTLKQDITCIKQGIKTRGIDISFLGFLKHPFKIYEMMLIPMLMRMLCTATELSASVETRGLGVSCKKTSYTEVKFRMLDMLLLVIMMVFYITIIIMKIKNI	119.897	1907.66	3.90028	21.3946	1.68519	6396.43	1.9416	Present	Absent	Absent	Absent	Present	Absent
LCVA_493	493	523216	523797	582	forward	conserved hypothetical integral membrane TIGR02185 family protein		K16926	Genomic Island	MEEKKKFQIKDLIITALMVLCSQVLYRVLSFLFVSPYTMLLAVPVWSIIGAIAYFLVPVKTKNPWMILLFCILTGIISFYPPYIISLIIAGIIAMVIAQTKGIQNYKGLTIGYIIFCALAGFGGMCVPFLFYAEQTIKSYEKMFGSEYMKTLTKLVSPMTSVIFLVVIVICALIGAIISKKLLKKHFEKAGMI	98.5326	1834.18	2.51546	13.7543	0.127148	5330.38	3.67182	Present	Absent	Absent	Absent	Present	Absent
LCVA_494	494	524998	525945	948	forward	D-alanyl-D-alanine carboxypeptidase family protein		K07258	Genomic Island	MKKQSKNKRNMLLVVCVIVFAMLFVVFGLLRNRIFQSSIVRNVSDKIDFIVNTKQLKIPDDALAFSVYDMDANSYLFYEGAGQEPTVASLSKLFAIDYALSKVKPDDVFEANEETLKLVPAGSSVANLTRGTYTAKQIMQAMLVPSGNDAAYVMAYNIGKMDLGAGHSAKEYINHFVKSLRTYLAREGYGKTDLFDPSGFSMQATTNLDDVNRVTLKLLDYDFVKECMGESSFTITTKQGNFTWKNTNEFLDKDSLFYNKHIKGVKTGTMASSYNIIALYENNGKRYLITCLAAHSNKDRYRAVRNAINKVIEKR	50.6403	1781.67	29.6065	150.444	2019.68	4016.52	33.0348	Present	Absent	Absent	Present	Present	Absent
LCVA_495	495	525948	526280	333	reverse	fic/DOC family protein		K07341	Genomic Island	MKYLTQDQVVRLHQALIETSGGSLGIRDERMLDSVLKTPLQTFDKSELFPSLLDKATRLAFGLIKNYSFIDGNKHIGTHAMLIFLALNGITLSYNDEDLIDNMLPLCPKL	53.2462	71.964	4.4024	67.9039	2036.3	3880.49	25.015	Absent	Absent	Absent	Present	Present	Absent
LCVA_496	496	526277	526519	243	reverse	antitoxin Phd_YefM, type II toxin-antitoxin system family protein		K19165	Genomic Island	MNVNTDTLISISEANQNFSKVARLVDKYGSAVILKNNSPRYVILEFPKVDEISAPADDEVMALSDMFIKKNTKVYEELAK	53.3086	38.0412	8.83539	194.132	1922.76	3979.44	49.9259	Absent	Absent	Absent	Present	Present	Absent
LCVA_497	497	526773	527132	360	forward	merR regulatory family protein			Genomic Island	MKTVNEVSKIAGISIRTLQYYDKIGLLKPSAYSESGYRLYGDEDLKVLQSILLFKALEFPLKEIKEIITSEHFDKDLVLEQQIKLLILKKEHLENLILFAKGLKALGGNYMNFTAFDTS	79.9944	30.1556	14.2889	310.797	1975.67	4257.56	76.2167	Absent	Absent	Present	Present	Present	Absent
LCVA_498	498	527808	528311	504	forward	GIY-YIG catalytic domain protein			Genomic Island	MAYGKSIELFLVNGTADSLIIAELSNWNGKAIKIPRIEVSSCNREDITQAGVYFLFCKEDDGSDSVYIGEAENVKERLVQHLRDYQSEKETYYWSSAVVFIGRDLNKALIRYLENRFVEIARASKRYLVLTKNTYRNTVMKESQVAVMEEFVDNVKTLINALFKNIS	91.3075	0.0873016	0	0.664683	2003.11	3892.96	0	Absent	Absent	Absent	Present	Present	Absent
LCVA_499	499	528490	529005	516	forward	helix-turn-helix family protein		K07726	Genomic Island	MLNENIQSIRKSKGLSQEELAIKLNVVRQTVSKWERGLSVPDSEMLINISGILETPVSVLLGETNTENAVPVDDLKVISEKLEAINLQLARSKAAKRKVLHRLFITLCALIVIIATVLISQNSPYLSWNFNDPETAIVGTFFHAFEWLFFRLAPVALMGAIVGIVLTRQRN	91.7074	0	0.253876	33.5019	2004.73	3819.16	0	Absent	Absent	Absent	Present	Present	Absent
LCVA_500	500	529784	531061	1278	forward	Macrolide export ATP-binding/permease protein	MacB	K02004		MIKNAIAYITRKKNRTLIIFIILTIVLSCLYSCLTIMKSSNKIEKTLYKNSNSSISITKKDGKYFNVNQFKDIEKIKEIEEKIIQFDGLAKLKDAKVVSGEQKINREDISDEFKNVVSLEATNNTKKNILFSSGVFTVKEGKSIGENDKNSILVHEEFAKQNNLKLGDEVNLELLDTENNGQFRNHKFKIIGIFSGKKQEKYTGLSSDFSENMVFVDYSTSQEILNKTENNQIANKILIYSNSAESTDSALNKLKELKIDESNYSIEKDNNAFEESLESVSGIKHIIKIMTYAIMLGGVVVLSLILILWLRERIYEIGILLSIGTSKIKIIMQFILELVFISVLGVITSLFLGNVLLKIIADGFIKSDESMVFGGSLINNIDIMLNIKTFGESYLILVS…	111.984	0.353678	0.388889	22.7801	1837.46	4121.26	0.189358	Absent	Absent	Absent	Present	Present	Absent
LCVA_501	501	531071	531727	657	forward	ABC transporter family protein		K02003		MDILEIKNVAYSYSNSKEKVLSGINQKFELGKFYAIVGKSGTGKSTLLSLLAGLDKPKSGKILFKNEDIEKKGYSNHRKNNISLVFQNYNLIDYLSPLENIRLVNKSADESILCELGLDQKQIKRNVMKLSGGQQQRVAIARALVSEAPIILADEPTGNLDSVTAGEIIDILKKLAKNRNKCVIVVTHSKKVADSADIILELSGKKLKKVNKMNLEVE	118.799	0.923897	0.108067	25.2542	1952.74	5820.07	0.418569	Absent	Absent	Absent	Present	Present	Absent
LCVA_502	502	531727	533103	1377	forward	ftsX-like permease family protein		K02004		MIKNAFAYVTRKSLKSLILILVILSMSTLSLISLSIKDATDRASKETFANITNSFSMEINRQVNPGTPRGGGNVKGEDIKKISQTDSIDSYVKRINSVADLVDYDIIENKETLANQSPERAKNFKRTVMLTGVNDSSKETKFVSEAYKLVEGNHLKNDDKNKVLLHKDLAAKNNLKVGDKIKLKSNLFDADNEKGADETVEVEIKGLFDGHNSGGVSAAQELYENTLITDVHTAAKVYGNTENTAVYQDATFFVKGDKSLDSVIRDLGKLDINWREYNLIKSTSNYPALQQSISGIYSISNKLFAGSLIFAGVVVSLLLFLWMNARKKEIAVLLSLGKSKLEIFGQFIIEMVFISVPALFGSYFLAQYTSDKLGNNILNKVTGDIAKQIARQSASSQLG…	117.698	0.212055	0.106754	22.1126	1954.04	6449.12	0	Absent	Absent	Absent	Present	Present	Absent
LCVA_503	503	533156	533809	654	forward	response regulator				MRILTVEDDSIIREGISEYLSEFGYTVIQAKDGREALSKFNSDINLVILDIQIPFINGLELLKEIRKKSDLPIIILTAFSDEEYKIDAFTNLVDGYMEKPFSLPVLKARIDALIKKTYGHLEKFEYKDLSVNFNSYTAKINDKEIDVNVKELEILKCLLDHDGQVLTRMQIIDYVWKDSEEIPYDRVIDVYIKELRKKLQLDCITTIRNVGYKLERK	114.584	0	0.256881	20.0596	1727.21	4368.95	0	Absent	Absent	Absent	Present	Present	Absent
LCVA_504	504	533806	535116	1311	forward	his Kinase A domain protein				MKELKIFPKMFIQIFSVLGIIMISVHSLVFFIFPKTYLETRKEKIHNMANEISGNMNGKEIKYIEQTLELYSKSSEIKAFIKEKKYNNELQIKDNINFNPESDSNSLIIEEREIKLNDGKKINLQFVSTADMQKDAKDLSLKFLPYSLLISILFSAVISLFYAKLIKNNIQEIKTVTDKMMKLDKKTRLKVGSNDEIGQLKQQINDLYSVLLRNINDLEYKNKEILKLEKVKYDFFKGASHELKTPLASLKIILENMKYNIGKYKERDVYINECIEIVDSLTKNIYQILSIHSIENLNNDEEYLKINDTLEDVLKKYEILAKQKKITINNYILDENIYIGKTALSIVLSNLISNAVKYTDVSGVINIRVVNDWLYIENSYDNGKISMDKIFDVKFDLNK…	144.339	0.344012	0.202136	23.2685	1758.68	3489.42	0	Absent	Absent	Absent	Present	Present	Absent
LCVA_505	505	535246	535395	150	reverse	hypothetical protein				MPNFNYLDKRASEYGHGSFISSFESGYSGTRHAVCRVGFRCKGNSGSHR	156.027	0	0	0	774.5	1509.03	0	Absent	Absent	Absent	Present	Present	Absent
LCVA_506	506	535810	536883	1074	reverse	virulence RhuM family protein				MSRKIDKNKNENHDKNELQIRSSAAEYLTFIAANGDDKEAIEIRYEDENIWLTQKMMAALYDVSVSAINQHLKKIFDDNELDENSVIKKYLITANDGKSYNTKHYNLQAIIAVGFKVNNERAVQFRKWANQIVKDFTIKGWAMDDERLKNSGTKLTKDYFEKLLVKIREIRLSERRFYQKITDIYATSLDYDPSAKATKRFFAAIQNKLHYAIHGKTAAELIVDRANHKAKNMGLTTWEGSPDSKIHKYDVVVAKNYLNEEELNQMQRIVSSYLDMAELQAERHIPMTMEDWEKRLNGFLQLWDKEILNDSGKVSAALAKKHAESEFEKFRIIQDRLYKSDFDKFLELEDNTKDLEK	125.733	1307.61	776.858	1188.44	52.8194	1157.9	544.791	Present	Present	Present	Absent	Present	Present
LCVA_507	507	536876	537064	189	reverse	cation transporter family protein				MVGTYFITSTLTAFKIISQTYHQLTITKSMMINSFIHYVIVFLITIPVFKGRMKFVLGGNYE	122.958	1280.49	97.0106	1826.03	116.82	868.397	3201.23	Present	Absent	Present	Absent	Present	Present
LCVA_508	508	537608	538780	1173	forward	AAA domain protein		K07133		MIKRKVAEKLVQVSKQVPVVTVIGPRQSGKTTLVKECFPEYNYVNLEDPFTRALATEDYRGFFASYKEPLIIDEVQRVPELLSAVQVMVDEDRERNGRFILTGSHQSTLQKEISQSLAGRTSIVTLLPLSMDELAEDGRLGKLSANKLLIQGFMPELYRENSRESSVYYRDYLNTYVEKDLREMLEVKNLDKFLRFLTLLAGRVGQVVNLSSMSGDVGVSSATLSQWLSVLEASYIVYKLQPYFSNISKRHTKSPKIYFTEIGLASYLLGIETENHANRDPLRGNLFENLIVSEILKSRLNENKTPQLFYMRTEKGIEVDLIAKEENALYPIEIKTSMTPNRSFSKNLLSFVDAEENAKNPKIIYTGQSYPQFNGVEYVNFKDTKNYQMF	91.0571	41.7357	4.23785	2328	89.2975	3521.69	3835.29	Absent	Absent	Present	Absent	Present	Present
LCVA_509	509	539067	539279	213	forward	helix-turn-helix family protein				MTCSEEIKKIRQKCFLSQEALGRELGVSFSSVNRRKSGKVKPNMSAMKKIKEFCETQGIDFSVLGAEWTK	92.4883	0	20.4977	2418.95	0	3731.41	4022.21	Absent	Absent	Present	Absent	Present	Present
LCVA_510	510	539300	540019	720	forward	type I restriction-modification system, M subunit	hsdM	K03427		MVLDTKKEQEREELHRAIWAIADELRGAVDGWDFKNYVLGTMFYRYISENIANYINEGEIAAGNTDFDYAKMSDDDAKEARSGLVSEKGFFILPSELFCNVRKRAKDDENLNETLEQVFRHIEESAKGSESEDDFAGLFDDYDVNSNKLGATVAKRNETLCKLLNGVADMNLGDVKNHDIDAFGDAYEYLMAMYASNAGKSGGEFFTPADVSELLTRLGTVGKSEVNKVYEKSLIYLIQ	89.2583	24.4778	1101.74	2315.44	0.961111	3222.18	3422.2	Absent	Present	Present	Absent	Present	Present
LCVA_511	511	541257	541466	210	forward	conserved hypothetical protein			Genomic Island	MREVKKILQDEMDYSLCKLLLDYLHFKGMVDDKSWQLSVTQIKDHYDPPTLMLEGIYGKRSSKTDTKNF	86.1476	3162.92	21.9524	2756.67	0.780952	4262.51	88.3762	Present	Absent	Present	Absent	Present	Absent
LCVA_512	512	541426	543078	1653	forward	resolvase, N terminal domain protein			Genomic Island	MVKEVVKLTPRTFKLPKIKKIRVAAYARVSTEKDEQHNSLEAQKAYFTKYIKERNNWQFAGLYYDDGISGLSRKNRDGFNRLIEDALQGKIDLIVTKSISRFARNTLDTISTIRKLKGRGIGVFFQKENIHTLDSKSEFVLTLMSSFAQEESRSISENCTWGKRKSFADGKVTVPFTRFLGYDRGEHGELIVNKEEAKIVEFMYSLAILGFNASEIKRELEANHVKTPSGLCSWSYQAVHAILTNEKYKGDALLQKSFTVNFLTKEKKKNEGELPKYYVENDHEAIISRAVHDYVQSIHVSERVNKVSRISGKIFCAMCGAYFGRFRIHPEQCGGRVAWRCKNKWNKDHKCHMRHLYDTKVHESITRATFDVLKKRKDLIEKIANLTGLPNDKITRTIN…	80.3805	2912.36	1.03146	2642.89	0	173.227	79.5747	Present	Absent	Present	Absent	Absent	Absent
LCVA_513	513	543230	543436	207	forward	prevent-host-death family protein			Genomic Island	MDEKDSKKTMGFYNMSDFLRGQSSKIITGLSENDEAAFILKNGKPKAVLISKERYDRLVQAGIDILDY	74.0676	0.729469	0	113.908	4.61836	25.7874	0	Absent	Absent	Absent	Absent	Absent	Absent
LCVA_514	514	543457	544098	642	forward	hsdM N-terminal domain protein		K03427	Genomic Island	MAVKKSELYSILWEACNKLRGGVEPSRYKDYVLVLLFFKYVSDRYKGKRFAYFEISEGASFDDLVKACEKTDVGERVDIIIQRFLENNKLKGLLPDVSFNNPEELGKGKELVDKVSGLIKVFQNPAIDFKSNMASGDDIIGDAYEYFMMKFAQESGKSKGQFYTPSEVSRTIARLIGIGNIDVNVQRPYTLHEETTTEVIQSTHMHTLRKCLI	79.7804	0.373832	0.705608	96.9019	3.77726	31.5436	0	Absent	Absent	Absent	Absent	Absent	Absent
LCVA_515	515	544465	544692	228	forward	helix-turn-helix family protein		K07727	Genomic Island	MIKIKLCEIMGREKMTRKKLAELIGVRPNTIGDLYRENVRKIDLQALDKICEVFECDISDILEYVPENKIREEED	91.4211	0	0	0	0	0	0	Absent	Absent	Absent	Absent	Absent	Absent
LCVA_516	516	544698	545912	1215	forward	DNA (cytosine-5-)-methyltransferase family protein	dcm	K00558	Genomic Island	MNFIDLFAGCGGLSEGFYKEGFNALAHVEINPTACRTLRTRMKHYGYENVDDAVLEMDITRDDVIDEIEKVVNKQNVDIIIGGPPCQAYSSLGRAKDENAMQNDPRNFLFESYVKVLNYYKPKFFVFENVTGILTAKINGKHIIERIIKALGENYKVKFDPKMIVLNSANYGVPQIRKRVIIIGVRKDLDISPEEMYAGIIKTHFDPEMSEEESKGLKHFVTVRDAIEELPALQPGGGKPEVEFKYNRDNEFLQRITPEDCNILRDHVARNHNDKDVERYVAMSKNHWTFQDMLEKREDLRHKKQRVFGNSYTVQWWDQPSKTIIAHLYKDGNQFIHPDYKQGRTFSVREAARIQSFPDDFVFEGPRTEQFKQIGNAVPPLLAEAIAKCVKEKLETVEK…	82.6765	0	0	0	0	0	0	Absent	Absent	Absent	Absent	Absent	Absent
LCVA_517	517	545909	547408	1500	forward	DNA (cytosine-5-)-methyltransferase family protein	dcm	K00558	Genomic Island	MIFKSVSNLNTKTEKTFFLEQINVYIRLTEVFIEKYNKSVDGILNEPNIGELQSIGVIEDEREIDELKKVLGKQYNEFIKAVNFAVANRDEMGGILDKLSNKERQLLQQKAARKKKYTMVDFFCGAGGLSLGFIQKGFTVKLANDIEDVCIETYKYNHPELPSDKLIQGDIKEIVDNIDGYVTQEIDIVVGGPPCQGFSEANRQRVIDDPRNKLYKYFVKVVEKIAPKFVVMENVKGMLKVADQVVEDYGKLRVKDGCSYLVAYRLLNSQNFSVAQSRERLIYIAIRSDIAEEKNITPDEIFDLIEKSCKNHKTYNLADALNDIKPLDAPRIKNMNEVDSETTGKKIDVNYDDQNNNEYLQLINMKRKIPFLFNHKARYCSDVNYEIYKRLNQGDDATD…	69.384	0	0	0	0	0	0	Absent	Absent	Absent	Absent	Absent	Absent
LCVA_518	518	547420	548067	648	forward	hypothetical protein			Genomic Island	MRVVQVIKKLNNTELGKSGTHEFYVQVPQNLEISDLFPETDTIQNFIYKKTGKIYHIRCTIGREKRIVGLGDFYRDNDVCAGDEVVLERQISEYESTYFIDLNKRKDILMLQRCRKGFELLNAERKNLITHDVTVYSNGKWGDIRLEFLGSEKKRDDSPTATDIYDLRVDGISVVNNFSGKEMVEVQVDTNNEKAYVNRICAWKRFLFEMEEQDD	56.3735	0	0	0	0	0	0	Absent	Absent	Absent	Absent	Absent	Absent
LCVA_519	519	548060	549487	1428	forward	AAA domain family protein		K07452	Genomic Island	MTNYYILSINSLIKTFSVLDAGNSVSFGLTTQDSNSLFEKVSQGDYILGFVGTPVNRVRYVFEVQGIEDTSQIELIKKFEVSDGTDIDNISLRNELVNNDFAEISVDVYNSFITKMTQELGGKLGIDNQSKNVAQIKEELRKTTGENILLYGVPGAGKSWTIQHEYCDDEKCMERLVFHPDYMYSDFVGQILPIVKKDDEGKEKVRYEFKPGPFTKILKKAYEDPEHSYYLVIEEINRGNAPAIFGEIFQLLDRMDEDKEGFKKGTSEYGITNENVALEVYGDADRKVRIPANLSILGTMNTSDQNVFTLDTAFQRRWIMRMIKNSFVKHKYANNPILDTSVSWKQFCEAINEEILSRNNVTSSEDKRLGAYFVSADDLVYVKTQDGALEKQIIDAEHK…	50.4461	0	0	0	0	0	0	Absent	Absent	Absent	Absent	Absent	Absent
LCVA_520	520	549510	550784	1275	forward	llaJI restriction endonuclease family protein			Genomic Island	MDLGLNLKVRCHINKNGDGDRFVGVKADTNNAMVFFPMGYRLPDNEEDIREDILKLIEVISAFNDSKDRLLAMDEFAAPQSVNFPINAYMNIIRYFLEQNDYYKEREQIRKTADRGKIDFPASLRKNVKFFQEDGSPFFDKYTVKGSSPNEKNLITQIHKYCVYEAFSTLGWLFTPHLPADPHITLETERFLFALRKKLGVTHNDKDKLLFQAMIQMLEYLDSENDNKQYYFGTDRFEYVWERLIDEVFGIRGKEEFFPRTKWNLRFNANKDNHALEPDSIMMCDDKIYVLDAKYYRYGVTGEPRHLPESSSINKQITYGEYIDNFQELKDKYGDLPIYNAFLMPFNRGENPFHVSGDYFLNIGEATGEWKNDAKMYEHVQGIVIDIRFLMNNYTGSHK…	62.0957	0	0	0	0	0	0	Absent	Absent	Absent	Absent	Absent	Absent
LCVA_521	521	550823	552010	1188	reverse	CGNR zinc finger family protein			Genomic Island	MIDTENFFNLGTDYFSFVGQKCHFEIQKNDNPHINSKNILTISSDSTEKLYFSFSGNEGLCLTTEFGSIIQKNILGKFLSLRANNAKELLNFFDTYGYFFKMSPNESNVVDFNNLIQVTYHIKAALLQMNALQQTSMDYDDILHLTLFLLLSPKVEMKITDKQTYTGYHESTLDVIDSVIASTDNSNYITIDNEDYYSIADLVYGIPYNLRVDEYEDISTGEHFMYSYPGIDDLRYKRITIAYKNSHHVPKIQRLVIDFLFHFMNTNGVVKNVAFDSGIEFYGNSNLNLDEHMKKALLLIAKYVLAKEINHHVSRMKPIYNPIPLEPSWKAPNLLTALYFSLFYMKPKSEIYRKCANPSCTNFFLVKTSNSRKKYCCSACRNASNQRDYRFRQKK	68.7458	0	0	0	0	0	0	Absent	Absent	Absent	Absent	Absent	Absent
LCVA_522	522	552239	552376	138	forward	conserved hypothetical protein			Genomic Island	MHKNTKQTSKRVASKASKVMRDGRYSKTAKSVAGSALAQTKKRGK	68	114.319	489.71	93.7826	3.89855	0.449275	32.2319	Absent	Present	Absent	Absent	Absent	Absent
LCVA_523	523	552644	553276	633	forward	RNA polymerase sigma factor, sigma-70 family protein			Genomic Island+Phage	MKTRKTNSNNRTTYKYTYFVPNKSGGYDEKTLEIKPGENGVTEALIKILHAEDDREVYNNLKNIRPNRTTKEKAEIKAWKENYVKRFKVEHGYEPGGEDVDAEAEEHFPRNYNLSLDFDADGELEVDKSHLAEALSTTDDHGFEWSEEMEHALSTLTDKQRKVINRMFVEGYTQSEIARRLGISSAGVKKHYDIAIKNLKAVLPENNRKK	67.1532	2467.73	587.998	2385.68	0	1033.98	58.4028	Present	Present	Present	Absent	Present	Absent
LCVA_524	524	553378	553557	180	forward	conserved hypothetical protein			Genomic Island+Phage	MKHKIIINVTNENGDKKCVLRGAEMRLPRRLISWLFGDYSQVYLLDPGKSVESVDVKEV	68	2631.39	1462.01	2179.17	0	5190.13	97.1278	Present	Present	Present	Absent	Present	Absent
LCVA_525	525	553569	553856	288	forward	conserved hypothetical protein			Genomic Island+Phage	MNKEVIKEVITDLELLISHLKELSKDDEKEKKSNKKTEGKITLGDVRGYLAKLSQHGKTSDVKNLIIKYGGNKLSDIDESDYENLLNDAKEIKIE	68	3041.11	1308.59	2378.24	0	4413.72	102.507	Present	Present	Present	Absent	Present	Absent
LCVA_526	526	553864	554991	1128	forward	conserved hypothetical protein			Genomic Island+Phage	MLSPSSANRWLNCTKSIFLEQDFEEEETTASKEGTEAHAFCEYKLKKLLGIKCEKPKPVFYNEEMENCTNDYVDFVMEQYEILKRECKDPLIQIEEEVDLSEYVPEGFGTADCILIGNNTLHIIDFKYGQGVIVDSYENPQMKCYALGALLRYEMLYDLKEVKMSIFQPRRENVSTFNLSVDELKKWADEVLKPKAYEASRGEGEYEVGDWCRFCKAKVICRKRAEENLKLAQEEFKLPPILSDEEIEEILSIIPNLTKWANDIMAYATDCAINHGKEWAGFKVVEGRSIRKYKDEEEVIKKATENGYTDIFKKSLITLTEMQKLMGKKKFEEILGDLIIKPKGKLTLVPNSDKRKKVEIDNNVNNEFSKETEGI	69.4202	2877.93	0.611702	2442.19	0	0	91.6711	Present	Absent	Present	Absent	Absent	Absent
LCVA_527	527	554993	555541	549	forward	conserved hypothetical protein			Genomic Island+Phage	MSKISKTKVITGKETRLSYFNGWEPKSINGGPEKYSVCLLIPKDDKTTLDAIEKAIEAAIEEGIAKFGGKKPNKAAIKLPLRDGDVEREDEAYKGHYFINANSTTPPQIVDSSVKPILDRSEVYSGCYARVSINFYAFNKNGNKGVACGLGNIQKIKDGEMLGGKSLAVDDFTEETSDDFLG	64.9927	2740.44	1.48998	2431.84	0	0	95.6667	Present	Absent	Present	Absent	Absent	Absent
LCVA_528	528	555604	557571	1968	forward	DNA polymerase A family protein		K02334	Genomic Island+Phage	MENISMDLETFSSVDLKKCGVYKYVESEDFEILLFGYSVDGEPVKVIDLAMGEELPNEIINALNDYSVTKWAFNSQFERICLSRFLRDRGLLKDKNNKDTMFLNPRSFKCSMIWSATLGLPLSLEKVGEVLNLDKKKLTEGKNLIKYFCVPCKPTKVNGNRKRNFYFHDKEKWELFKFYNKRDVEVEMGIKNRLSKFPVSDFLWEEFYLDQEINDRGIEIDPVLVDSAIQIDSDVKKDLMKRLTDITGLSNPNSVLQMKNWLSSHGLNIESLGKKEVEKEIKTAPKEISTVLSLRQKLAKSSIKKYMTMKNAAGKDNRERGMFRFYGANRTGRFAGRLVQLQNLPQNHLSDLKETRDLIKDQNMEAINLLYDDIPDTLSQLIRTAFIPHSNYKFIVADF…	70.1453	2739.08	0.540142	2339.64	0	0	84.5107	Present	Absent	Present	Absent	Absent	Absent
LCVA_529	529	557671	558462	792	forward	phage antirepressor KilAC domain protein			Genomic Island+Phage	MTKLTEFSNAEFGSVRTMVVDKSPYFVGKDVAKILGYSNPQKAIREHVDDEDKGVNEMVTPGGKQQIILINESGLYSLILRSNLPKARQFKKWVTSEVLPSIRANGMYATDELLNNPDMAIEVFKALKEEREKRKALELTNAMQKQQIAELKPKGSYYDVVLKCKDVISISVIAKDYGKSAQWMNNRLHELGVQFKQSDIWLLYQKYAEKGYTNTKTHTYEDSNGITHSKVHTYWTQKGRLFIYDLMKQNGIYPLIEQEGKDE	85.9457	2800.12	0.190657	2371.98	0	0	69.5303	Present	Absent	Present	Absent	Absent	Absent
LCVA_530	530	558455	558817	363	forward	conserved hypothetical protein			Genomic Island+Phage	MSKTYRKMIKTNPDFKPLVYICAPYKGDTESNKKKAISYADYAYKNGAIPVTVHFLFPFLDDGNEKERRDALFMGIILLGKCDEVWVFGNEITYGMKKELEIAEKRKQPIRHVSIKDLEV	86	2793.77	0.280992	2301.02	0	0	86.9862	Present	Absent	Present	Absent	Absent	Absent
LCVA_531	531	558822	561035	2214	forward	phage/plasmid primase, P4 family, C-terminal domain protein			Genomic Island+Phage	MLDLKIYDSTFVGNSSNCIYPNEVIVSDENSFKKAISFDHVTARFKNDYRTKDNFLSSTCIPMDCDNDHSDNAKDWVEPLDVAMAFPNVGFYASYSRNHMKDKHGKSARPRFHIYFPIEEITDADVYVALKEKIRDSFPYFDNNALDAARFLYGVKNPTVELFKGDTSITDFLSEDSFLDFDVSTNNIPQGKRNSAMSHIAGKLIKRYGITDEAHEKFIDEAQRCDPPLSDAELSSIWSSAKKFGVKVANQDGYIPPEEYGRSYEEYKPKDLTDIGMAEVFSKHNKGKAIYTMSSGWLYWTGKKWESSELKAMKLYMNTAKKVLRNAGFEYKEIYKKFIQAETTGDKEKISKEKSKVNQVKQYLTFAKKMNDHSKVSGILKLARSMLEVANEMLDSNAF…	92.2918	2780.03	0.466576	2384.7	0	0	83.701	Present	Absent	Present	Absent	Absent	Absent
LCVA_532	532	561093	561296	204	forward	hypothetical protein			Genomic Island+Phage	MDKNRDKKMYLNRNFLYTKISLTYTIGCIKKGKKPLYIGLLYNSVPLFFTFYIRIKIKKYICIYKDI	112	2332.97	0	2138.5	0	0	87.3922	Present	Absent	Present	Absent	Absent	Absent
LCVA_533	533	561409	561699	291	forward	VRR-NUC domain protein			Genomic Island+Phage	MSFLREKEIEKKLVLKVKKEGGICIKLVSPSFDGLPDRMVLLSNRKIGFIELKAPNKKPKPLQIKRMNDLRKLGFKCFVVDRTEQIGDVINEIYST	109.234	2575.04	0.649485	2312.87	0	0	83.9485	Present	Absent	Present	Absent	Absent	Absent
LCVA_534	534	561680	563020	1341	forward	type III restriction enzyme, res subunit			Genomic Island+Phage	MKYTPHNYQKYATDFIISHSVSAILLEMGLGKSVITLTAINELMLNYFDVGRVLVIAPFRVAKATWSSEIKKWDHLKYLTYSIVTGNPKERIKALNSPAHIYIINRENVDWLITKSNFPFNFDMVIIDELSSFKSYQAKRFRTLLKVRPKVKRIVGLTGTPSSNGLMDLWAEFRILDMGERLGRYITHYRQNFFTPDKRNQQMIFSYKPRDGAERAIYNLISDITISMKSKDFLKMPKCVMNEVKVSLSDKEQKIYDLLKQDMVLSLKGKEIDAINAASLSNKLLQMASGAVYGEEKESIIIHDRKLDALEDLIEGANGKPVLIAYWFKHDLTRIKKRFDVREIKTTKDITDWNEGKIPIALIHPASAGHGLNLQDGGSTLIWFSLTWSLELYQQTNAR…	145.455	2824.45	0.675615	2339.08	0	0	89.7666	Present	Absent	Present	Absent	Absent	Absent
LCVA_535	535	563123	563524	402	forward	conserved hypothetical protein			Genomic Island+Phage	MNKKEYLQQAFYLDKRINSKLEQIDSLNALATKATVTLSDMPKAQNKSTSKLEDIVVKILSLEEEINDKIDELVDKKKNIMFIISRIKNKEIRIIFEERYLCYKKWEEIAVDMGYDIRQIYRLHNIGLKDIVI	165.194	2921.95	0	2364.41	0	0	83.6045	Present	Absent	Present	Absent	Absent	Absent
LCVA_536	536	563729	564097	369	forward	HNH endonuclease family protein		K07451	Genomic Island+Phage	MPRKPKRPCSYQGCPNLTYERFCEEHKREENKRYEKYERPYDAHKRYGRAWKAVRDSYVREHPLCEVCFKNGLLIPAEHVHHIKPISEGGGNNKSNLMSVCKSCHSKIHAKRGDRWNKRRKG	171	2962.41	2.83469	2330.11	0.0433604	0	18.8374	Present	Absent	Present	Absent	Absent	Absent
LCVA_537	537	564244	564795	552	forward	phage terminase, small subunit			Genomic Island+Phage	MPTKSNNIGGRGGRRVGAGRKKKAVVEKANDGNPGGRPLSVLDIPELEGAEMPQPHEFLSATQKDGTQLQAREIFEETWKWLKDIGVSSKVPSPLIERYAMSCARWIQCEEVTSKLGFLSKHPTTGKPIPSPFINIGINYMNQAVRLWNEIFQIVKENCSTEFDGVSPQNDLMERLLLTRKKL	174.931	2738.43	2076.11	2438.45	210.288	184.431	945.121	Present	Present	Present	Present	Absent	Present
LCVA_538	538	564808	565593	786	forward	S-adenosylmethionine synthetase, N-terminal domain protein		K00789	Genomic Island+Phage	MIEKVNPSHPDKVSDRIAGAIVDLAYKIDENPKIAVEVMLGHGKCAVFIESTVMFKFKDIKNIIHRLSPGKVRIDITVVPQDKHLSQNQNGMVRCGDNGIFKGVPLTDEQKKLAAIVRKVYEKYPYDGKYVLDGEKLIICQSHAKREDLLKDYPNAFVNPLGDWTGGINVDTGAVNRKLGSDMADSVTGGGLHGKDLTKADVSVNIYAFLKAQETGRVVEFSCAIGDEMVDGKPYSKIVKIAKDYIDSVGGFEKFACWGLF	202.304	2236.08	2018.45	2573.46	200.753	319.074	870.363	Present	Present	Present	Absent	Present	Present
LCVA_539	539	565608	566876	1269	forward	DNA methylase family protein			Genomic Island+Phage	MEKEMQYYLADVSELIPYVRNARTHSEAQVAQIAASIREFGFLSPILVAEDNTILAGHGRLAAALKLGLKKVPCVKENHLTETQKRAYIIADNKLSLNAGWDSELLAVELSELEGADFNLDLLGFDEAELSGIFDADKDVSDDDFDVEKELKEPCFSKTGDIWMLGKHRIICGDSTDSSTFEKLLGETKVNLVCTDAPYFVNLENASGKIKNDDLSDKEGYEFLMKVFTNFKNSMAADASIYEFYATMKARVFYDAFEDAGFKVAAGLIWKKPRAPLMRTDWKFNMEPIIYGWRKDGKHKWYGDQKQTAVFEFDGIKNSKEEGCGHPSSKPVPLIAYLIKQSTQTNSLVLDGFLGSASTLIACEQIGRVCFGVELEPKFIDVAVKRYMKFHDDKTEDVV…	194.028	2493.81	1838.83	2217.35	123.546	207.112	359.006	Present	Present	Present	Absent	Absent	Present
LCVA_540	540	566869	568449	1581	forward	DNA (cytosine-5-)-methyltransferase family protein	dcm	K00558	Genomic Island+Phage	MSKTLTLASLFDGSGGFPLAATLTGIKPLWASEIEPFPIRVTTKRLPDVKHLGDVSKIKGDAVDAVDIITFGSPCQDMSIAGKRAGLSGSHSNLFFEAIRIIKEMRRKTDGQKPRYIVWENVPGAFSSNKGEDFEKVIKEICAVKGHSFNAPRPEKWSSAGLVMAEDFSIAWRVFDAQYWGVPQRRKRIYLVADFNGESAGKILFESEGMPWHLEKSKCPWKRTAGGLKESTRDAVTNLCLNDQGGQRMDVHEKKTGTITASVGNHPPLVFENHGQDSRFKGPIDISNTIGASLGTGGNNQPFVVEDSTRTFDVRITSENTKNHRANIYETDVARTINTGQNSPEANQGGLAIVYCDKTAGTLCAMDGPKGVHSEMAGQGKLIVEKEIYSTSKNSHHTE…	179.204	2889.92	598.753	1202.3	24.9968	45.5724	87.4516	Present	Present	Present	Absent	Absent	Absent
LCVA_541	541	568523	569179	657	forward	conserved hypothetical protein			Genomic Island+Phage	MQVKFNVTGKERKELVKGIERITNEKSKYLGMPSTAYEVGIFTIDKTGMVLCEDDFALERLVHNLIGDGFVPKEEIKREPVATQGLTVAIPREKVDLSKLEKIFENKGNLIKKALGVTSLEIKEDEEKVSFPWFENIDNEHLMTYTKFIAALCKMSVGAKRINESSKEVINEKYAFRCFLLRLGFIGDEFKKDRKLLLEKLSGSSAFRNGGHEDEISK	158.915	2860.52	0.459665	833.513	0.395738	1.38052	94.9878	Present	Absent	Present	Absent	Absent	Absent
LCVA_542	542	569163	569390	228	forward	conserved hypothetical protein			Genomic Island+Phage	MRFPSRKVVEGIRKRYPVGSRVELVSMDDIQAPPIGTKGTVRGVDDIGSIMVSWDNGSSLSVAYDEDSCRRILDE	145.57	2307.45	0.54386	2079.65	0	1.98684	80.4825	Present	Absent	Present	Absent	Absent	Absent
LCVA_543	543	569383	569556	174	forward	conserved hypothetical protein			Genomic Island+Phage	MNDKIKEQILTIRETGITNMFDTITVQRIAFEMEFYELVDFLETNRKAYVNFIMFGD	131.046	2801.88	0	2513.98	0	0	82.977	Present	Absent	Present	Absent	Absent	Absent
LCVA_544	544	569657	569959	303	forward	putative 50S ribosomal L9 domain protein			Genomic Island+Phage	MTNIYRNKQEALKGLESEMKALRKYAKASEEKAKEGKIGAAINLLDIAQTAKTCAEQAHESLWELSKGNLTEKEFEIFCDSETLRQDINKAYQTIKEARN	126	2807.72	0.254125	2290.53	0	0	87.5974	Present	Absent	Present	Absent	Absent	Absent
LCVA_545	545	570049	571641	1593	forward	phage Terminase family protein			Phage	MQKYEVTKFKKEDSTYSKDLADYAVSFIECLTHTKGTWAGKPFKLLPWQEQIIRDLFGVIKPNGYRQFNTAYIEIPKKMGKSELAAAVALLLCCGDNEERAEVYGCAADRQQATIVFDVAADMVRMCPALNRRVKILASQKRIIFLPTNSFYQVLSAEAYSKHGFNIHGVVFDELHTQPNRKLFDVMTKGSGDARMQPLYFLITTAGTDTHSICYETHQKAVDILEGRKIDPTFYPVIYGAKDSDDWTDPKVWKKANPSLGVTVQMEKVKAAFDSARQNPGEENAFRQLRLNQWVKQSIRWMPMEKWDACGFQVSEEELEGRVCYGGLDLSSTTDLTSFVLVFPPEDESDKFRILPYFWVPEETLSLRVKRDHVPYDVWEKQGFIKTTEGNVVHYGFIE…	113.827	2614.27	1311.65	2404.23	149.988	1073.05	1515.04	Present	Present	Present	Absent	Present	Present
LCVA_546	546	571653	572885	1233	forward	phage portal protein, HK97 family			Phage	MNIFSKIFKSRDKPENKMAGGGYRFLMGASSSGKRVNERSAMQMTAVYSCVRILSEAVASLPLHVYERTSTGTAKAVKHPLYKVLHDEPNLEMTSFVFRETLMTHLLLWGNAYAQIIRNGKGEVIGLYPLMPDKMKVDRNKNGQIYYEYPVGDTGENVTLNESEVLHIPGLGFDGLVGYSPIAMAKNAIGMAIATEEYGASFFANGATPSGILEYPGTVKDPEGMRQSWSQGFSGKNSHKVAILEEGMKYTPISISPNEAQFLETRKFQINEIARIFRVPPHMVGDLEKSSFSNIEQQSLEFVKYTLDPWVSRWEQSIKRTLFTDMEKEKYDVKFNVDGLLRGDYQSRMNGYAVGIQNGFMSPNDIRKLENMDLISKEDGGDLYLVNGNMLPLSKAGIF…	125.105	2454.58	88.6886	2114.35	27.6472	37.0876	197.466	Present	Absent	Present	Absent	Absent	Absent
LCVA_547	547	572878	573621	744	forward	clp protease family protein		K01358	Phage	MDKFWKWEKRIINNDSKEEIERTLFLNGTIAEDSWFDDDITPKMFRDELNEGKGDITVWINSPGGDCIAAAQIYNMLVSYKGNVTIKIDGIAASAASVIAMAGNKVLMSPVSVLMIHNPMTIAFGNKSEMEKAIQMLDEIKESIINAYEIKTGLDRKKISNLMDFETWMDANKAMELHFSDGILKRSNYENIPKSCMMYSKVKVQNSLMEKIVKKCRINEKEGHKTETYKRADDLMDRLFLIKSWRK	128.856	2809.12	0.443548	2245.63	0	0	87.1976	Present	Absent	Present	Absent	Absent	Absent
LCVA_548	548	573711	574898	1188	forward	phage major capsid protein, HK97 family			Phage	MNKLVEMMEKRNKAWEGAKAFLESKRDKDGLISEEDSKTYDEMERKVRAYNFEIERLKDMEEMDKKLSKPTSNAIVTKPMKIEEKEKKMGRARDEYKNAMLSALRSNFKRLENVLQEGVDEDGGYLVPEEYDERLIETLKEENIMRTLATSIKTSGDHKINIAMSDPAAAWIEEGGELKFGDSKFAQKLLDSHKLHVAVKITEELLYDNAFDLEEHILKSFGMALSNAEEDAFLNGDGNGKPVGIFDKKDGGNYLKEVATLKTDDLVDLVHALKRPYRKNAVFILNDKTIASIRKLKDNNGAYIWQPSYQEKEPDTILGYPVYTSAYAPENAIAFGDFSYYNIGDRGERSFKELTELFAGNGMIGFVAKERVDGKLVLKEAVQILPVKASSNADK	144.098	2822.9	0.63468	2240.29	0	0	81.5808	Present	Absent	Present	Absent	Absent	Absent
LCVA_549	549	574916	575191	276	forward	phage gp6-like head-tail connector family protein			Phage	MVVSLEEMKNYLRIDFDDDDLLLKNLITSSEKLCMDVARIDNKDEFMKLESSKMAVMYAVSYQYENRENLDHKALTLSLRSMLFGIRRDKF	146.804	3009.45	0	2311.37	0	0	100.688	Present	Absent	Present	Absent	Absent	Absent
LCVA_550	550	575191	575523	333	forward	phage head-tail joining family protein			Phage	MKVIDLNSKIIIEKNSIVKDKIGNHKAEWKEFYLCKAKAKENSGYEKNVAGNVVEKTDISFIVRFCKKTSLINQTEYRIQFNKEIYNIVFIDHMSYKNRYLKFLCKKVKR	148.135	2955.25	0.21021	2245.49	0	0	95.8468	Present	Absent	Present	Absent	Absent	Absent
LCVA_551	551	575523	575900	378	forward	conserved hypothetical protein			Phage	MAIKIDKLSDEIMKGLIEYKDLVADDVKSIVKKVGNDTKNEIKNNAPKRTGAYKKSWSVKITKENSNALTVTVHSKNRYRLTHLLEKGHAKRGGGRTKAIPHIGPAEEKAIKELYDEIGRKIGGT	158.183	2992.59	0.94709	2247.05	0	0	71.9868	Present	Absent	Present	Absent	Absent	Absent
LCVA_552	552	575900	576247	348	forward	putative aminopeptidase			Phage	MDVSEEKETIIDRVSKIIEEMHIPFSYSHFAEGENVPVPFICYLIPSSSNFSAEGSVYLKIDDVDIELYTDFKDIKTEEKVEAVLKKYGIFYDKTENYIEEEKLYCVTFSFSISE	154.917	2855.47	0	2329.56	0	0	78.908	Present	Absent	Present	Absent	Absent	Absent
LCVA_553	553	576265	576873	609	forward	phage major tail , phi13 family protein			Phage	MSGKKNKVKFNIRNVHYAILNKAEDGKVTYQKPVPIPGAVSISLDPNGEPSVFYADGYAFYTINNNQGYEGDLEIALVPESFRTDVLKETMDQNNVLLEDATVETGKFALLFEFDGDVNKIRHVLYNCSAARPTIESETKEDEIEVKTETLSITATPLDGGYVKARTSDSTKKEAYENWYKEVYMPKAENESAGRSAMPSGK	156.544	2692.98	0.246305	2256.1	0	0	82.1527	Present	Absent	Present	Absent	Absent	Absent
LCVA_554	554	576895	577269	375	forward	conserved hypothetical protein			Phage	MSLIKELTIDDKKVKFKASAAIPRLYRIKFGRDIYKDLNTLEKSMSRKSQGKDIDVFSLEMFENIAYIMAKHADKTVPNSIDEWLDCFNAFSIYEVLPEIIKLWGLNIKTDVTAKKKFEKLKDK	180.304	2591.35	0.402667	2086.11	0	0	79.6347	Present	Absent	Present	Absent	Absent	Absent
LCVA_555	555	577266	577430	165	forward	conserved hypothetical protein			Phage	MTTPLFILRCTELGISIKDLDLLTIGLINDMYTESQNDEYKYREIATQDDFDNF	182	1212.86	0.454545	1851.3	0	0	88.0485	Present	Absent	Present	Absent	Absent	Absent
LCVA_556	556	577493	580054	2562	forward	phage tail tape measure protein, TP901 family, core region			Phage	MASRIKGITVEIGGDTTKLQVALKGVNDKIRSTQTNLRDVEKLLKLDPTNTELLSQKQKLLSDAVGSVKEKLEALKGAAESANDALQKGDITKSQYDALQREIIETEQDLKRLENQANKSETALQRISAKGEQLKNVGKGMESAGKKMMPVTAAIVGMGSASVMTAANFESSMSKVQATMGVTKGSMSKVNGQSVNTMDTLSNLAKKMGKETAFSAKDCADALNYLALAGYDTDQMCKTLPTVLNLATAGNMDLAQASDMVTDSMSALSMNTTDAEKMVDEMAKTASSTNTSVAQLGEGILTIGATAKSIKGGTVELNTALGILANNGIKGAEGGTHLRNIILSLQSPTAEAANELKNLGVSVYDSQGNMRSLNDILGELNKAMDGMTSEDKNNIINKI…	164.858	2796.93	0.676034	2351.52	0	0	97.1729	Present	Absent	Present	Absent	Absent	Absent
LCVA_557	557	580070	581974	1905	forward	hypothetical protein			Phage	MSKIIDGKKYYTVRFLNHAGNDLLKVIDVEENGDATRLAPKPENVQGMDFVGWNVDITCIKEDITVRGVYKSKSEGKKYYTVRFLNYAGNDLLKVIDVEENGDATRLAPNPENIDGMDFVGWNVDITCIKEDITVRGVYKSKSEEKKHYTVKFLKYKSDDVLKVVEVQEGEDATRLAPKPEDIEDMDFVGWNANITCIKGDITVRAVYESKIKSYIVRFLNYEGNDVLLITEVKEGQSAIPPTPERINNKIFIGWSTSFSNVKEDKTIKPIYRDVPPHPIVKFYKRNKDNTTGNFIKSYNSSNDCRITSRLNGECTMTFKTLTRKIDSFVDVNSIAELDGLVFYITNIKKNISSGVCYTEMEFEHISYILNDEKYKVTAFDMTGSVRDILFVLLKDTPF…	133.775	2966.6	0.784777	2404.63	0	0	84.778	Present	Absent	Present	Absent	Absent	Absent
LCVA_558	558	581958	583982	2025	forward	hypothetical protein			Phage	MEIIDDMVFKGLKYIEASNKALTFIKSQLDVNKFKYNIIFARKYRDDYEGDVIWGYVEGLLKEEEIKPEHIRVSYYDFYYKGKVSGQVFNLPDYTGYGVRVSVVHDTTYEVITCPINEDGTFSSEILYKEVYHKNKKGKKFDKIAKYKVDVEVGEGIKEFKLVSGISGDWQKIKDSKELTVYRYVYSGGSIVENGYGYLKDFNVNLYTFSDAEYLNYSCNIFNVGDGVYIWYAKKVYKGHKIGKLVKTVFKNGKKEYQVVGIAGAVTNLKTGRLPASFLIPPDDPQYNKDGTKALGAFGYMLNSRTWAYDVGLALLVFTTSRDYSICKEMLRRMQHEQNSDGSFNFSYDIYIGQLFEGYVRTGALGWLLWGMCYYTMESRDKTFLKMIEKTGDYLLSRQ…	100.957	2859.25	0.66321	2482.33	0	0	92.7516	Present	Absent	Present	Absent	Absent	Absent
LCVA_559	559	584067	584471	405	forward	toxin secretion/phage lysis holin family protein			Phage	MKKVWNLMQILFSGLGGFMGYFLGGCDGLIFSLLIFISIDYVTGVMCAIAEKTLSSDVGFKGICRKVLIFLLVGVAHILDLHVVKTGSVLRSAVVFFYLSNEGVSILENAAHLGLPVPKKVKDVLEQLHDKERE	98	2911.53	0	2446.67	0	0	94.3679	Present	Absent	Present	Absent	Absent	Absent
LCVA_560	560	584475	585392	918	forward	cpl-7 lysozyme C-terminal domain protein			Genomic Island+Phage	MIKGIDVSHWQGDIDFNKVKASGIDFVIIRAGYGVGHVDEFFKENYRKAKEAGLNIGAYWYSYASSDSEAVLEAQSCVNILSGKSFEYPIYFDLEEKSQLNRGRAFCDSLITSFCNKLEACGYYAGFYTSLLAANNLVSSHIGERYALWIAQWNTHCDYQGSYGLWQYSSNGSVPGIAGRVDMDYAYVDYPSMIKNAGLNGCENVGSYTAPQTSSIDEVAREVINGDWGNGDERKNRLTQAGYDYMSVQNKINELLGVKAYRKSVDELAREVIRGIWGNGNTRKQRLTQAGYDYNEVQKRVNELL	94.1917	2363.17	823.162	1422.08	40.5316	90.5022	100.573	Present	Present	Present	Absent	Absent	Absent
LCVA_561	561	585525	585926	402	forward	bacterial regulatory, luxR family protein			Genomic Island+Phage	MNIKEKQQVMKLRSEGLGYKKIANELNISINTIKSFCRNNYLTSEYMDSKTCCKECGKELNQIEHIKVRQFCSCKCKQTWWNQHRNQAKRTILEEHICPNCEKTFHAYARDNRKYCSHTCYINARFKKGDNHE	94.4229	2061.1	1760.3	2095.54	0	0	75.301	Present	Present	Present	Absent	Absent	Absent
LCVA_562	562	585919	586095	177	forward	conserved hypothetical protein			Genomic Island+Phage	MNKEEHSEILYQLSINLAKRMYEKQLISLEELKAMNCILLEKYHPTIGALFSLKDLIS	95.5254	2610.02	2011.03	2409.67	0	0	94.2486	Present	Present	Present	Absent	Absent	Absent
LCVA_563	563	586140	587906	1767	forward	resolvase, N terminal domain protein			Genomic Island+Phage	MKKIEKIEAKKPAILERKKVCAYARVSMETDRLKHSLSAQISYYSKLIQNNPEWEFKGVYSDYGITGTSTVKRSGFMEMLEECEKGNIDLILTKSIKRFARNTVDLLKVVRHLKSKGIEVRFENENINSLSGDGELMLSILASFAQEESRSISENVKWGTRKRFEQGIPNGKFSIYGYRWEGDHLVVIEEEAKIIRRIYDEYLSGNSRIQIGKQFNAEGIRTRKGHKWMDSSIKVILTNIHYTGNLLFQKEYVVDPISGKTRKNRGQLPQYFVENTHEAIIPMETFKQVEAEMKRRREAGAIGNPAIATTEMTSKIRCVHCGKSFHKCRRRTVNRGSVFWQCATRKAAQGNPCHTGDLNDIALKELICKVLGIDKYDPDTFTQRIDHIDVIRKEKLIFH…	107.567	2597.69	1310.68	2325.41	0.169779	0	59.6016	Present	Present	Present	Absent	Absent	Absent
LCVA_564	564	587896	589473	1578	forward	recombinase family protein			Genomic Island+Phage	MANKKVTTIPATITKFAQKPINKVSKRKVAGYARVSTDSEEQQTSYEAQVDYYTSYIKSRDDWEFVEVYTDEGITATNTKKRDGFKRMVKDALAGKIDLIVTKSVSRFARNTVDSLSTIRKLKEHGTEVYFEKENIWTFDSKGELLITIMSSLAQEESRSISENCTWGQRKRFADGKVTVPFEHFLGYDRGEDGNLVVNKEQAVTVKKIYRLFLQGYSPFGIAKALTADGILTPSGKTKWAAQTVNAILRNEKYKGDALLQKSFTVDFLTKEKKKNEGEIPQYYVTGNHEAIILPSTFDRVQKLLEKRKGGKNRISSVSIYSSKIKCADCGSWYGSKTWHSTDKYRTRIWQCNHKFEEHCTTPHLKEDEIQTLFIKGVNMLVKDKQEIIATHKEMVKTV…	82.2953	2695.63	1732.5	2409.51	5.91255	4379.81	84.5	Present	Present	Present	Absent	Present	Absent
LCVA_565	565	589795	592176	2382	forward	bacterial Ig-like domain family protein			Genomic Island+Phage	MKVKMRMKRMMGLLLALFMIIGCMSLNPIATYANDADPNTFNINAGNVNITKSGTYTIEGTGQPTSNTISVTGSNIKAKIILKNVNIDVSNQDEQQAFLAKNNDQSNVHLTIILEGTNSLKSGDHRAGLTWNNSDNNSTLEIEGDGSLTATGGWSGAGIGGGYGGSSENIKITGGTVTATGGTFAAGIGCGIGSGENITITGGTVTATGGWAGAGIGGGDGGSGRNITITGGTVKASSISTTPTDGKGNNVYLFKLKNQDSVNEVTVDSGTKNAKTFTRAGNHPDRDTAFYLYLTGKDHDLDTSKKKYKAEWNNTTNTFTTKFDPNDVKSMTVTTQPSKLSYTENDPLDLSGLVVTLTDDQDKTKEVKPTDFTANNINADPKNGAVLKLDHNEKPVTLK…	107.36	248.52	2.64232	186.278	0.311923	1749.6	0	Present	Absent	Absent	Absent	Present	Absent
LCVA_566	566	592287	594395	2109	forward	N-6 DNA Methylase family protein			Genomic Island	MMLRAKVSGFRGKVSGFRGKVSGFRGIVSGFRERFQSTMLKFQSSKARFHCIQHVMKLDPACGSGVFLVDSYRRIVEENLNGKMYCDDDNLLKSLLTDNIYGIDINEEAIDVTIFSLYLTVLDYKDPKSLSTFTLPNLKGKNLFVSDFFDEEKLRRLSHINFDFVIGNPPWGNVKTGLHLEYCKKNGYFDKQQNNEICRSFVFRAKDFCKEHTVCCFILHSKLLYNQKKPSKRFRKFLLNKTKIHSIIEMSSVRKLVFENADVPAAIISFSYSEENNLDNIINYTSIKPNIFFKLFNVIVIERYDIKYVAQNMLMRFDWAWKTIVYGFSTDLTLIMKLKNRFCTISNAIEKQEPPIIMGAGVEYQDGDKQDASHLLNKRLLDSYKGVDHFFVNSNKTTL…	111.935	79.6273	1.13276	96.9825	1646.69	164.623	0	Absent	Absent	Absent	Present	Absent	Absent
LCVA_567	567	594395	595081	687	forward	hypothetical protein				MGGFKQKSINEDFQNGFYCYIIETIEKCCSLMKQNCISVGRKVNNHEVNIQNHLFHYYLDDNSMLTKLGCEMFPISFQIETPETYDENTDSFIGRCDIKVTSNNYWINKNKKDYFIIECKRIDGSKSLNKKYINEGVSRFVEEPPKYPSHHNKNIMFGFVVKSIDIYDNSIKISKINREKFGEICQGNLILVKENTNEGLHEYISNYNLSRNSLQLLHIFFDFSSIIK	118.809	0	2.72198	0	1773.83	0	0	Absent	Absent	Absent	Present	Absent	Absent
LCVA_568	568	595759	596181	423	reverse	bacterial mobilization family protein				MDNRKRNNQLKIYLTDEEKEIFEKKMKLSNCKTMSHFLRKYVLEKEIYVVDLEPFRNLQWLLSNATNNINQIAKATNTTGIIYKNEIDSMNKEIEKLSKEIWQIHSLLLNKSKESSGDEYGNYKNTSYKIHSKFGNRLYN	144.236	1776	9.59575	221.827	2307.46	10.7258	1031.6	Present	Absent	Present	Present	Absent	Present
LCVA_569	569	596351	597433	1083	reverse	virulence RhuM family protein				MSKEIDKNKDENHDKNELQIRSSAAEYLTFIAANGDDHEAIEIRYEDENIWLTQKMMAALYDVSTAAINQHLKKIFDDNELQEEATIKNFLIVQKEGSRNVSRETKHYNLQAIIAVGFKVNNERAVQFRKWANQIVKDFTIKGWAMDDERLKNSGTKLTKDYFEKLLVKIREIRLSERRFYQKITDIYATSLDYDPSAKATKRFFAAIQNKLHYAIHGKTAAELIVDRANHKAKNMGLTTWEGSPDSKIHKYDVVVAKNYLNEEELNQMQRIVSSYLDMAELQAERHIPMTMEDWEKRLNGFLQLWDKEILNDAEKVSAALAKKHAESEFEKYRIIQDRLYKSDFDKFLELEDNTKDLEK	138.269	506.357	1147.87	803.614	1686.01	2387.25	3386.36	Present	Present	Present	Present	Present	Present
LCVA_570	570	597426	597614	189	reverse	cation transporter family protein				MVGTYFITSTLTAFKIISQTYHQLTITKSMMINSFIHYVIVFLISIPVFKGRMKFILGGNYE	147.989	448.439	1765.74	285.032	1599.25	2609.5	612.122	Present	Present	Present	Present	Present	Present
LCVA_571	571	598015	598278	264	forward	HTH domain protein				MLYDGKNEGRNDSKNDSQNDSQKLKLNDRRGKIVEFMKENSNITSLELSNILHVSVSTINRDLKILTDEKTIEYIGSAKDGYWQVNR	141.947	1926.69	547.155	0.231061	589.667	0	0	Present	Present	Absent	Present	Absent	Absent
LCVA_572	572	598303	598476	174	forward	hsdM N-terminal domain protein				MDIDNKKEQEREELHRAIWAIADELRGAVDGWDFKNYVLGTMFYRYISYGNVCIKCG	153.885	1945.37	895.213	1.86782	1970.53	1.67241	7.42529	Present	Present	Absent	Present	Absent	Absent
LCVA_573	573	598618	598737	120	forward	hypothetical protein				MFYGVSPAYTNNVKSYTDFNEKDLSKVAENSLFSKDDKN	162.475	2003.57	1790.84	1838.17	2244.65	3922.5	3461.58	Present	Present	Present	Present	Present	Present
LCVA_574	574	598779	600188	1410	forward	shikimate kinase family protein				MNSLEHDRLPLAITLTEDRVEGFIEKIESIKKSKEIISSFNYYFECRIDFIKDINKMEKEEFISILNALKHYRNILIFTLRTKREGGHFSKIDKYFEYLNLAEDILKPKFLDVEAKFFMEYKGNEESKELLRKMDNEKFLRKMDNAIYDSNIKPAQLHDLLKKSHKNSTKVIGSFHIIDEPKDKKFLFNKLLDLYNLNFDILKIASISKSVEDVKNMLDLPKDFLEYKKANPNIAFDKKDIIIISMGQLGEITRLYSNENAPFIFATEKGKSKIGQIFYKDMEKYLSAIDKFKKSKKKNIYIIGFMGVGKTNFGNILSKKLKLPFFDMDKLLEDVFKMSVEDYFSKFGEEAFRREEAALLAILSEVGPCVISCGGGIVTNKENIFIMKKSGIIVELYAS…	130.068	1736.31	1775.75	1805.08	1721.83	3578.93	3531.45	Present	Present	Present	Present	Present	Present
LCVA_576	576	600439	601734	1296	forward	bacterial SH3 domain protein				MKKEDLNKYLDKAKEYLKKAEAWLTDKKHFRYYGAFVVVILIIVILGSFTGTKKIVEGVYKNYTNESKNGNKEVTNLMNTYYKAYAKGDVKTIKKIAKPISDKEESYIKFFSKYLDKYEDIEVYSKKGLTNDSLLISVSMNIRFKGIKTKAAGLDFFYLKKGKDDKLYIDNVYSNFNSNNSEFKMDKKIVKLIKTFEKQDDVQKLQEKVQKKFNAAMLKDEKLNAFLSDELIAATEKWSNEYDEKVAKEKGKKTEKKKSAKKDKKKDKKSKKKDEKKKSSKKKSSKSKSKKSKKTSVVYSKGEVAVYDSASTSGNNLGKLTIGQELKKIKEKGDFVEIKYEDKKAYVEKKYLSDKKLDNNDVVIVEKLPDGKTVDLTGTVRLREGASESTKIVDLGYAK…	126.421	2035.52	1905.74	1993.15	2181.74	3850.69	4213.41	Present	Present	Present	Present	Present	Present
LCVA_577	577	601939	602637	699	forward	pseudouridine synthase family protein		K06182		MRINKYLSFAGFASRRKADELIKEGKITINDRIAILGDEVSKKDIVKCEDTIIKRKSNDVILLFNKPKGIVCTSEKREKNNIIDYINYPVRIFNVGRLDRDSHGLILLTNMGEISNKVLKARNYHEKEYIVTVDKKITDRFLKCLREGIYLKDLETTTRPCKVWKTKDKEFHIILTQGLNRQIRRMCKECHYKVIDLFRIRIMNLDIRGIKEGKYREIKELEYNELLKILHY	116.153	1861.57	1842.78	1862.96	1921.59	3766.44	3727.79	Present	Present	Present	Present	Present	Present
LCVA_579	579	602692	604716	2025	forward	DNA ligase, NAD-dependent	ligA	K01972		MERPSKKEYEKLKDKIKYHMNLYYNEDNPEISDEEYDALMTELKQIEKDNPTWVTIDSPTQIIGGVAKREAGEKVTHNIPMLSIEDVFDYESVKDWVRKVKKMHPDVSFSVEQKIDGLSLTLRYRKEKDKMTLYMAETRGDGLIGEDVTKNALVIDDVKKTLNASYDYLEIRGEVYLSHDSFNAFNEEQEELGKKPAANPRNLAAGTLRQLDSSITKKRGLSMFIFNVQDGPKDLMTSQTKGLDILNKLGVTTVFHKKCNTEDEIIEAIEEIGDMRENLPYDIDGAVVKIDNIEYRTDFPFGSKYQAGHIAYKYPPEEKNVIIFNIIETVGRTGKIGFIGEVCDENTKKPVRLCKTNVSRVTLHNMDYINDMKIGIGGVYKIKKSGDIIPKLCGVVKEP…	90.6168	1952.42	1862.19	2020.43	1948.18	4265.47	3766.46	Present	Present	Present	Present	Present	Present
LCVA_578	578	604704	605414	711	reverse	aspartate racemase family protein		K01779		MKEQKKFLGILGGMGPEATQILYHRIIDKTPAKNDQEHIPTLILSDTFIPDRTASILSHNTEDIFNKLLSDCLFLEKSGCSCIAISCNTAHYFADDLQEKLSIPILHMPRLTIKRIKENPKNKKIAIIATDGTIKTGVYRKAIEAYGLISFEPEEDIQKEVMHLIYDEIKKGEKGNPDTFAKIDKAIKDAGCDKAILGCTELSVYKEYHELSNMYIDSTDVLADECVKFFLHNYTE	72.1857	1937.85	1862.1	1913.93	1882.9	4510.98	3845.83	Present	Present	Present	Present	Present	Present
LCVA_580	580	605558	606766	1209	reverse	ATP-grasp domain protein		K17810		MNEKFIPLLFGGDINVYSVARAFHEAYKVKSVCYGKYNSGPALRSKIIDYIANENIEKAEVFRDIVISFANSHKDYKVFVIGCGDAYVQLASENKEYFPDNCIIPYIKPNLLNTLIHKEKFYALCDKYDIPHPDTLIYTPSMGHDFTVPFKTPFILKPSNSITYWEHPFPGNNKVFIINSRKELLNILDKCYGAGYPDSMIIQDMIPGDDSYMGVLTNYSDKKGKVKMMCLGHVLLEEHTPHGLGNHAVILTEKNEKLSYKIKNFLEDIGYIGFSNFDLKYDMRDNTYKAFEINCRQGRSNYYVTGAGFNIATYLVNDYIKNKEMDFKICDNETLWRVVPKSVSYDYIISKYHPKMKELEKEGKVSNSLLYSFDNGFIRKLWTFKNLHSHFKKFKIYYE…	73.5591	1721.15	1769.07	1845	1667.18	3978.48	3720.64	Present	Present	Present	Present	Present	Present
LCVA_581	581	607090	608613	1524	forward	sodium symporter family protein		K11928		MAASNIFILISMGAYLLLMVYIGVKSSKQTNSVDDFYLGNRKLGPIVTAMSAEASDMSSYLLMGIPGLAYLSGTSHVGWTIIGLVLGTYLNWLIVAKRLRRYSEKISAITVPSFFSKRYKDEKNILMMISALLIVLFFIPYTASGFAACGKLFNSLFNIDYHIAMIVSAVVILMYTSLGGFLAASITDLVQSIIMTLALIIVLLFGVKVAGGMENVFKNVEHLAGYLSLTKSYNPTTMDAKNFDFINIISTLAWGLGYFGMPHILLRFMAIRDEKELTLSRRIASSWALISMVVSVFIGMIGLCISSKKILPFLGGSKSETIIIEISKLLAKHSSITALISGVVLSGILASTMSTADSQLLAASSSISSDILVDFFHLKLSDKKLMDISRLTIIAISII…	55.5833	1863.54	1866.68	1979.37	1812.7	3485.55	3738.95	Present	Present	Present	Present	Present	Present
LCVA_582	582	608628	610022	1395	reverse	bacterial regulatory, gntR family protein		K00375		MYNYNLIKEKDKPLYESLYEYIKNDILSGRLRSNDKLASKREMAIKNNISLTTVINAYNHLLMEGYIVSKEKIGYFVSDIKSMPNLDMCPIKQKDKLLYKEDKWFADFKSNNTLYHYFPFSTWKKVIRFVLNEYEEKLIERGHPFGNRELREEIASYIYKSRGIYVSPELIVIGAGIEFLYNRLISILLKTSIYAIENPGYKKISKIYEAYNLKWKSVDMDESGISMDDLLKSKADIVHVSPEHHYPLGTLMPMKRRQELLSWADKKGHYIIEDDFDCEFRYGTKPVPALKSMDVNGKVIYMNTFSKTLSPAIRISYMVLPEKLMEIYLNTTNFFTNSTSTLEQLSLTHFIKKGYFERHLNRIKKQYQKEGETLREILKSSNDLPIKQISEGNNGTHIL…	55.8846	1855	1931.19	1989.9	1936.45	3570.82	3699.35	Present	Present	Present	Present	Present	Present
LCVA_583	583	610074	610214	141	reverse	hypothetical protein				MVLNFSLQGNFILKLSIKKYPDMIYLKIPDIFYDLMLILIHLYFID	60.0851	1032.13	1647.79	1114.03	1589.58	3179	2804.78	Present	Present	Present	Present	Present	Present
LCVA_584	584	610316	611809	1494	forward	aldehyde dehydrogenase family protein				MSLKLKEKYGLFIGGEWKDAKDNATFESKNPATGEVIAKFAEATKEDVDEAVKAAWKAFPSWKAMEPNERASILNKIADRIEENADMLAEAETIDNGKPIRESKFIDIPWAIEHFRYFAGAILTGEGKASVLSTPNFKGESLSIVLREPIGVVGQIIPWNFPFLMAAWKLAPVLAAGDCTVLKTSSSTPLSVNLLMELIEDIVPKGVINIITGRGSKSGQYMLEHPGFKKLAFTGSTEVGKNVALAAAEKLIPSTLELGGKSANIFFDDCNMNQALDGLQVGILFNQGQVCCAGSRVFVQEGIYDEFVEKIKKAFETVEQGDPLNPDTKIGASINEAQIKKVSHYMDIAKEEGATILCGGERNMEGKLKKGYFFKPTLITNVKNDMRIAKEEIFGPVAV…	60.3956	1854.6	1788.1	1950.75	1873.26	3332.87	3868.15	Present	Present	Present	Present	Present	Present
LCVA_585	585	611939	613360	1422	reverse	amino acid permease family protein		K03294		MKHVYTIFDNNILFFLLFFERGTYMQKKEGKLKQNITLIEAIGFCVAQVIGTGIFMKPTTVLKASGSTGMAILMWIFAGLITMCTALTLAEVASYKASLGGMTAYVTQYNGKKIGFLSGWFFAILNDPGTLAANSIATATFLSGIISMNDTQLRICAFIIIIVLCSSQMISVQGTMRTQLVGALLQAVPLLLVIILGIFKGGMPTNINFSLIGNPNSPGVKFGIALLGAMWVYDGWQATANLGEEMSNPQRDFPKALFLSMSFLIIIFVLFNMVGFNVISTKTIMISKESFGSNFGQSLMGNTGRYIMAILMVICSLFTLNAEVVQATRDMLYQARCNNLPGSKWIRHIDPKFNTPIHSIMTSGTLALILMLTGTFESISLMTMFFTWVFTLFALYDAF…	39.9712	1964.94	1892.23	2064.86	1830.51	3357.25	3528.82	Present	Present	Present	Present	Present	Present
LCVA_586	586	613599	614057	459	forward	D-tyrosyl-tRNA(Tyr) deacylase	dtd	K07560		0	65.0174	1592.08	1786.92	1710.21	1698.91	3380.27	3609.75	Present	Present	Present	Present	Present	Present
LCVA_587	587	614157	614546	390	reverse	bacterial regulatory , arsR family protein		K21903		MTIVNQNLPHNHGERNIEEIIDHIPNEELMEKVSSAMRQLGDPSRLRIFWLLCHTDECVINIASIVNMSSPAVSHHLRLLKASGLIVSQRQGKEMYYKAKDCLLVKQLHRTIENVASISCDDFNMILME	67.9718	1604.58	1732.22	1897.55	1718.62	2917.31	3587.72	Present	Present	Present	Present	Present	Present
LCVA_588	588	614895	616796	1902	forward	cadmium-translocating P-type ATPase	cadA	K01534		MNKEQKIDLAKIIITIIFSLLISLSNISNSNLKFLLYLIPYFIIGYDVLKKAIKGIINLQPFDENLLMMVATIGAIVLSYIKKEDYLEAIAVMLFYNIGELFQDYAVNKSRDNILNLIDICPEYATIENEKGELIKVNPNELKIGSIIYVSPGEKVAIDGVVLNGKSSLNMSSLTGESVPYPIKEGDEALSGSININGVLKIKTTKAFSDSTAYKILELIEDAGEKKAKAELFITKFSRIYTPIVVTFALVVAFLVPSIIYLYSKELTFNTWVYRALTFLVISCPCALMVSVPLSFFAGIGSISKNGVLVKGSNYLEKLSEVKTVVFDKTGTLTKGLFLVSSVHSDNEAEQRILHMASHGERYSTHPIAVALKKAFQSDNDGCEVKSIEEIPGKGIKAI…	95.5063	1953.54	1894.46	2078.13	2107.95	3375.2	3769.32	Present	Present	Present	Present	Present	Present
LCVA_589	589	616809	617288	480	reverse	rRNA large subunit m3Psi methyltransferase RlmH	rlmH	K00783		MNIEILCVGKIKEKFYVDAIAEYKKRLSKYCKIKIIEVSDEKTVENASINLENTIKAKEGEKILKILNESSYIIALTIDGKSFSSIEFSKEIESLGIKGYSSITFIIGGSIGLSENVIKKADMKLSFSKFTFPHQLMRVILLEQIYRSYKIIKNEPYHK	108.981	1854.54	1965.79	1872.29	2071.12	3244.15	4122.72	Present	Present	Present	Present	Present	Present
LCVA_590	590	617474	619075	1602	forward	MBOAT, membrane-bound O-acyltransferase family protein				MAYNTNTYFVFFMPAVMIFYQLTPKKYRYITLLLASMVFFLLISKYLIAWTILTTAITYFGGILIDKYLKLSKSKVNDKGEALSSDEKKVLKKKFKKKAKNVTTIAVLLVFFILAGLKYTQFTIDTIYYIINGKTNASILPFAKILLPIGISFYTLQAIGYLLDIYWKRIEAEHNFLHVALFMFFFPTLMEGPILRWEDIKDQMFLGEAITGESFIQGAVRIVFGLFKRMIISDRLNMMIIFLYKDKASFQGLMIVTIAVVTTIQLYMEFSGTIDIVIGSARIFNIVLPENFRQPFMSRSAAEFWRRWHITLGVWLKNYVFYPASTSKMMKQWGKFGRKHCGKYITMMVTSFIALFPVWLINGLWHGPKWPYIIYGMYYLVILMLEIGLEPVALKVYEK…	147.514	1890.43	1876.81	2000.21	2095.79	3594.61	3888.2	Present	Present	Present	Present	Present	Present
LCVA_591	591	619153	620148	996	forward	conserved hypothetical protein				MKKYLKNILFLTILAASVIIPGFFMTSKFMTKYHLANGKGAVSEKLAVEQKDTIDVIVAGDSESYTTISPMQIWKKYGYTVYAAGQPGAKLTETKYILSRAFKTQSPKVVMLETNSLYRCQNTQSEVSTKTSEFLYKHLPLLRLHSAWKSPLMELRGKTYKGFLVSGKVRPYKGKTNYMKKTDEVAYIDENNINTLREIKDLCLKNGAKLMLYSAPSPKNYNYKKHNAIVKLAKEENLTYLDMNMHVKEMGINWKTDTRDKGDHLNYSGAIKSTKFIGKYMNKKFEIPDRRNTQVAFQWDKLHKKYAHSGKRALKRTDRKVKLLLLKRKMN	125.511	1913.78	2026.79	2121.18	2195.43	3594.69	3747.95	Present	Present	Present	Present	Present	Present
LCVA_592	592	620163	621704	1542	forward	AMP-binding enzyme family protein				MNNDINSILDIFEETVNKCGDRIAVVEPNSSINYEDFLSKVKLAGSQILKKISKDIKEEEVGYPIAILADKGIDNLSAMLGSVYAGGFYVSVNPEQPLDRIKKILSVLSPKLFIVEEKYMERVATLQNEVRMCTLEEIYSDKEVNEDSLFSKRKYIKRDNPLYGIFTSGSTGVPKCVLVPEGAVIDFISHFTKTFSFTKEDIIGNQAPFDFDVSIKDIFSALFTGASLVLIPREYFSTPAVLIDYLIDNKVTNLTWAVSALCIISGLKGFSYKVPKDIKRVMFSGEVMPIKQLNIWRENIPNAKYVNLYGPSEITCNCNYYVIDREFEKGERLPLGKVFDGRKVLLLDENDNIIKEEGKTGEICVLGESIAIGYYNNEEETKKHFVEYTYEGKKQRMYK…	110.161	2082.4	2090.05	2241.81	2319.14	3699.8	3963.94	Present	Present	Present	Present	Present	Present
LCVA_593	593	621701	622903	1203	forward	pyridoxal-dependent decarboxylase, pyridoxal binding domain protein		K01586		MSILRDSVIKHAVEKYGSPLYIFDTDAFKNQFEYLKRTLGKDVKVNYCMKTNPFLTEYSVPYTDRIEVCSFGEFLICKERKIDPKKLLISGVLKKEEDVETIVSYCTDKAVYTAESENQIHILNKVAGEHRIVIDVYLRLNAGQFGIDEEAILNNLKKIDEFKNIHFYGIHYFTGTQKHKLQKHEKELTIVKNLCNRIKNEIGIKVENLEYGTGFGVPYFEGQEETLTSYESLNEFKELLYKMDFDLNISLEMGRALAYNCGYYCVVVRDIKQSDGVNYCITDGGIHQINYDGQLRGMYHPIIRIIGNDEEKDEKKYVLCGSLCTTNDILTIDYPIRGLKDKNIIVFERAGAYSLYEGMSLFLSHELPGVAFYNMEDGLTLARKQEESFKINTAFSNVSI	112.521	1950.89	2044.74	2132.38	2259	3356.4	3979.27	Present	Present	Present	Present	Present	Present
LCVA_594	594	622943	623173	231	forward	phosphopantetheine attachment site family protein				MKEKLLEILNDIDDSIDYENEDKLIDNHLLDSFGIIALVGELEDEFDVSIGAAEMIPENFNSVEAMEKMIKRLQDE	129.554	1911.39	1946.6	2020.27	2165.7	3198.48	3888.84	Present	Present	Present	Present	Present	Present
LCVA_595	595	623262	623966	705	forward	transcriptional regulatory , C terminal family protein				MKGYRILVAEDDIDIVGILKLYLQNEGYEVLSASNGVDALKLISEEKVDLCLCDIMMPKMNGYELIQNIRKEYNMPIIIISAKRTDSDRIIGLDIGADDYIVKPFNPLELVARVRSALRRFYKLNPSLSEKDSGILVCGNLKVDQNTLTCYKNDKELLVTPTELKILTLLMRNPGRVYTKVQIYEHLNGEFFISDENTLMVHMSNLRNKIEDDPKKPRYIITVRGLGYKMGEVS	143.163	1813.23	1946.89	2134.84	1994.22	2984.95	3472.58	Present	Present	Present	Present	Present	Present
LCVA_596	596	624081	625697	1617	forward	his Kinase A domain protein				MKKIFLKNYKKEINSLYFFLVKNFVILFIIILIFAGILMMISKYISENTYVVKDLDSIAEQIEYSNEKEYKYIDSKKALGKKGYFEILDKNAKVIYVSNSKKNNKYKKSILKYIAGSNTGFYCRVYPFKKDGQKGYIIIKLIIDNHTGKTKNHIIAIDENRKILFSTTKYTKGYFSKADYNYLIKGKRYFSDNSSMMSQKYQYKVGGETRYIIFHFENPDIQNYKSTERLKLIFIIVFIILVLISVLVAGLFISSKVRAPLKKIRMAIDDFSKGKREKIDNSNEVKEFAQIIETFNDMEQKLKKSEDLKEELESQKQRMLADISHDLKTPITVIQGYVDAIRDKIIPENEIDKYLEIISNKAETMSTLINSLSDYSILEHPDFKLNKERGNLTEYIREY…	132.575	1649.81	2022.32	2079.76	2053.34	3162.61	3712.75	Present	Present	Present	Present	Present	Present
LCVA_597	597	625806	627563	1758	forward	na+/Pi-cotransporter family protein		K03324		MNIFSFFKLFGGLAFFLFGMAHMSGALEKMAGGKLERMLKKATSNKYKALVFGAVITIAIQSSSAFTVMLVGFVNSGIMELGQTIGAIMGSNIGTTLTAWILSLAGISSNNIFLSLIKPENLAPIIAFIGVIIVMISKNPKQKNIGNLMVGFSILMTGMNFMSDSMKPFSDMPEFKDIMVAFKNPVVGVLVGAIITGVIQSSAASVGMLQALSMTGQVTYGMAIPIIMGQNIGTCVTAVLSSFGVNRAAKRVSVVHILFNVIGTVFWLIIFYILHAIFRFSFIEDTIDPVGIAFSHTIFNIATTFLLFPFTKQLENMAKFFINVGEGEQARVFLDERLMATPGVALEELTHAMNSMAIKTRDGLDRAMLLLQEFNHRDYDFILENESNIDKMQDNIGSY…	104.712	1926.81	2066.86	2193.25	2148.75	3795	3899.18	Present	Present	Present	Present	Present	Present
LCVA_598	598	627604	629724	2121	forward	hypothetical protein				MALINIAKGEKIHTIGTKVSDMTLILDGSVKVSSKFSERIFGKGSIIGASEEAGENFKFNYEAETDAVILKYPYKNNESLKAVVEANEKIAPMFAISLAESILNSYNVYNELFKKAESKYKKLEEDLYEYPIQCKKLGIQEKNFPELRDIEAPMKEEVLLDWELNYVEALKKNESTLISSYFVVDKSVSIWNIMHFNVLLKQIEEEILYLDKYLSIFSEAESEFLQEKELIGIRLKAEKNESEDLTEDGEIPLIKDAMNTILLYSGIENKYILLTKDLIKKYKALPDKRDTSDEPRKIRRKLTELFFMIYKSCFLKSRKNPMNTPSEVMMFLLFGFFDEEMAGEKNTEAMYRLLKSYKPDPNGHIFTLYQWLSMIYSGMTEPSRNEFEEDYEAYLREQK…	143.844	1803.95	2094.54	2113.59	2093.1	3877.34	3826.92	Present	Present	Present	Present	Present	Present
LCVA_599	599	629796	630503	708	forward	helix-hairpin-helix motif family protein		K02237		MIYENKKGKIRLFLILLLCNPFFISGCKKKSYIEKKAEYAASQKNYYKKYKNNYKKSKEKSKGKSKEKSGKICKECFVDIGGAVKKPGVYSLKRGERVFDVIEKAGGLLENSYIKDLNQAKKVEDGEKIYIYTVEEYKKLSLEEQNNNSLGRRNRKKNVGVKKSGRKTVNKVIVDINTAGKDELMTLPGVGESKARSIISCRERKGPFRRKEDLMNIAGIKNGVYNKLKDIIRVN	140.28	1856.17	2059.19	1977.11	2293.68	4065.44	4040.78	Present	Present	Present	Present	Present	Present
LCVA_600	600	630504	631193	690	forward	transcriptional regulatory , C terminal family protein				MSKKVLVVDDEKLIVKGIKFSLEQDDMEVSCAYDGEEALNMALQDNYDMILLDVMLPKMDGFTVLQKVREVSKVPIIMLTAKSEDIDKILGLEYGADDYITKPFNILEVKARIKAIMRRIVPNNKEESLTSIIDSGDISLNLENRRFYLRGEEINLTGKEFDMIYLFVNNPGKVFSRDALLNEVWGSDYPGDARTVDVHIRRLREKIEPNPGEPRYIHTKWGMGYYYKV	135.09	2059.12	2005.15	2304.8	2186.54	3817.37	3864.29	Present	Present	Present	Present	Present	Present
LCVA_601	601	631193	632863	1671	forward	his Kinase A domain protein				MFISEGVILNKFIKTIKSESFITIFLCAFLPLFILGIFVIPFYADRSIKKNVTKIQSQAQLIVNQIRTTGYLENPTIEFINTELVALGNAYSGRILITDSSLNVVKDTYGIDEGKTILWENAISSLNGNSNTFYDKKNSVVIVTVPIYSLTNETEASNSDNNALSLTPSKKVAGILIITHSIDDILQDSIFIRNLILDITLIVSVLGIVVAIVMSNKFSNQIKKLGEYIHSVRETKKKINYVPKYMELKAALSEFEKFKEKTESLEQSRQEFVSNVSHELKTPLASVKVLADSLTSFPDAPIDMYKEFMTDITAEIDRETKIINDLLSLVKLDRKAAALNIEQISLNDMIESILKMLKPLAEKSGVDLVIESFRPVMCDADPVKLSLAIMNLVENGIKY…	131.925	1920.38	2019	2128.49	2170.25	3713.2	3751.16	Present	Present	Present	Present	Present	Present
LCVA_602	602	632860	633786	927	forward	sporulation and spore germination family protein				MKRNISFILLIGIFILSLSGCKSGEKTAQKYKIYDLNAEKNAIVYEYVKIKNNDKKKMAQDLIAEMSKKSKDSNKIRPILPSFSYQNIKYDDENKNLTISFDRNYYTLSEFEEILVRASITLTMLQIKGIEEVTFNVEHEPLKLADGKVVGAMNKSSFVMSLTGNDSVYQTANLLLYYPREDGKGLITEKRNVSYASNLSLERVVIKNLSKKPEKRGAIPTLDDKVQILNINVADGVCYLNLSSNFMENLSDEALKIRVYSIVNSLCNLERVNRVQISVGGENLSLSMDKEVKDFLYMKDESLVKNGK	177.841	1869.54	2105.81	2186.93	2251.31	3577.78	3809.83	Present	Present	Present	Present	Present	Present
LCVA_603	603	633827	635827	2001	forward	comEC/Rec2-related domain protein		K02238		MQKRFLFVASLIFALSIYSAVRENIFIGFLAAGILLSEIFYIIFSKLDKNKKLFLCSFIGMFLLLGILVGQRVVRRNENIEKVYFNNKFITFFSDIENIKQVENQIIISTNNINIIGKYQKRNPFKLEKKLKIKRIRVILFDTGDKRIFSVGDRIQVKGKIKSPKESLNPGEFNQKNYLLSNEIDFTVNARSIILIEKRKYSIKKEIEKIRKKIKEGFKKNLPKEEAYLLSFMCIGKSDIENNRNFFDTSNELFRLSGIISLLAISGTHISVVSYFLYKILLKRKKKYILYGLLSAFISVLYSFICNNPISSIRAIIMFFIMVISSMIGENYDAIVSLSIAMIAVLFLHPIYILNQGFILSFGITFIVLYGIKKDNYDSMYFKNVRADTKENLIKDKIK…	151.201	1758.48	2281.03	2146.7	2601	3691.37	3958.08	Present	Present	Present	Present	Present	Present
LCVA_604	604	636104	636367	264	forward	ribosomal protein S20	rpsT	K02968		MANIKSAKKRILVNKKKYDRNKSIRSEVKTAIKNVEKNVEAKNKEEASKTLTLATSLISKASNKGIYHKNNAARKISRLTRAVNSLN	131.352	1938.92	2047.25	2372.53	2337.01	3751.28	3928.89	Present	Present	Present	Present	Present	Present
LCVA_605	605	636456	637454	999	reverse	DNA polymerase III, delta subunit	holA	K02340		MPSKNIIENDIENNSFHNIYILYGKEAYLKRTYKNMLINKLVNKNNTMNFSRFNEYNFSLDEFVNLADTIPLFSKYRVILCENVQLCSKSNEKFLKYLENINESTIIIDIEEKLNKTTKIFKLIEKSDKAFAYECTLPEDKVKSEVILKNWIYKRLKKYTKSMENDAWEEFFIRTFESMDKMDTELSKLISYVGDKNIITLDDIKAICVNHTEKRIFDMIDAIGYKDKKKAMDFYKSLVIDKVHPLEILKILRTQFLKIKLVQSMLDNHLDKYTIASRVGIYRTYIDKMIKIANNFSSQELTDFLDKLLSYDEKIKLGQIDPILAIETIILE	134.732	1767.04	1975.92	2133.67	2106.73	3771.84	3740.41	Present	Present	Present	Present	Present	Present
LCVA_606	606	637617	639428	1812	forward	GTP-binding protein LepA	lepA	K03596		MSLDQSHIRNFCIIAHIDHGKSTLADRIIEMTGTLTKREMQNQVLDNMPLERERGITIKSQAVRLIYKAKDGEEYIFNLIDTPGHVDFNYEVSRSLAACDGAILVVDATQGVEAQTLANVYLAIDHSLEVLPVINKIDLPSAMPEQVAEEIENVIGIEAMEAPRISAKTGLNVEEVLEHIVTDLPSPNGDIKKPLTALIFDSVYDSYKGVISFVRIVDGKVKSGDSILFMASKAEDLVTEVGYFGAGRMIPCDELTAGTVGYIAAGIKNIKDARVGDTITLSNKPSKQALPGYKKVNPMVYCGMYPSDSAKYPDLRDALEKLQLNDASLFFEPETSIALGFGFRCGFLGLLHLDVIEERLEREYDLDLVTTAPGVIYKVHKTDGTVIDLTNPSNLPSPA…	142.871	2006.68	1974.39	2306.44	2161.36	3707.47	3702.66	Present	Present	Present	Present	Present	Present
LCVA_607	607	639437	640594	1158	forward	radical SAM superfamily protein				MEIYIHIPFCERKCNYCDFLSGISTKEDRYLYTKALERELILCGEKYKDKEITSVFIGGGTPTYLEVSYMLEIIETLKKNFNLRSNLEFTIECNPKSATLDALKKYRQSGINRISIGLQSVNFDELKMLGRIHTYNDFLKTFEYARIAGFSNINVDIMTGLPMQNEKKLKKTLESVVMLRPEHISAYNLIIEEGTPFFKKYIDDVKRRDRGDETRFLPNEDMEYNLTLMTEDFLISHRYIQYEISNFSREGKECIHNKGYWEREEYLGVGLGASSFINETRWKNTSDAYKYRESLSHDKLPKEDEVKLSKKDAMEEFFYLGLREIRGVSRNKFESYFNMTVDSVYRDVINDLKNKNLIIEDKASIRLTKRGRNISNLVLAEFLLD	135.749	1813.29	1918.67	2204.5	2070.25	3480.47	3689.69	Present	Present	Present	Present	Present	Present
LCVA_608	608	640854	641921	1068	forward	heat-inducible transcription repressor HrcA	hrcA	K03705		MDELNQRKKDILYAIIKNYLETGEPVGSRTISKNSDLNLSSATIRNEMSDLEELGYIISPHTSAGRIPTDSGYRFYVDILMEEKNKEVSDIKDLMITQNEKMEKMFKQLVSYVANNTKLPSMISAPSITKNRIKFIQLSKVDENQILVVVVMEGNIIKNKMIKTKAILNNDIILQLNMILNTELNGLTLQEINLGLIQKIKNEVTKYSDVLEAVLNTLSETISDEDLEVYTSGATNIFRYPELSDSKRASEFLDKFEDKDDLKDLLIDAQEDAEKTGTGLQVYIGDESPSISLKDCSLVTATYELGEGVKGTIGIIGPKRMDYENVMNNLRTLKNQLENTLGNRDRDDFDDRKGG	123.204	1936.92	1954.4	2202.52	2154.97	3908.81	3813.82	Present	Present	Present	Present	Present	Present
LCVA_609	609	641929	642588	660	forward	grpE family protein		K03687		MSKKHTPLRNEDLQKKNKSIDMENNKGKDINKKEVDKDSVEKEEARVSKENKRLDNDDKEKKGFFGKKKDKPDEKLKDKSNEKIKELQDKLTRQMAEFENFRKRTEKEKSSMFSMGEKSTLEKVLPIVDNFERALQTETSDSSFKEGMEKIYKILIKNLSDLGVTPIEAQGKEFDPKFHNAVMHVDDENYGDNEVVEELQKGYMYKDTVLRHSMVKVAN	127.447	2138.7	2114.37	2319.25	2701.39	5132.78	4458.65	Present	Present	Present	Present	Present	Present
LCVA_610	610	642680	644566	1887	forward	chaperone protein DnaK	dnaK	K04043		MGKIIGIDLGTTNSCVAVMEGGKPTVITNQEGQRTTPSIVAFTKNGERLIGDPAKRQAVTNADKTISSIKREMGKDYHVNIDGKSFSPQQISAMILQKLKADAENYLGEKVTEAVITVPAYFNDAQRQATKDAGKIAGLDVKRIINEPTAAALAYGLDNEKEQKILVYDLGGGTFDVSIIEIGDGVIEVLATNGDTRLGGDDFDNKIIDFFVSEFKAKEGIDLSTDKMAMQRLKEAAEKAKKELSAATTTNVNLPFITATAEGPKHFDMDLTRAKFDELTSDLVEKTVVPVQNALNDAGLTVNDISKVLLVGGSTRIPAVQAKVKMLTGKEPNKSLNPDECVAIGASIQGGKLAGDTGAGDILLLDVTPLSLSIETMGGVATRLIERNTTIPTKKSQIF…	150.765	2130.68	2045.12	2433.68	2381.02	4774.6	3913.01	Present	Present	Present	Present	Present	Present
LCVA_611	611	644599	645771	1173	forward	chaperone protein DnaJ	dnaJ	K03686		MAEQKRDYYEVLGVDKNADDATIKKAYRKLAKKYHPDMNPGDKEAEAKFKEASEAYAVLSDKDKRAKYDQFGHAAFDGAGGAGGFDFSQMDFSDIFGDLFGGGNGGFSGFGGFSDIFGGGKSNRNAPMKGANSGTSMNITFEEAAFGCEKQLELNLKDECDTCHGSGAKPGTKKATCSKCNGKGRIVQTQRSMFGTMQTVSTCPNCQGEGEIITEKCTTCHGSGYVSKRKKIKVSIPAGIDNGQVIRDRGKGEPGLNGGPRGDLLVEIHVSPHPIFARKDYDIYSTASMSYAQAALGGEIIIDTLDGKVAYDVKPGTQTNTKIRLRGKGIPTLRNKNVRGDQFVTLVVEVPKKLSSEAKKKLKEFDELTGNSLSGNKDDDKPKKKSFFGL	137.543	1900.01	1977.24	2176.31	2365.68	4162.45	3830.78	Present	Present	Present	Present	Present	Present
LCVA_612	612	645986	647140	1155	forward	aminotransferase class-V family protein		K04487		MEAYLDNSATTRCLDEARDKMIEVLSKDYGNPSSLHMKGVSAEDYLKEARHTIAKSLNVNDREIFFTSGGSESNNLAIRGTAESRKRYGNKIITTSIEHASVKEPMRYLEGLGFEIVYLDVDENGIVNLDTLKKEMDNNTILVSIMHVNNEIGSVSPLKEIGEIVKEKNNKCYFHVDAIQSYGKFKIRPKELNIDMLSVSGHKINGPKGSGFLYVRDGVNIMPLIFGGGQEKGMRSGTENVPAIAGLSVAASYYDKNLIKDREKLFSLKKRFIDKVLQLDGTHINGKYDEESAPHIVSVTFDKVRAEVLLHALEDKGIYVSSGSACSSNHPSKSNTLYAIGLRGDKLDQTIRFSFSIFNTNEEVDYTIDKLKELLPLLRKFIRK	126.281	1908.04	2040.57	1878.79	2221.17	3795.42	3903	Present	Present	Present	Present	Present	Present
LCVA_613	613	647186	648376	1191	forward	tRNA sulfurtransferase ThiI	thiI	K03151		MYQAFLIKYGEIGIKGKNRHIFEEALVRNIKHSLEYIDGEFSVEREQGRIYIYVKSEEYDYEKTIAALKRVFGIVEICPAHITNERNFDILSEEIISFLKESYDGKSFTFKVNAKRADKKYPMNSMEINVELGGRILDALKDAKVDVHNPEVMLHIEIRDVVSYYYESIKGLGGMPVGTNGSAELLLSGGIDSPVAGYMVAKRGVTINATYFHAPPYTSERAKNKVIDLCRIVSQYAGPIKLHIVNFTDTQLEIYEKCPHDQLTIIMRRYMMKIAEHFADEDESLGLVTGESIGQVASQTMHSMYVTNEICKYPVYRPLVGFDKQEIIERALQIGTYETSILPYEDCCTIFVAKHPETKPKLSIIKKSEEKLKDTIDEIVDKAIETTETIIVKPER	118.155	1930.79	1947.79	1922.8	2023.27	3605.63	3553.71	Present	Present	Present	Present	Present	Present
LCVA_614	614	648647	648880	234	reverse	PTS HPr component phosphorylation site family protein				MKTVKVLLNTVDKVKAFVNTVNTLDSDFDLVSGRYVVDAKSIMGIFSLDLSSPLTLNIHSDENADEIIKKLDSFVIK	144.722	1628.77	1789.24	1856.39	1863.11	3228.68	3406.36	Present	Present	Present	Present	Present	Present
LCVA_615	615	648966	650294	1329	forward	radical SAM methylthiotransferase, MiaB/RimO family protein		K18707		MSKKAALHNLGCKVNAYETEAMKELLREDGYEIVDFHDKADVYVVNTCTVTSVADQKSRQTLHRAKKENPDAIVVAAGCYVQTAADKLRKDNYIDILIGNNKKDQLVNKIHEYIKGQEREESIMDVNKGKISYEALRVNSTGKNTRAFVKIQDGCNEFCTYCLIPYARGRNRFRDIASIKEEVKKFAKNGYKEVVLTGIHLSAFGENEDFGLIDVIESISEVSGIERIRLGSIEPRIITEDFARRVSKIKKFCPHFHLSLQSGCNKILKRMNRKYTKEEFREGCILLRKYFKDPALTTDVIVGFPGETEEDFMESYEFYKDINFYEMHVFKFSKRRGTGAYTMPNQVTNDEKTRRSHILLSLAKKNGREYREKLIGTEVEVLIECKEFINKKFYWTGFT…	146.949	2000.52	1985.5	1977.67	2234.02	3537.54	3846	Present	Present	Present	Present	Present	Present
LCVA_616	616	650328	650594	267	forward	conserved hypothetical protein				MSDLENTQFFKVDKGESVGVDEILERVYEALSEKGYNPINQIVGYIMSGDPTFITSHKNARSMIMKVERDELVEEMLNSYVENHSWKK	146	1957.97	1919.25	1914.24	2112.66	3343.42	3621.16	Present	Present	Present	Present	Present	Present
LCVA_617	617	650594	651025	432	forward	conserved hypothetical protein		K07447		MKNKRLLALDFGSKTVGVAITDELHVTISLFPVIRREKPTKFRKTFAEIEKILSTYEIEKIVLGFPYNMNGSKGKRCKETEIFKESLSQRIDIPIILYDERLTTVEAYDIMKEYKIDKSKQMEIVDSVAAAVILRSYLNQNEN	172.373	1895.6	2058.19	1891.2	2146.57	3774.78	3975.36	Present	Present	Present	Present	Present	Present
LCVA_618	618	651028	651279	252	forward	conserved hypothetical protein				MNKIEFIDEDGKKIELYVVDETTLNENHYILASEEKEEDSMAYILKEVERNDSDMIFEIVSDEKEFDSVLSIFEELIDDVDFE	214.611	1959.38	2073.36	1983.53	2301.05	3719.97	3882.75	Present	Present	Present	Present	Present	Present
LCVA_619	619	651307	652971	1665	forward	conserved hypothetical family protein		K12574		MKKTENDKLRVIPLGGLEQIGMNMTAFCYGDSIIVVDCGLAFPEDDMLGVDLVIPDVTFLEENADKFKGFFITHGHEDHIGALPYVLKKVNAPIYATRLAMGIIDNKLKEHNLDRKVRKKVVKYGSNINIGDFRIEFIRTNHSIQDAAAIAIHSPVGTIIHTGDFKIDYTPVYGDAIDLQRFAELGKKGVLAVMCDSTNAERPGFTPSEKTIGKIFDDLFFENMNTRIIIATFASNVDRVQQIINSANKFGRKVVVEGRSMVNIISTAIELGYIKVPEDTLINVDELKNYPDEKTVIITTGSQGESMAALSRMSNGMHKKVQIKPNDTIIFSSHPIPGNEKAVSKVINGLFKKGAKVIFQDVHVSGHACQEEIKLIYSLVKPKYAIPVHGEYKHLRAQA…	183.805	2056.58	2044.76	2033.25	2313.36	4027.7	3934.63	Present	Present	Present	Present	Present	Present
LCVA_620	620	652973	653614	642	forward	O-methyltransferase family protein				MNKDERLDLYLNLLQPSLPDWLSEIENSALKEKVPIIRKSVQHFFRWFLRVHKPKKILELGAGVGFSALFFAEYSDKDTKIFTVENSNQRIKEAKINIKNSPYEEKVNLIEGDALIKIQEFNEYFDMIFLDSSKGHYISILPDIKKRMKSGNVLIADNILQDMTVIESTFSIKRRNRTIHKRMREFLEVISKDNDFVTSTVPLGDGIILAVKK	158.748	1821.3	1942.79	1753.95	2156.89	3800.22	3792.31	Present	Present	Present	Present	Present	Present
LCVA_621	621	653699	654925	1227	forward	peptidase U32 family protein		K08303		MNKPELLAPAKSLKILKVAVRYGANAVYIGGEAFGLRAKADNFSNEEMDEGIKYAHERGVKVYVTANILAHNYDMVGAKKYFKELNELKPDGIIVADPGMFLLAKENCPSIDIHISTQANNTNYETAKFWKMQGAARIVTARELSLYEIKQLHEKVPDIEIETFVHGAMCMSYSGRCLLSSCLVGKDANRGECTHPCRWKYSLVEEKRPGEYFPVYENERGTYIMNSKDLCMIDHIDKLVDSGIFSFKIEGRMKTALYVATVVRAYRNAIDDYLKSPELYRKNINHYWDEIKSTTYRPFSTGFFFGKTTNKDQIYDNNTYINGGIYIGIARENDGTYFDMTQKNKFSVGETIEIMKPDGQNIEAKVLEIIGMHGESMPSAPHAKEKIKVKLSIMPEIGD…	110.5	1932.26	1910.77	1915.63	2104.52	4093.43	3525.29	Present	Present	Present	Present	Present	Present
LCVA_622	622	654935	656020	1086	forward	chorismate synthase	aroC	K01736		MSSTIGTLFKVTTFGESHGEGVGCVIDGCPAGLLFDYDYIKSYLKRRRPSAFFSTGRIEEDSFKVLSGIFNGYTLGTPISVVIFNENQNSKDYEDIKDIYRPSHADFTYDEKYHIRDYRGGGRASGRETVARVFSGAVAKMILKELGIEVISYTKSIGTVAAENIDISERLNNPLFFPDKNKLKDVNSLLENIKKEKDSIGGVVECIVKNLPTGLGEPVFDKIDAALSKECMSIGGVKGVEIGDGFLSATMKGSQYNDEFYVKDNKVKKKTNHAGGILGGITDGDDLILRAIVKPTPSIGKMQHTVSSLKEEKDIEIKGRHDVCIVPRVSVVVEAMVSMTIIDMLLLNMSSNMENIKKIYS	93.2753	1910.98	1944.86	1954.23	2219.68	4310.17	3666.62	Present	Present	Present	Present	Present	Present
LCVA_623	623	656136	657290	1155	forward	queuine tRNA-ribosyltransferase	tgt	K00773		MEKATYKILKMDGMAKRAEFKTVHGTVETPLFMNVATAAAIKGGVSTVDLKKIKTQVSLSNTYHLHVRTGDAMIKKLGGLHKMMNWDRPILTDSGGFQVFSLASLRNIKEEGVTFKSHVDGRKIFMGPEESMTIQSNLGSTIAMAFDECPSSLAERSYVENSVQRTTRWLVRCIKKMNELNSIEDTINKKQMLFGINQGAIFKDIRIDHAKRISELDLDGYAIGGLAVGEPNEAMYEAVEYITPNLPKDKPTYLMGVGTPRDILESVERGVDFFDCVYPSRNGRHGHAYTRYGRLNLNNKRFELDLRPLEEDCPCEACTYYSRAYIHHLIKAKEILGMRLLVIHNLCFYNRLMEEIRYAIEKENYKKFKNDFISDMEYGEKHPM	76	1960.35	1947.43	2022.53	2155	4662.16	3734.38	Present	Present	Present	Present	Present	Present
LCVA_624	624	657391	657738	348	forward	preprotein translocase, YajC subunit	yajC	K03210		0	69.2989	1844.51	1771.85	1689.07	2189.24	5298.47	3954.18	Present	Present	Present	Present	Present	Present
LCVA_625	625	657859	659229	1371	forward	permease family protein		K06901		MLKDFFKLNENGTNVKTEVIGGITTFMTMAYILAVNPSILSASGMDKEAVLIATCLASFIGTLCMAFMANYPFALAPGLGLNAYFAFTVCGKMGYSWKVALFAVFVEGVIFIILSLTKVREAIFNAIPITLKKGVGAGIGLFVAFIGLQSSHLVVKSDATLVAGVDFMKDFNTTGICALLTLVGLLFTIILVMKNVHSAILSGIIFTWVLGMIMQALNIYIPDVKHGYYSLYPSMHFTNFSKISETFGQCFNLDFKNVGLVNFIVVCFSFLFVDMFDTVGTLIGVSNKSGMLDEKGCLPKVKEALLADAVATCAGAVLGTSTTTTFVESSAGVGAGARTGLASVVTGLMFLLAVLFSPIFISIPGFATAPALLYVGFLMVSAMLDIDFNDLRESVPAYL…	66.3107	1909.23	1945.08	1975.54	2167.66	5438.49	3852.59	Present	Present	Present	Present	Present	Present
LCVA_627	627	661633	664125	2493	forward	AAA domain family protein		K03696		MKYSLQADKALKKAKKISVELSHDYVGTEHLLYGFMCAKESIAYEVLNEESITAKEILELIKSIQRTNDNIPVKEKRGFTPKMDRLTILAREQATLSESKEIGTEHLLIAMFQMRDCAALRILHSFGVNEERLFQNLTRIIIQSMGDKGEQYSRALAKSFNEMSQGNDKESILSKFSRNLTKMAEEDKLDPVIGRDTEIERVIQVLSRRTKNNPCLIGEPGVGKTAIVEGLAIRFAKGNVPENLKGMKIISLDLSGMVAGTKYRGEFEERIKNVLNEIIREKNIILFIDELHTIIGAGGAEGALDASNIMKPALSRGELNVIGATTINEYRKRIEKDSALERRFQPIMVSEPSKDECIEILKGIKYLYEDHHKVSISDDVIKAAVELSIRYVNDRFLPD…	115.195	2023.18	2019.95	2073.38	2491.27	3735.29	3928.52	Present	Present	Present	Present	Present	Present
LCVA_628	628	664166	664573	408	forward	conserved hypothetical protein				MSVVKELIIKENSLISFGNYELNEKAKKSDFIYNKDSYKIKTFKDITRLEKNDKFLFESVPGTAVHSFKEDENGMEFTIEGEHSVEVTLGLLPEEEYKVFLQGKEEPVLKTNLGGKLTISLDLKNEGPIKVKVVK	121	1972.09	1989.53	1961.47	2603.8	4192.34	4186.72	Present	Present	Present	Present	Present	Present
LCVA_629	629	664573	665937	1365	forward	DNA repair protein RadA	radA	K04485		MPKDKNITVFFCEECGFESSKWFGQCQACRKWNTCTEETVKTSSKSKINKSRDAKAYTLSEINSSKESRITTDFKEFDRVLGGGIVHGSLVLVGGDPGIGKSTLLLQISKLLSEKGIKILYVSGEESLKQIKLRADRMGNFTENLLLLCETDLSVIDTIIQKVKPKILVIDSIQTMVPYDSSSGAGSVSSVREATSYLMRIAKGMDIATFVVGHVTKEGVVAGPRVLEHMVDTVLYFEGDRHASYRILRGVKNRFGSTDEIGVFEMVSYGLREVLNPSEFMLEGRDDEASGSVVACQIEGTRPILFEVQALVTRTSFGMPRRTATGIDYNRINLLMAVLEKRVGLRLSDFDAYVNIAGGFKITEPAIDLPICLAIASSYKNITIDKSTIAFGEVGLSGE…	135.758	2001.71	1993.9	2170.92	2418.28	4695.6	3901.1	Present	Present	Present	Present	Present	Present
LCVA_632	632	670685	671119	435	reverse	putative cell wall-associated hydrolase				MLSLTYHYAYTLILSTLYSSRDLMIFRSGYLILEGASRLDAFSVYPCRTRLPCSALGKQQVHRRSVQPGPLVLGSAPLKYPPPAPDRDRTVSRRSEPSSRTALMGEQPNPWNLLQPQDAMSRHRGAKPLRRCELLGVISLLSPG	88.2322	2038.38	1824.38	2522.37	2329.47	3088.92	3605.08	Present	Present	Present	Present	Present	Present
LCVA_635	635	671618	672442	825	forward	conserved hypothetical protein				MNKKYLKKSILIFLPVILIILLMSLYFNYVDTIRVVHGERPKYCIKYWKEDGSKVIYLGLFYKVVAYTGVSPKEPYKNHLYKKMVPWFSDYKKPLDYKKKDSKVKAVKAVKKIKKIKNIDDFYNTSLTKEMDIRNLTKKYSSFDAKKDKVFFIDQYAYIDENKKAFDEFYDNYKKGKNAYLRVGVNTREGDLLLYDILYGKDFGGLFLVSDYTRDRFALKQHRVITFDKYDKLSVEKVRASNDKEDKNVLVLYNGKKYNPALSQYKSVEIGTIK	89.4582	1816.76	1967.65	2002.87	2113.27	3518.81	3719.28	Present	Present	Present	Present	Present	Present
LCVA_638	638	672992	673534	543	forward	2-C-methyl-D-erythritol 2,4-cyclodiphosphate synthase	ispF	K01770		MRIGQGCDIHRLIHNRKLIVGGVEIPFEKGLLGHSDADVLSHAIADAILGAAALGDIGHHFSDKDDKYKDMSSILILKQCYKLIRDKGLLVSNIDATIIAEAPKMQGYILDMRKNISKALNISVDQVNIKATTEEKMGYVGNGEGVRAEAVCLLESFYEASKTVYDSNSTAGGCCCSIRK	89.7072	1982.84	2110.86	2242.51	2218.82	4034.56	3688.36	Present	Present	Present	Present	Present	Present
LCVA_639	639	673617	675035	1419	forward	cysteine--tRNA ligase	cysS	K01883		MIKIYNTSTKRKEEFFPIENNKVRMYVCGPTVYNFIHIGNARPMIFFDTVRRYLMYKGYDVNYVSNFTDVDDKIIKEAIKENTTAEEISKRYINECLKDMKSMNVLPATFHPKATEEIDGMIEMISALIKKGFAYVTEDKTVYYRTRKFESYGKLSHKNIEELEGGHRDLSVNGKNQKEDPLDFVLWKPKKEGEPFWKSPWCDGRPGWHIECSVMSKKYLGDTIDIHAGGEDLIFPHHENEIAQSEAVSGKYFSHYWMHNAFLNINNKKMSKSLGNFFTVREISEKYDLNILRFFMLSAHYRNPLNFSEDLMESAKNSIERIKNAKERITELKLSKKDEELNKDSITTKVKAKYDEIKNDFENAMDDDFNTADAITAIFKLVSFLNTSLTNASLYKDIE…	92.2777	2007.98	2232.31	2191.94	2573.01	4031.59	4056.42	Present	Present	Present	Present	Present	Present
LCVA_640	640	675020	675469	450	forward	ribonuclease III domain protein		K11145		MEKKLSVNLNILEKSGIKRKDIKTFSPLALAFIGDGVYEIVIRTIILGQGNMPPGKLHAYCASIVCAKSQAISIEVILPMLTEEEQEIYRKGKNTNSPTKSKNASLSDYRKATGYEALLGYLYLKGDDERILFLVNEGLNILKSEKNER	95.4156	1931.3	2072.44	2091.34	2541.36	3433.96	4195.45	Present	Present	Present	Present	Present	Present
LCVA_641	641	675459	676208	750	forward	spoU rRNA Methylase family protein		K03218		MRDKDSIIEGKNAIIEAYKAKKTIDRLFILDGMKDYSLSTILRYAKKNDTVVDFVPKERLDEISEDKKHQGVIAYIASYEYKTVDEILDIAKEKGEDPFLIILDEVVDPHNIGAVIRSANCVGAHGVIVQKRHSPGLTFTVAKASAGAINYTPVAKVTNISRTIDELKEKGFWFVCADMDGKSMYDLDMTGPIGLVIGNEGKGVSSLVKKECDMIASIPIRGEIESLNASVAAGVLSYEILRQRINKAK	94.836	1985.76	2093.08	2170.59	2384.58	3493.9	4048.58	Present	Present	Present	Present	Present	Present
LCVA_642	642	676220	676801	582	forward	RNA polymerase sigma factor, sigma-70 family protein		K03091		MILSEQSDERLVSLARNNKKEAIDILLKRYTPLIYKMASSYFLIGGDKEDLVQEGLLGIMSAISSYDKTKNDRFYPFAKICINRRFINAIDKSNSNKNKILNSSISLENEKSELSDYLLDEFIDPERLLLDKENEKIIRETIISILSKFEREVFTLLIQGYDYVSIGKILNKSSKSVDNAIQRMKNKIKELKN	93.3144	1740.67	2137.62	1940.02	2218.69	3327.38	3776.99	Present	Present	Present	Present	Present	Present
LCVA_643	643	676867	678297	1431	reverse	amino acid permease family protein				MKNSKKITWQALAFMAFSTVWGFGNVLNGFIYFNGIQVIFSWIFMFALYFVPYALMVGELGSAFKSHGGGVSSWVQETMGPKLAYYAGFTYWACHITYIASKGSGGLKALSWVIFQDSETFANMKPLYIQLATFAVFLLFCFIASRGLSPLKALTGIAGTSMFVMSILYIVMMFAAPYVNPSAHFISLDFNVKNLIPQFDTKYFMSLSILVFAVGGCEKISPYVNKVENPEKGFPKGMIALAIMVVVCAILGTVAMGMMFSPKDIAEHFDHYNANGSYIAFQKLGEYFGMGNFLMIIYAICNTIGQFATLVLSIDAPLRMLLDNENSREFIPSRLLRKNKYGAYINGIWLIVVLAGSIILIQSFVPGADKVLTQLTKLNAVCMTMRYLWVFAAYIALRN…	93.3564	1903.94	2039.17	2160.23	2103.44	3370.77	3608.06	Present	Present	Present	Present	Present	Present
LCVA_644	644	678516	679220	705	reverse	glucosamine-6-phosphate isomerases/6-phosphogluconolactonase family protein		K02564		MKVKIFKNKEEASVFALSCFAKVLEKNRNAVFGLATGSTPITLYEKICESNLDFTDATSINLDEYYGLSNDNKQSYHYFMNKNLFNKKPFKESFLPNGEDKNVENEIASYNKIIEEHPIDLQILGIGHNGHIGFNEPGSSFTDKTRLVDLTASTIEANKRFFKSIDEVPKQAYSMGIGSILGAKGILLLAFGKGKAEIIKKTIQGPYTTNVPATALQKHKNVILLLDEDAASLL	107.692	1745.81	2095.34	2018.74	1859.04	3309.31	3531.2	Present	Present	Present	Present	Present	Present
LCVA_645	645	679565	680713	1149	forward	N-acetylglucosamine-6-phosphate deacetylase	nagA	K01443		MLKTYYAKQIFLSDRILENGYLTVEDGRIKSITDKKPSDTEIVSFEDKIIAPGLVDLHIHGLYSHDVMDNDKNGILTISEKLPSCGVTSYFPTTLTSDRKTLKAVSKTVYEASKIKNGAKIQGIFYEGPFFTEKHKGAQNEKYMTDPDINVFNEWKDELHELAIRIGIAPERKGAAKFVKEAIKEGVIVGIGHSDATYDEARECLDNGASFFVHTYNGMSGLNSRKPGMVGAALSYDHVYSELICDGHHVHPASCKIVMKCRGKDEIIFVTDCMRAGGMGNCTSKLGEFDVIVKDGQARLKNGGNLAGSVLELKNAVKNVVEWGLLTPFEAVKAASYNPAKSVGKENEFGQLKEKMPADFIVLDDDMNLILTYVDGVKKYEK	119.686	1825.68	2155.96	2034.26	2214.76	3492.85	3786.5	Present	Present	Present	Present	Present	Present
LCVA_646	646	680849	681868	1020	forward	glyceraldehyde-3-phosphate dehydrogenase, type I	gap	K00134		MAVRVAINGFGRIGRLAFRQMFQAEGFEIVAINDLTSPEMLAYLLKYDSSQGRYAKADTVSFSDHSITVDGTEIEIYKEADASKLPWKKLDIDVVLECTGFYTKKEKAQAHIDAGAKKVVISAPAGNDLKTIVYNTNHEILTADDDIISAASCTTNCLAPMAKALNELAEVQSGIMVTIHAYTGDQMILDGPQRKGNFRRSRAGAENIVPNTTGAAKAIGLVVPALNGKLIGSAQRVPVPTGSTTILTAVVKGNVTVDEINKKMKSVSNDSFGYNEDQIVSKDIVGMTYGSLFDSTQTMALPTGDGNTEVQVVSWYDNENSFTSNMCKTIKYFAKFLNK	105.581	2179.07	2298.14	2334.23	2400.8	4343.41	4264.21	Present	Present	Present	Present	Present	Present
LCVA_647	647	681953	683161	1209	forward	phosphoglycerate kinase family protein		K00927		MVLNKKTVDDINVKGLRVLCRFDFNVPLIDGKITDENRLVASLPTIKKLVGDGGKVIMTSHLGKPKGKVVPELSLRPVADRLSELLGQKVKFACDDTVVGENAKKAVAEMKDGDIVLLENTRFRPEETKNEDSFSKELASLADVFVNDAFGTAHRAHCSNVGVTKYIDTCVTGYLIQKEIKFLNNAVENPQHPFVAILGGAKVADKLNVINNLLEKCDTLIIGGGMAYTFIKAEGYSVGKSLVDDTKIDYCKDMIEKANSLHKQLILPVDATVADNFPDPIDKPVDTEVCAITEIPDDKDALDIGPKTADNYANAIKSAKTVIWNGPMGVSENPSFAQGTIKVAQAMADSDAVTIVGGGDSAAAANKLGFADKMTHISTGGGASLEFLEGKELPGIAAI…	101.399	2163.65	2257.09	2311.49	2380.33	4583.03	4111.53	Present	Present	Present	Present	Present	Present
LCVA_648	648	683182	683928	747	forward	triose-phosphate isomerase	tpiA	K01803		MARRTLVAGNWKMNKTPSEAVKLIEELKPLVKNDSVDVLLCVPAIDVVPVVNAAKGSNIKIGTENMYFEESGAYTGEISPEMITDAGAQYVIIGHSERRGYFGETDEMVNKKVLKALEHDIVPVLCCGESLSQRKQNVYIEWIRMQIKAAFSNVKKEDADKVVIAYEPIWAIGTGETATSDQAEEVCKEIRNCIGELYDDSVKENIRILYGGSVNPKNAKDLFSKPDIDGGLVGGASLKADFSKIVNY	140.019	2022.29	2169.95	2164.45	2300.59	3690.54	4008.39	Present	Present	Present	Present	Present	Present
LCVA_649	649	684003	685142	1140	forward	sel1 repeat family protein		K07126		MKKKLTLFLLLSLITVISFNACKSKDDKKIKLKEKEKIEKQSSDKKLNNMKIDELTVAAYDGNSEAALVLGKKFDFGINENQNFYSALKWYKKADALKNKKAAVHIGYLYMNGLGTDKNLSVAKDYFKKAIKEKDIDGYAGLGQLYLENKDLKDSVSNAYYNIRRAYDSKSVMGKYLMGYLYEKGIGVEKNLKKAVKIYKSLSEKDFSKINEYDEYPYCMAAIRMGIIYSSDSATDEEKKYAVEYFKKASDREFLEGMYYTGAVYQTGIGVKKNYDRAILYYKKAADKKYAPAMNQLGYMYFNGYGVDIDVKKAAYYFKLASAQGYLGALVNLGYMYENGYGEDKNLSLAKQYYNLAEKGGYEGAKEAISRVNQLIKEK	172.447	2002.16	2172.31	2102.93	2336.08	3438.67	4071.56	Present	Present	Present	Present	Present	Present
LCVA_650	650	685198	686652	1455	forward	adenylosuccinate lyase	purB	K01756		MKEDFYISPLSERYASKEMQYLFSENKKFSTWRKLWVALAETEMELGLKNEKGEPVITKEMIDEMKENIYNINYDVARKREKEVRHDVMSHVYAYGVQCKKAAGIIHLGATSCYVGDNTDMIIMKDALLLVKKKLVNVIKELYDFAEKYKDLPTLAFTHFQPAQPTTVGKRATLWINEFMMDLSDLDYVVSTLKLLGSKGTTGTQASFKELFMDDDEKIDKIDPMIAKKMGFNSCVSVSGQTYSRKTDTRVLNILSGIAASAHKMSNDIRLLQHLKEVEEPFGKHQIGSSAMAYKRNPMRCERIASLSRYVIVEAMNPAITSSAQWFERTLDDSANKRLSISESFLAIDGVLGLCMNIVDGLVVYKKVIEKHIMSELPFMATENILMDAVKKGGNRQTL…	161.536	1897.07	2009.03	2086.86	2081.84	3283.45	3649.89	Present	Present	Present	Present	Present	Present
LCVA_651	651	686805	687236	432	reverse	ferritin-like domain protein		K04047		MEKELNVLLSDLVVFSHKIQSFHWYIKGISFFQSHLKLEKLYDEASEHADIVAEAMLMCNLHPYSRLEDFMKTTKIKESKGDYIEVSEAYKTLFEDYKYLLDSVKNVKSLADKEDNYLISTKMDDLIAAYSKTIWMLTQTIMK	153.012	1703.08	1921.21	1962.54	1766.61	3119.13	3641.95	Present	Present	Present	Present	Present	Present
LCVA_652	652	687509	688981	1473	forward	peptidase C69 family protein		K08659		MCTTILVGKNASYDGSTMAARIEDSGSGMFKAKKFIVVSPKDQPINYKSVRTDCEIKLPTNPYQYTCLPNVKKWRGVWGAAGINEKNVALTATETTTTNDRVLGADPLIEYKEGVIKKGGIGEEDFVAIVLPYIDSARDGVKRLGSLIEEFGTYESNAIAIQDVNEIWWFESIGGHHWLAKRVPDDCYVVNPNQFGVDEFDFDDAYGKQKDCMCALDLKDFVEKNHLNRSIGEKFNPRDAFGSDTYEDHIYNTPRAWVMHRFFNGNTYEFDGEDAYYKPDSNDLPWALKPEKLISIDDVKKIMSNHYEGTPYDPYMTHGDLSRKGIYRTIGINRDDVLAITQIRPYMPKKIQAIEWLAFGCNVFNAIVPFYSNVDDTPSYLRDTTLTPTTENFYWVNRV…	135.985	1875.22	2020.2	2084.64	2062.14	3563.76	3571.68	Present	Present	Present	Present	Present	Present
LCVA_653	653	688985	689134	150	forward	hypothetical protein				MKVTGGENMKVTKSFKALIIFIVTICAVVPMIVCTFINYHKRGVEKFVL	121.233	738.12	822.04	797.027	846.847	1369.05	1691.87	Present	Present	Present	Present	Present	Present
LCVA_654	654	689690	691312	1623	forward	leucine Rich repeats family protein				MKMRMKRITGFFLSLVMVMGFLPLNPIVSYANDNASGDVKIDDKNFPDPTFRDYVSQNFDKSHHHDGKLSQNELDDVKKIGINNTSVTSLQGIEYFKNLDFLDCSRNKITSLDVSKNINLCMLDCSRNNLTSLKLGNNTNLRMLYCSRNNLTSLKLGNNTNLRMLNCSGNQLTSLDLSGNTMPISLSCNNQQYNITVIKGIRKFKYSDFPGRFDKDKVKSLVGATLGDDALIVNDDNPSVVTYKYKVGDRNNQEMSVKLNVTYFDPDLVRDIKVKKQPTKRVYTDGENLDLTGLVVTLTDEHSATVDVPFSEFQTYGIKATPDNGTVLKLGHNGNPVKLTRGNLTATTSALKVKAKESIPTHVGGGSTSTSTSGSGSAGGSAGGFSAGMNYYAPTTVDK…	120.584	2334.83	0.470733	1419.22	0.187924	341.561	0.139248	Present	Absent	Present	Absent	Present	Absent
LCVA_655	655	691750	692457	708	reverse	major intrinsic family protein		K02440		MTSKLLAEFLGTALMIIFGVGVHCDEVLRNTKYRGSGHIFAITTWGFGITITLTIFGDVCINPAMAFSQAILGLIPWSYFIPYTIVECLGGCVGAIIAYLLYKDEFDASEDIDPVKVRNIFSTNPIIRNLPRNFFVEFFATFVFIVAIFAFVKNSPKLVPIGVGLLVWAIGMALGGPTGFAMNPARDLGPRLAYQILPIKNKTNNDWKYGLLIPGLAPYAGAICASLFVRFYFGM	87.435	1656.84	1887.05	2001.43	1733.07	3352.44	3338.8	Present	Present	Present	Present	Present	Present
LCVA_656	656	692638	693507	870	forward	pfkB carbohydrate kinase family protein		K00868		MIFNIKSKCLDKEVKIVKKKLLLMGDMVGNGNIALSVMIPILTQMKYEIYNIPTSFISNNFNYGKFSILDTTKYLKETIEVWEKLDFKYDAIFVGYIASSEQANVIIDFCKKKAVENNIIFIDPIMADNGTLYNGIGEDTVRNMKKLISVADYIMPNYTEASYLSGIKYEKDGLSIEDYHNMIDILREYGVKSVIITSAKVKGENNRCSIGYDIKENSYFKIDYDEINTIVYGTGDIFSSLFIGKMMSGENMYNSTKYAMDTVREMISLNIDDSDLHRGIPIEKILDLL	95.223	1914.42	1971.66	2013.61	1920.01	3440.94	3580.24	Present	Present	Present	Present	Present	Present
LCVA_657	657	693618	693872	255	forward	preprotein translocase, SecG subunit	secG	K03075		MNLELLKTIVTIVFAIISIIITVIILMQQGKDVGLGSLGGQAQISDSYWSKNKGRSKEGVLIKVTTLLIVLYFILAAVLNIGSF	103.259	2036.65	2036.07	2211.23	2243.31	3710.95	4105.98	Present	Present	Present	Present	Present	Present
LCVA_658	658	693944	696031	2088	forward	ribonuclease R	rnr	K12573		MENKLRKTHKNRKYRISKKKKKNLKIEKDYLFKDAKKAKVKNQSSKEEERGEKTALTGKQLSGIFSSNKNGFGFVRVEGYEKDFYIPEKYTNFAMNGDTVLITVLTTPIGKRTEAKVEKITEHSTDRIVGSFVQSKEFGFVIPDDKKIKEDIYIPKDSFLGAKSDDKVVVAYTKYAEDKKKPEGKVIEVIGNKYDCGIDISSILKEHNVPDVFSDEVISEAQKVNKPVGILKRRKRLDLRKTQMVTIDGEHTKDFDDAVSISVEDDKFILGVHIADVTEYVKENGNLDKEALKRGTSVYLCDRVVPMLPKELSNGICSLNEHEDRLALSCIMTFNEKGDIIDSEIVESVININHRMTYHDVSAIIAGDEALILKYNDMYEMFLQMDKLSKIIRRNRKKE…	96.613	1961.53	2010.75	2025.42	2180.96	3662.16	3923.7	Present	Present	Present	Present	Present	Present
LCVA_659	659	696140	696613	474	forward	ssrA-binding protein	smpB	K03664		MAESKRMIANNKKAKHDYFLLEFYEAGIELVGTEVKSLRNGRCSIKESYIEINGGEIFILQMHIPPYEQGNIFNLDPIRKRRLLLHKNEILKLLGKIKEKGFTIVPVEVYFKGSKVKVSVALAKGKKLYDKRRDIAKKDQKREAQRDFKVVLRMNRS	110	1771.26	1978.72	1947.2	1981.75	3457.57	3632.76	Present	Present	Present	Present	Present	Present
LCVA_660	660	696954	697715	762	forward	phosphorylase superfamily protein				MKENEIPILEYDSDPNAVIMPNHGNLSIKLPRKAVFAFLGDYIDKYALSRGATVIANFDSATKRYPIYLLCEKGKNVCLVQAPVGASCAVQLLDWLISYGIREVISAGSCGVLVDYPENLFLVPYQALRDEGTSYHYLPPSRYVNINEKAKEAIISTLKEHNLPYSEVKTWTTDGFFRETKSKVLLRKKEGIEAVEMECSALASCAKMRGILWGEILYTADTLSDISNYDERNWGEDSIEYAIELCLQAVLRI	120.395	1652.99	1838.19	1915.75	1796.64	3280.62	3187.05	Present	Present	Present	Present	Present	Present
LCVA_661	661	698652	699116	465	forward	nucleoside 2-deoxyribosyltransferase family protein				MGNNKKYNVYLAGALFNEAEVNQRKLEGKLLREAFGDKLDVYNPIDQPFNEDKQSLPTPADIFKHDTDAVLASDFVLADVTNEDSGVMFELGIAYQSNKYIIAINSDIRLESANKYEVPSYSMNHYVLGGIEENGVLVRSFKEAIEELKRKIGC	154.073	1833.11	1897.09	2026.66	1874.45	3881.04	3525.19	Present	Present	Present	Present	Present	Present
LCVA_662	662	699144	699695	552	forward	conserved hypothetical protein				MGLLRNIIGHFNTIRHHRKLVRQGCFKVGLYKQGLMHDLSKYTFTEFRVGAKYFQGFRSPNDAEREDKGYSSAWLHHKGRNKHHFEYWTEYSLDKNDKRILVGVKMPVKYVVEMVVDRISACKTYQKEKYTQRSPLIYYENSRIKPLLHKDTRELLEKLLTMVAEKGEDYTYDYIRREVLKNY	155.451	1917.24	1814.46	1933.64	2202.8	3683.58	3764.65	Present	Present	Present	Present	Present	Present
LCVA_663	663	699796	700830	1035	forward	tryptophan--tRNA ligase	trpS	K01867		MEEKSNIKKKVLYSGMQATNMLTLGNYLGALENWVTLHEDYDCFFGVMDLHSLTVRQDPVKFRQTAKSLYALFVAAGLDPKENCIYYQSHVPAHAYLGWILDCFTYTGELSRMTQFKDKSKKNADNVNAGLFTYPVLMASDILLYQTDLVPVGKDQKQHLEIARTISQRFNGIYGDIFKIPEGYFGKTNAKIMSLQDPTKKMSKSDDNVNASVFLLDDKDTIIRKFKKAVTDSEAKVYFDEENKPGISNLMNIYSSVTKKNYDEIQKEFEGRGYGDFKMAVGEAVAKKLSPLQENYKKLMADKSYIEECIKENDKKAAYIAEKTLRKVRRKIGLVDMPDYISFK	148.503	1964.06	1949.71	2005.4	2272.25	3784.41	3806.05	Present	Present	Present	Present	Present	Present
LCVA_664	664	700937	702082	1146	reverse	DNA protecting protein DprA	dprA	K04096		MEKMINEYTEESKYAIWYSSVEISNIKKLRLIKSLYSLNSSKCISIFKEIFNAPDLLLIEKGGFNLEELLKFKDEKRKFNTDILKECEKENIHVIPINSLLYPPLLKIIPDPPIVLYVKGNIKELKNMLERPSVSIVGARMCTSYGISIAEELAEILSSYSINIISGMANGIDTASHRGALKGKGFTAAILGCGANICYPNRNRKIYNEIIEKGLIISEYPPKTPPIAFHFPRRNRIIAGLSQSLIVVEAKLKSGSLITAKLAEEYGRDIYAVPGRITDNLSTGTNKIINEGAVLIESMDSLIKSLNLYKKDKKSSSFDSQTDFMSKEELTIFNEIDYYATHIDSIFSKCNLSENDFYKNIQSLIDKHKINEIFPDYFIKV	105.431	1827.98	2008.12	2004.14	2091.57	4002	3611.44	Present	Present	Present	Present	Present	Present
LCVA_665	665	702178	703752	1575	reverse	magnesium chelatase, subunit ChlI family protein		K07391		MYCAVKTSILYGINSIDVSCEADVSSGMPYFSMVGFLSSDIKESKDRIKTAIKNSNVQFPAKKITVNISPASIKKSGSSFDLPIAIAILGAMGEIPTDNLKDIMFIGEMNLSGDILPVRGVLSCVLNCLKNKISYIFVPEENKNEASIISDVKVIPVNSLKSVINILRNREIDDKLIFNKNNKNNLSNGIEGNNSIESEKNDLSEENEADFSYLRGNPTLKKAIEIAVSGMHNILLIGPPGTGKSYAASLVPSILPKVTLNEKIEISKIYSAAGLFNDNSPLIDKRPFRSPHHSISQFGMLGGGTHPTPGEITLATNGVLFLDEILEFKRSILESLRQPLEEHIISISKSGYSVTFPADFMLIASSNPCPCGYYPNLSKCNCSKNDIERYLSKLSGPIL…	81.1822	1843.46	1946.63	1930.27	2104.47	3650.07	3615.44	Present	Present	Present	Present	Present	Present
LCVA_666	666	704010	706094	2085	forward	DNA topoisomerase I	topA	K03168		MAKNLVIVESPTKVKTIKKFLGKNYEVVASLGHVRDLPKSQMGIEIENDFEPKYITIRGKGELLSALRKKVKKADEIYLATDPDREGEAISWHLFFALKLAEQKDKKVYRIAFNEITKNAVKEAIKNHREIDMNLVDAQQARRVLDRLVGYNISPLLWAKVKRGLSAGRVQSAALRIISDREDEINAFIPKEFYTIDVTLSHDKNKKIKVSFFGENNKKLEITDKDTLKRITKEIEKNDFFVSSIKQTKKERKSPNPFTTSTMQQEAVKALNFSTQKTMRVAQQLYEGINIKGKGQIGLITYLRTDSTRISNEAKQASINFISENYGKEFVNIGEKYKKTGRNVQDAHEAIRPTNIEILPSEIKDSLTRDQFKLYNLIWKRFVASQMQAAIFSITNVKI…	82.5276	1884.03	1888.99	1945.24	2196.21	3591.28	3793.05	Present	Present	Present	Present	Present	Present
LCVA_667	667	706164	706946	783	forward	codY GAF-like domain protein		K03706		MGVELLDKTRKINHLLHNNHKIKVVFDDICAVLTDILDSNVIVISRKGKVLGASKNDKIVEIEELLNMKVGSFIDTMLNERLLGVLSTKENVNLMTLGFKNEEISKISAIITPIDIAGERLGTIFFYRNNKPYNIDDIILCEYGTTVVGLEMMRSVNEENEEKARKKQVVESAISTLSYSELQAIIHILDEMKGNESIVVASKIADKVGITRSVIVNALRKFESAGVIESRSSGMKGTYIKVINDLIFDELDEIKKREHS	131.829	1925.9	1915.78	1960.28	2199.98	4422.82	3740.15	Present	Present	Present	Present	Present	Present
LCVA_668	668	707172	707567	396	forward	flagellar basal-body rod protein FlgB	flgB	K02387		MLKTNAFSYINMMDRALDASFLRETVIVHNIANVDTPTYKRKDVQFQNILDTKLREHFARTKSMDKAVASLKPDEIRPLKYIDYPNFSYRIDKNNVDIDTENVELASEQLRYQTMSTSVNNDFGRLKTVIK	190.939	1837.81	1901.65	2036.51	2118.2	5213.03	3690.89	Present	Present	Present	Present	Present	Present
LCVA_669	669	707587	708036	450	forward	flagellar basal-body rod protein FlgC	flgC	K02388		MGLFQSFDVCATGMTAQRFRMDTIAQNIANVNTTRTENGTPYRRKIVTFQEKELNPVTFKDTLQYARSFKGNGVRVSSVSSDMSTDFIKAYDPSHPDADEDGYVYYPNVNTVTEMTNLIDSSRAYEANVTAFNAVKAMTQSGISIGSSV	194.296	2001.16	1915.24	2141.26	2044.75	5498.04	3573	Present	Present	Present	Present	Present	Present
LCVA_670	670	708085	708414	330	forward	flagellar hook-basal body complex protein FliE	fliE	K02408		MQINSVANLRDMYKVTPKPPKNADTAMPSIPKGDGSFGDVLRGVMKTVDDTNSLQVRAQNEEIKFALGETNNTHDLMIAQQKALVALQYTIAVRDKFVQGYQEIMNMQF	141.521	1945.28	1913.22	2065.5	2121.7	5222.83	3571.55	Present	Present	Present	Present	Present	Present
LCVA_671	671	708442	710058	1617	forward	flagellar M-ring protein FliF	fliF	K02409		MPAILQNILNKIKDWWKNFSMRQKVIIVVMTVVVIALIGSLTMFFSKPNWIVLKAANSAKEAQSIQKLLSENKIEYKQSSDGKTFSIKEKDSAQAQILLGTNDIASDGYNIKDVVNGSFSTTEADKKKKYRVFLEKKFEQQIEKMDGIAEADVNINVPNDDGTIIASKEEASAAVKLTFAAGSKNHEKMAASIAHYMAANLKNSTTDKITIIDNSGNTLFNGTEDNSETAKASSYQEVKENAEKLTAKKVKEILAHDNGMNSAIYDNVDVGVHLSMNFSQKNKVDYHYYVDKGQTQGYLDSSTETNSVNDGNTGGVPGTDTNKDDTTYVTNDNGKNHSESSSVTKDYLPSEEITTTNGEVGKVNYDDSSITIVATNFITYDEKTLKKQGKLKGISFDEF…	141.931	2081.99	2074.35	2151.27	2469.71	5118.4	4002.14	Present	Present	Present	Present	Present	Present
LCVA_672	672	710062	711069	1008	forward	flagellar motor switch protein FliG	fliG	K02410		MAAEELTGVQKASILLITLGPEKSAEIFKHLKEEEIEELTLEIANTRSISPEVKEEVINEFYQICLAQQYIAEGGIGYAKELLEKALGGEKAANVISKLTASLQVRPFEFIRKTEPAQVLNFIQDEHPQTIAMILSYLSAGQAAQILGALSPEMQADVAKRIALMDRTSPDVIKEVERVLERKLSSLINQDYTSAGGVDSIVAILNSVDRRTEKRIMESLEIDEPELAEEIRKKMFVFEDILLLDNRSIQRVLRDVDNNTLSVALKSTTEEVQNVIFTNMSQRLAAMIKEDMDYMGPVRMKDVEEAQQQIVGIIRKLEDSGEIVISRGGGDDLVV	135.815	2102.92	1994.84	2173.97	2418.03	4057.85	3833.1	Present	Present	Present	Present	Present	Present
LCVA_673	673	711062	711931	870	forward	flagellar assembly FliH family protein		K02411		MSNSIIYNSQVLENDGEPIQIDSNYILEKKLSKLKKAQEKELRNKLNMDEDAMEGEYASTGVDSSVDMSSEGEFKEADASLNSISEEELRKKEEEANEKAQEIVNNAKADAQDIIEKAKSEAEVQASTVKENARKEGYKAGIVQYQNEIEDKKREFDEKVKELEEKFNKDRETMESDLLDVICEVVEKVFYCQFSNKKEILLNLCNRALSDNEDSKEILVKVSKNNIEEFQKKLPEITKDASENTSVQAVTDPLLSDDQCIIETDGGIIDCSLDTEMDNLMRDLKSLIK	134.436	2002.97	1946.29	2022.57	2429.9	4169.94	4070.64	Present	Present	Present	Present	Present	Present
LCVA_674	674	711949	713274	1326	forward	flagellar protein export ATPase FliI	fliI	K02412		MSIDREKYLSLTKNIYYKSLGKVSKVVGLTIESIGPEARLNDLCMIYTNERDRQIMAEVVGFKDKSLLLMPFESMEGVGVGCIVENTMKPLSVKVGDDLLGHTVDGLGRPTDTKEPIDFTDEYPVDATPPDPMDRAIIKDYLSLGVKAVDGLITVGKGQRIGIFAGSGVGKSTLMGMFARNTKADINVIALIGERGREVREFVEHDMGEEGMKRSVVVIATSDKPALIRNKAAKTATAIAEYFRDRGKDVLLMMDSLTRFSMAQREIGLASGEPPVTRGYPPSVYSEMPRLLERAGNGAKGSITGLYTVLVDGDDFNEPISDTARSILDGHIMLNRKLAQLNHYPAIDVLQSISRVMSAVADKKHMRAAGKLKNVLATYSEAEDLINIGAYKSGSNKNI…	124.378	2056.09	1998.19	2306.68	2267.24	3731.65	3751.04	Present	Present	Present	Present	Present	Present
LCVA_675	675	713304	713747	444	forward	flagellar export protein FliJ	fliJ	K02413		MAAFKYRMQNILDIKEKLEDQQKMEYAKANAALKKEQDKLEELLLRRSNYQTKLREKQHGILDLDEIYFLKNAIISMSSMINAQLRIIASAQSKVDEEREKLNAAMQDRKMHEKLREKAFDEFKTELIYKEGKETDELVAYKYNNAN	97.0541	1960.5	1956.17	2031.02	2297.61	3709.85	3862.02	Present	Present	Present	Present	Present	Present
LCVA_677	677	714693	716306	1614	forward	flagellar hook-length control FliK family protein				MTGINFAKLPVKNDIKSKKSKSLNQNEKNSVRNDREGFNDIMSAAQSENLRTIDVKKCSISLKNVVSSAKKAQTDFNAKNNQNILKRRDISSKESREWNKAQKVTKDYKLSNIDEKNVKSNIVDKNNTYEDDSSSSIDDNEILDEKITAALKKELGVDDDEIKNAMQVLGLSFVDLLKPENMILLTNELLKSDNSVDLLLSNNVKNLLNVINDLSKDDGQKNAVLNEVVEDDNSKVSFNMFLNDNKEKNDAATALDNLKEKLNSPLEEMTDDKENNVTYLSKSDATVKEDKSDSDKKKTDVNVEIQKSTEGKESENGLFESLKDNKSGFNQKNGQEKQFDTSKKINIPFERNGYTNETFEVEPQVKNTDSYLSFNRIAEQIVKSAKVNITDSVKSMEMM…	79.1357	1881.79	2010.21	1998.43	2280.57	4304.52	3866	Present	Present	Present	Present	Present	Present
LCVA_678	678	716363	717115	753	forward	flagellar hook capping - N-terminal region family protein		K02389		MSQLHIKNGQVVDADNAEKAYRSQGTGAQTAASRAKTKSTEFNKDMFLKLLAAEMQYQDPMAPTQNSEYVAEMATFAQVEATQNVSKSVDSISASNLIGKYVTVDTEEGNVTGIVDYITKKDDGIYVTVNNNDYLADKVTSVKDAAYFEATKTAEAFSGMMSKLPEAKRFSMFNEKDLNLVNNFVKNISGYARQFLNKNDLNKLKELNQRYQELIKNDSKNNNKTKKPEKAEKAENIAADNKNVEKKAEK	44.4382	1917.31	2015.36	2035.33	2395.81	3922.9	3830.33	Present	Present	Present	Present	Present	Present
LCVA_679	679	717193	717600	408	forward	conserved hypothetical protein				MDRIKSSFVSIEQVQNQYLKQGSLPSREIDKTKSFSKVLSDKIEDKIGNMSSVRFSKHALNRLAEREISLSPEQSERLSKGINEANQKGINDSLVMVDKLLFIVNVPSNTVVTAMDDESTTGHNVFTNIDGAVIA	46.9338	2087.68	2217.16	2167.87	2598.5	4561	4483.86	Present	Present	Present	Present	Present	Present
LCVA_680	680	717682	719361	1680	forward	flagellar hook-basal body family protein		K02390		MMRALYAGVAGLRTHQSRMDVIGNNIANVNTLAFKSSATTFQDIMYQTTSGASGPTETLGGKNANQVGLGVTTGATKVSIETGGAAEATGSATDLKLSDAQNTNFFIVSNGSENVFTRAGSFFVDKAGNLAMTTTGYMVQGWGVDPETKGIKKDTVAPLRVMSEKNMTSAPEPTTNGIVGGVLDKNTSVLQSEAGYIMNLNFYDSLGYSYSAKFSMHTVDKAEGIYSVSLTGITNSTGENVLDAANNEKGVTIKEDDIGKLFGKKTQRKIPYNYDSSKFTKEAAGGVAAGKSLSTVIPNGAGKLVKFTSDGNVTQENNVYGLKFTSNGEEKFFSLSEIYGVSENALKAAKGREIDASGKLLITKDATDYTVKFNPADGSFSYVNEAGSKSATLNISQLG…	54.894	1883.9	1923.9	2198.39	2308.49	3697.22	3629.71	Present	Present	Present	Present	Present	Present
LCVA_681	681	719450	720013	564	forward	helix-turn-helix domain protein		K07483		MKYDYVFKLNAVELYRSGQWIETPEGISQKNFRKRIVQWSRIADIYGLDSLRHSTTCKERSAECRYQLVARVLAGESQKSVAISAGIDSGLLSKWVQTYKIKGYEGLNLKKGRKSKKEANVSKKSKPTDLTPSEREELIRLRAETEYLKTENEAIKKLIALRHEKWAAELKAKKQQSSKNSEKKDTN	111	3983.02	1976.16	2852.4	2910.48	2015.08	4574.18	Present	Present	Present	Present	Present	Present
LCVA_682	682	720037	720825	789	forward	integrase core domain protein		K07497		MSKSTYYFEINKSDVVADRNEELLIVIREIFEKNKHRYGVRRIYHELLNRGYHINHKRVQRLMHEAGLAGKRPKEKYHSYKGEVGKIADNVINRDFSTTAPLQKWTTDVSQFNFSWGKCYISPVLDMNTNEIISYDLSKSPNLKQIERMLDKAFDKFPSVEGLVFHSDQGWQYMHAYFRNTLKERGIIQSMSRKGNCYDNCIMETFFGRLKNEMYYGYEKDYSSFEEFSKAVEEYIDYYNNKRIQAKTKWMPPVKYRIASMC	122.698	3894.61	2118.37	3073.42	2471.61	1976.32	4272.01	Present	Present	Present	Present	Present	Present
LCVA_683	683	721013	721807	795	forward	motA/TolQ/ExbB proton channel family protein		K02556		MDIASLIGLVFCGGCFVFGIIVGGASFMTFVDIPSIIITFGGALSSVLAAFKLDEFINGIKGIGRALKEPNKQNPAEVISTIIGLSNTARKEGLLALDEATSNIEDPFLRKGIMLVVDGTDPDLVRGILETELTAIEARHKKVTDVIDKIGEMGPAWGMIGTLIGLVIMLKNMSDASAIGPSMAVALITTLYGSLLANWITSPTSGKLKDNTSHEIALKEVVVEGILSIQAGENPRVIEEKLKTFLSPKQREAVSGVDNPGGQG	107.976	2053.77	2069.16	2325.77	2401.84	4044.36	3972.42	Present	Present	Present	Present	Present	Present
LCVA_684	684	721807	722754	948	forward	ompA family protein		K02557		MARKKIKEEAKGFPLWQSTFSDLMNLLLCFFVLLFAMSSPDTEKYDMVTQSFQQSFTIFPAGGTSVNVSGGHLISSGVSVLKQFDGYFQGSTSEKGEQENKGNNADSKKKNIGTEGQKAGDKQGRSTGKDGDIKDSVNKDSKSIEKMSDKELKKKLEAVGEKESEKISEQIEKEIEKKNLGNVVDVDFNGQYVEITMNGALLFNPGKAKLKAEAEPVLEKLSEILQRYADHDIEVQGHTDNVPQKSRRFENNDVLSMYRALYVADYIRGHTKIDPAKIYSSGRGEYDPIADNSTPEGRAMNRRVTIKIYNSYNSK	132.778	2116.7	2139.05	2182.84	2734.91	4693.23	4327.75	Present	Present	Present	Present	Present	Present
LCVA_685	685	722793	723314	522	forward	flagellar basal body-associated FliL family protein				MKKSLITLITFVLVLVNLVLTIMLTFTILPETKKANNLIGKISTAIDLDLSAGQSSGGGSTSLENTEPYTMKDTITTNLKSGDDGKQHYAIIGLTLNINKKSEGYKSKKYTKDDMNNYDGVIKSALTSVMSKYTIDEAQNHQDELLEEIKDKLGQSFGRELITSVGFSTATFQ	137.582	2217.6	2141.02	2331.18	2478.88	4548.79	4021.53	Present	Present	Present	Present	Present	Present
LCVA_686	686	723360	724352	993	forward	flagellar motor switch protein FliM	fliM	K02416		MSDVLSQNEIDSLLQALSSGEVDAEEMKKNGENQVKEYDFARPSKFSKEHLRTLEMIFEHYGRLVSTNLPIYLRKNIQVEVMNAEAISYMEFSNALSNPVLLGVVDFDPLKGNIIMEMATKLGYAIVDRLLGGNGEPLDKVRDFSEIELLLIERIMNVCVDLLREPWANVLEINPRLERIETNSQFAQMISPSEMTAVITIKIKIGDVEGLMNICLPYITIEPIMDKLNTKFWYSNLQEKDDKSYSESVEKLINKSNIPVNVVLGTSTISVNDFAGIRPGDIIRLDRKVEDELTVFVGDIKKFYALPGTKGKNYAVRVTKVIREENEENE	143.089	2108.46	2076.72	2183.78	2460.19	4326.44	3914.09	Present	Present	Present	Present	Present	Present
LCVA_687	687	724345	725520	1176	forward	flagellar motor switch protein FliN	fliN	K02417		MSDGSISQEEIDALLKNGDNTQKSGASSNEESLTTQEMDTIGEVSNICMGTAATALFSLVNKKVEISTPVVSLATWKNIIDEYEKPCVLIKIIYTKGLNGSNELVLKESDVRVITDLMMGGTGENVEGELTDIHLSAISEAMNQMMGASATSISSMLSKTVDISPPTSTLIRLETVEDASELNEFLNGTFVKIEFRLQIGDLVDSKIMQLYPISLVKQMCTDVANTMEADTNASTPKEELHEVGQVPQSEMQMGSLETESQERNDIMANNQSSQQMNNMGQSNQGKMAPREQVNVQSANFAAFQNGNPVIPLQENIDLIKNVPLEVTVELGRTLKSIQEILDFAPGTIIELNKIAGEPIDVLVNGKYVAKGEVVVIEESFGIRITEILTNV	125.435	2144.52	2056.87	2324.68	2459.66	4445.31	3819.32	Present	Present	Present	Present	Present	Present
LCVA_688	688	725536	725898	363	forward	response regulator	cheY_2	K03413		MAKNIMIVDDAAFMRMMIKDILSKNGYNVVGEAENGKKAIDTYSECKPDLVLMDITMPEMDGIQALKGIRANDPNATIIMCSAMGQQAMVIEAIQSGAKDFIVKPFQAERVLEAVKKVIG	116.218	2144.53	2001.04	2353.75	2594.74	3523.11	3329.36	Present	Present	Present	Present	Present	Present
LCVA_689	689	725903	726280	378	forward	flagellar biosynthesis , FliO family protein		K02418		MLLGSAFSEIFQLLTVFFIFIAVLILTYYSTKWIAGYQKAGQIGKNLEVVEAVRVSGNTIVEILRVGHNKYIVIGITKDRIEKLGEISKEDLETIQIDSRNAALTNIKFKDTLKDIIEKLKKGKK	126.365	1935.11	2003.29	2160.52	2480.09	4104.17	3907.48	Present	Present	Present	Present	Present	Present
LCVA_690	690	726277	727122	846	forward	flagellar biosynthetic protein FliP	fliP	K02419		MTKLKKLYCKISIMFAVFAIAFSVVFFVNSKGTYAIENNNNTNYGATETAPNASNKTTGNGGKNFNFSLNGDTGSLTSTVRILLVLTVLSLAPSILIMMTSFVRIIIVLHFVRSAIGTQTSPPNQVLIGLALFLTIFIMWPTFNTINQKAIIPFDKGEITQEEALKRGEEPIREFMYGQTQRKDLNLFCDIAKVKYKDYDDVPFYVLVPSFVLSELRTAFIIGFIIFIPFIVIDMVVASVLMAMGMMMLPPTTISLPFKILLFILADGWDLVIGNLVKTFY	139.637	1988.2	2040.8	2232.77	2371.84	4201.05	3919.51	Present	Present	Present	Present	Present	Present
LCVA_691	691	727193	727462	270	forward	flagellar biosynthetic protein FliQ	fliQ	K02420		MSQGHVLDIMRDALYQIIINSAPMLIISLVIGLIVSIFQTVTSIQEQTLTFVPKLLGIFLVMIIFGSFIMTNLTNYMVDLWSNFTVFIK	132.133	1943.98	2025.9	2215.4	2293.27	4822.54	3774.93	Present	Present	Present	Present	Present	Present
LCVA_692	692	727482	728267	786	forward	flagellar biosynthetic protein FliR	fliR	K02421		MLVNYTFSLVQFEYFLLILVRISAFVMAAPFFSTRDVPRRVRAGLSLFIAIFILYTINPKQDYTYVTEIEYAYLVMKEAITGILIGFASNICTYIVLFAGSIIDMDIGLSMATEFDPSSAAMVTLTGQLYYYYIFIMLIVTGMYQYILRAVVDSFKVVPLGKINIETSNMVIIMTKYMSDMFSISLRIILPIFACTMTVNLVLGIIAKVAPQMNMFSVGIQIKLLVGFFVIFITIFLLPDVSNFIFEEMQKMTVYTIKMLK	133.794	1972.8	2046.78	2170.63	2315.86	4779.55	3654.71	Present	Present	Present	Present	Present	Present
LCVA_693	693	728359	729498	1140	forward	flagellar biosynthetic protein FlhB	flhB	K02401		MEKEVLLLKYNLQFFAEEGPGGEKTEPATPKRMQDARKKGQVAKSRELTSAFELLSLFVTLKVYISFMGERFVNFFRWTYEKRLPDFVRSERNGVSVHSVAKLFFPIILNMIILMGPFLIAGFMLSIFGDIIQVGWQISPEPLKPKLSKINPMSGFKRIFSKRAIFELIKSMLKVWLIFYVAYSTLKNHAHTLFILFDMPLNAGMALVGGIIIDTGVKISALYLIIGIMDFFYQKKTFNDEMKMTKKEVKDEYKDTEGDPQIKQRQRQKMQEVSQRRMMKDVPKADVVITNPTHIAVALRYDNEKEEAPKVLAKGADYIAKKIKDAAKEANVMILENKPLARALYATVEIGEEIPPELYEAVAEMLALVYNTKNKKVKI	121.971	1940.09	2071.27	2199.63	2475.1	4819.15	3687.7	Present	Present	Present	Present	Present	Present
LCVA_694	694	729705	731765	2061	forward	flagellar biosynthesis protein FlhA	flhA	K02400		MVKKLNFNGMDVGLVLYMLFAVIFFIIPIPSFALDFLLTINISIAVVIILNTIFMKEILDLAFFPTLLLFTTIFRISLNVSSTRLILTTGNPGNVVTTFGKFVGGGNIIIGGIIFVVLLVIQFIVINKGSERVAEVSARFTLDAMPGKQMAIDADLNTGAITDEEASHRRKKLQDESTFFGNMDGATKYVKGDATAGLIITFINLIGGVTLGITEKGLTASDALSYYGILTIGDGITSQIPSLLTSLATGILITKGSNENDFGETLIKQLFGNSQVLIITGIMISVLGIFTPLNFVLFVGIGVAFIVSGFIMEKNIKKEETTEEVTEEETEAEEVRKPENVVSLLQVDPIELEFGYGIIPLADVNQGGDLLDRVVMIRRQIALELGTVVPIIRLRDNIQ…	87.9728	2107.93	2174.66	2339.97	2455.38	4641.44	3831.66	Present	Present	Present	Present	Present	Present
LCVA_695	695	731755	733374	1620	forward	flagellar biosynthesis protein FlhF	flhF	K02404		MTIKKFIGNTREEAIKNARDELGSYVVIMNIKEVKKDGILGFFKKKTYEATAAIDTDETESNDSVRKTIFEEGNNFDAVAGEEPVINKAFNKEQNIQGENKINGQGNLNESLNSNGLSNLNGAINSKSVSNFDDVSDSSKSPLKATDLYGKKDIVNNKIGENLSKNSMNSDEDFLAGESLKNAFKAVNEVINKENKKKKSQNNNAEYDMQENVQSGINSGIKNNGINNLKSDSRNVVNKKDKNNEYEGGFVPLNNSGFSNIEKAYEDAEKKGKKPENARFVNMLYNTLLSNEVDEKYVNQIVKDMEKVIQGGNKLDYLLANVYQKMVLMMGKPEPIVCIDKKPVVVFLVGPTGVGKTTTIAKLASKYKFDYGKSVGFITTDTYRIAATDQLKVYADIMD…	102.26	2053.93	2180.35	2236.64	2611.17	4151.13	3935.59	Present	Present	Present	Present	Present	Present
LCVA_696	696	733377	734225	849	forward	cobQ/CobB/MinD/ParA nucleotide binding domain protein		K04562		MDQAEKLRKEAKKRKKTESKVITITSGKGGVGKSNAAVNLAVWFRKMNKKVIIFDADFGLANVEVMFKTNPKYTLSDMIYNGVPIKNIITKGPMDIGFISGGSGIVALNNLTVDQLNYILRQLNTLSDLCDILIVDTGAGISDSVLKFVLGSPEVLVITTSEPSSITDAYSLIKALIKSNDYNKNTMIKIIANKVSSEEEGEQVYGKISAVTKEFLNEDLHYGGMIYNDNNLLKAITKQKVVSIEYPNSKSSKCYEKLANELVGSKVKSKGGIVSLFKFLTK	102.364	1918.05	2098.37	2171.81	2468.66	3946.4	3958.55	Present	Present	Present	Present	Present	Present
LCVA_697	697	734544	735299	756	forward	pilZ domain protein				MEIDEILPGCKIEVSESYETLEGTKETNIYKSSLFSVIDSNMIEIVAPQKKGTLIPLHMGSSYDLLFFDNDSMKKTEGVVVDRYRSGNFNLVRLHIVKKLSKFQRREFFRIDCMIPLFFTNLTKEELNSGTISKMYQMVFKRFSDNYDSDVELISGTIIDISGGGIRFTTDVNIDSNLKYLFIFKLQSEEYEDMENMQIIGRVVASEHLPGSDRYAHRIQFLFTNNKKNQDEIVKFIFEVERERRGKEQAV	95.1495	1909.35	2126.13	2127.61	2318.5	4193.26	4002.38	Present	Present	Present	Present	Present	Present
LCVA_698	698	735296	736351	1056	forward	cheB methylesterase family protein		K03412		MTKILIAHDSALVRQVLYDIISKNVDDCEIKKSLEGESALKTITEWQPGYIFLDMFLQKKNGCEIINELFRRNIKFNAILMGSLAQEDRDAAAIFSNRKNIVFFPVPYRVTGSSYELFERDFLRAAKKLKLNSTDGGKKHLTLSPIAGVANMVVSSGSKKKSAQLIAIASSTGGPQALHRVIPKIKRVGVPIVIVQHMPKGFTYSLAQRIDVESFLTVTEAKDGEELKADHVYIAPGGFHLKVIERNNKLYNKVFDAPPVNSLKPCADIMFESLIDTNLDSILCVVLTGMGRDGTEGIVALSKKKNIRVISEAEKSCVVYGMPRSIDETGLTNVSAEIDEMARVIVNELEG	157.46	2013.44	2096.17	2222.33	2450.83	4061.82	4057.05	Present	Present	Present	Present	Present	Present
LCVA_699	699	736354	738462	2109	forward	cheW-like domain protein		K03407		MDVSQYLDVFIDESNEHIQSLSDNIMVLEQEPENTDTINEIFRAAHSLKGMAGTMGFKKMQHLTHDMENVFQEVRNGNVKVTSDLIDILFDCLDAIDAYVEVIKSTSNEGDEDNAVLIKKLNDFLAKAEGKEPKSENDEKAAESDKAKNDSSENDGTPLYTHLPLSDSERIKLSDELLANNRVLGLTIHINKDCLLKSARAFLTYKAIEDLGEIVIYSPSSQDIEDEKFDLDYSVLVRTDAKMEDVKAAVENVSEIDSCEIGEITKEMYHIGEEKSDEKASEADAKETQNAAPAKETKAPVKKSSKGSKSSKAQKSKPVTTRTVRVDIEKLDDLMNQVSELIIAKNTLVARASSNEGKEQNFSEQIEYLERITTNLHESVMKVRMVPIESVVNKFPRMI…	173.469	2240.1	2254.84	2384.37	2669.33	4301.17	3975.16	Present	Present	Present	Present	Present	Present
LCVA_700	700	738477	738944	468	forward	cheW-like domain protein		K03408		MSKNKVEEVDAKSEDIQQYIVVTIGGEFYGINITYIDNIVRMSKITRVPKAPVHYKGVINLRGEVVPVMSIRIKMGLSEDVVSNSTRIIILKREEQGYVGVLVDSVSEVVTLSESEIDRNISSNEKKDNFINGIGKDGERLISLFDIDKVTGEVN	190.776	2161.88	2165.24	2468.84	2607.89	4107.22	4001.85	Present	Present	Present	Present	Present	Present
LCVA_701	701	738983	739597	615	forward	cheC-like family protein		K03410		MSELDKLNDMYIDVLREIGNIGTGNATTAISNMLNLKMDMSVPKVELMPVEKLGGAIGSEDEVVVGIMLGVEADIDGSMMFIMDEKSAHRMVNLLMMRDRDSMDPFTEMDLSALMEIGNIIAGSYLSAISGLTNLTISPTVPSVSIDMAAAILSVPAVQFGLVSDRALMIKTEIGGDNQIDGYFILMPDEESFSKILSSLGVSI	229.815	2102	2095.03	2387.31	2510.04	3721.78	3804.86	Present	Present	Present	Present	Present	Present
LCVA_702	702	739627	740115	489	forward	cheD chemotactic sensory transduction family protein		K03411		MSQMIKVGMADLKICNCPDALTTIGLGSCVGIALYDPIKKVSGLAHIMLPDSTAIKNNSNIAKFADSGIEELLRQMIGAGASKTRIVAKIAGGAKMFALSSSASSAINIGEQNVSATKKKLSELGIRILAEDCGLNYGRTVEFYSETGVYLIKAVGKEKKEI	204.72	1814.92	1998.16	2004.52	2311.42	3251.14	3766.06	Present	Present	Present	Present	Present	Present
LCVA_703	703	740112	740570	459	forward	hypothetical protein				MKKQGKIKAIPIFICLLANFMTCIISIMQKVSFKTFVIRFVVVSLIFYIIGALVKFVAFKFFVEVELKKKELEKKEHEKKLLEVQQKKEESKAKNKNSKAAKNDYNAKNEENNKADKDELKEEDKKQTENKSSSEENVNSDETETKEQDVDS	194.251	2053.36	2436.78	2193.17	2904.37	4071.44	4609.27	Present	Present	Present	Present	Present	Present
LCVA_704	704	740624	741385	762	forward	RNA polymerase sigma factor, FliA/WhiG family protein		K02405		MVDKQQLWDLYKKNPTQELREKIIMAYAPLVKIVAGRMNMYLGKNVEFDDLCGYGVFGLIDAIDRFDLNKEVKFETYASLRIRGAILDQIRNMDWIPRTIRQKQKRIDEAKKAVERRKGGNATDEEIAKELGLSDKEMIEWQTDLNMTNVVSLNEFVEQGTEPAMDTEKNTHFIQPEEKVSKDELNEKLKEALEILTEKEKKVILLYYYEELTLKEISKVLGVSESRVSQLHTKALKKMREIMGNYLGILFNI	157.474	2006.64	2131.06	2264.21	2624.97	3643.66	4015.2	Present	Present	Present	Present	Present	Present
LCVA_705	705	741408	743006	1599	forward	conserved hypothetical protein		K09749		MIQKNGYVQLEIKDKEAYIIYHPPISGGDNCDIKEVESYIIKQGFTSFSVQRINDLIENKEEKSLLLGESKYDFFSGTMDTETDEKGMIATSRIYPPSVNGPEFTKEDIIASLKSESIRFGIDEEAINNFLENPIYFTDVIFAKGQLPKEGTDGEGKFYFNTNTDLKPKKNEDGSVDFHSLNMINEVKEGDLLCEVKKEIKGTNGTDLFGRNIEPKKVKVFKIECGKNVSFNEERTKIYAGVTGHVFLKNGIISVSDVYTITGDVDNSTGNIDYKGNVTILGSIKTGFSVKSGGDIVVNGVIEDATVRASGHIIVKRGINAKGKGDIAAEGNIISKFIENCNVKAGGYVESGVILTSHVEADGDVVVGGSRGNISGSTVISGGSVKAKTIGTDMGAKTL…	174.268	1940.12	2112.9	2300.19	2419.05	3864.3	3633.92	Present	Present	Present	Present	Present	Present
LCVA_706	706	743091	743405	315	forward	conserved hypothetical protein				MFLKPVEFSGMVQNAPEISHIKSEQDSQSQTQQNLMMNAAEVEHEREQTQVRADIKTETENLQDDTESGGTYYRREDAKKKKKKKFDDGVLIDKNKKKSFDVKI	172.981	1743.72	2158.39	2132.57	2532.54	3651.48	3823.36	Present	Present	Present	Present	Present	Present
LCVA_708	708	744322	744924	603	forward	yceG-like family protein				MKLKYYLRGIGVGFIISAIMFMIAFPFYKPSLSQKDLEKIAEEKGYTLVEKESSTLKNDKKKKLDDKNKKGKKTVEKHSKVKDAKEKKEERKKQKDKLNNKDKKDKKSDSESNEKANAKADNKNKAPGYGANSSVKFVVMNGESSFAISKNLKDFGIIKDEHDFDNYLVKNNYANVIHPGNYDIPKNATYDELAKILTKK	166.653	2128.46	2491.1	2189.44	3207.09	4959.11	4841	Present	Present	Present	Present	Present	Present
LCVA_709	709	745193	745912	720	forward	ribosomal protein S2	rpsB	K02967		MSVCSMKDLLEAGVHFGHQTRRWNPKMAPYIYAERNGIHIIDLQKTVGMIDTAYNAVYDIVAQGGKILFVGTKKQAQDAIKDEALRCGMYYVNERWLGGMLTNFKTIQSRIGRLKKIEKMEENGVFDVLPKKEVIGLKKELEKLNRNLGGIKDMKRIPDAIFIVDPKKERICVKEAMSLGITIIGIADTNSDPDELDYIIPGNDDAIRAVKLITSAMANAVIEANQGEEKVVKEEKTEE	146.949	2153.07	2142.53	2368.66	2544.12	4279.22	3730.18	Present	Present	Present	Present	Present	Present
LCVA_710	710	745938	746873	936	forward	translation elongation factor Ts	tsf	K02357		MAITAAMVKELREKSGAGMMECKKALNETNGNLDEAVEFLRKNGQAKAEKKVNRIAAEGLCYVASNGTKEAVIVEVNSETDFVANNEKFQTYVQDVANQALSSNATDLDSFLSEKWNLDKTKTVSEALIEEIAVIGEKLSIRRFKKLKEEDGAVISYVHGGGRIAVLLAAKCDNLTAEVEEALKNVAMQIAAMSPKYLSEKDMDQEYINHETEILRAQIENDPKEAQKPDRVKEGMIKGRLNKEFKEVCLLDQVYVKAEDGKQSVKAYIAEVGKKSGVNLELKEFVRFETGEGIEKKQENFAEEVKKQMNN	114.44	2106.97	2218.78	2246.73	2659.45	4274.58	3975.15	Present	Present	Present	Present	Present	Present
LCVA_711	711	746936	747844	909	forward	polysaccharide deacetylase family protein				MQKEKESVHLKRNRQKKIGNLKTYIVLFVLLSILLSLVSNIYLFVKVIKLEKKINKISLNRIIRRANSKKRGYIIRSKFNKVATGESNLRDKKDTMKVYLTFDDGPSENTDKVLDILDDYSIKATFFVVGKKGKDADRRYKRIVKEGHTIGMHSYTHDYSDIYASLSNFSKDYKRIFERIKSATGVSPKYYRFPGGSINNYSRRNILSCINYLDENKIKYFDWNVSAQDATNKPLTKDDIIENILKDVVKYKTSVVLLHDSKGKDETVNALPELIKALQEMGAVILPISNDTKVIQFITLED	102.01	1924.34	2211.36	2251.15	2387.8	4149.11	3835.09	Present	Present	Present	Present	Present	Present
LCVA_712	712	747867	748679	813	forward	polymer-forming cytoskeletal family protein				MGLFKDFKEDLSDAVDDMIGTNDQKEKDEDLMVNTIDEDVDVDSELNKLDGLLEKASKKVDDKKEIEEKDTEEGSSDVPKDVSSDYLDSNYYDDKKEGPDMDDMSFSTMDVNTNSNNISDEVAEITSGMTVKGDLDSTGSINVDGTVNGNVKCNGKLVVKGSIVGNSTANEFFADNAKIEGEVNTIGTVKIGTGSVIVGNITASSAVVAGAVKGDIDVQGPVVVDTSAVIMGNIKSRSVQINNGAVIEGFCSQAYAEVDVKSVFGEADDQ	106.183	2252.51	2188.36	2642.04	2633.52	3903.83	3827.36	Present	Present	Present	Present	Present	Present
LCVA_713	713	748686	749378	693	forward	UMP kinase	pyrH	K09903		MRVLLKLSGEALSGDKGFGFSSSVVKEVAKEVKKLHDNGTQISVVIGGGNFWRGRTGTEINRSKADQIGMMATIMNAIYVSDVFSSLGMETSIYTPFSVGAFTKLYSLDEVKKDLNDNKIVFFAGGTGHPYFSTDTGAALRAIETESDMMLLAKAVDGVYDSDPKINPNAKKYETISLKEIVNKNLKVIDMTASILCMENKMPLKIFALNEKNGILNAVNEKLNGTTVTV	119.619	2041.67	2175.71	2368.53	2477.45	3939.99	3820.68	Present	Present	Present	Present	Present	Present
LCVA_714	714	749401	749952	552	forward	ribosome recycling factor	frr	K02838		MDDRLKEYEIKMGKTIDNLREEYQSIRAGRANPHILDKLKVEYYGVETPLQQVANVSVLDARTLQIQPWEASLLKEIEKAIMMSDIGINPINDGKVIRLGFPVLTEERRKELAKDVKKKGEESKVAIRNIRRDGNDTIKKLKNEDVSEDEIKDLEDSLQKLTDSFIKKVDEEVEIKTKEIMTI	113.819	2003.96	2141.1	2237.96	2565.53	3931.13	3970.69	Present	Present	Present	Present	Present	Present
LCVA_715	715	750222	750920	699	forward	di-trans,poly-cis-decaprenylcistransferase	uppS	K00806		MSVPISVAIIMDGNGRWAKLREKPRTFGHKEGAENVERICRAADNLGIKYLTIYAFSTENWNRPKSEVDTLMKLLDIYLKKCIRTCKRDNMRFRIIGDRKGLSEGLNKTIEKLEDVSKVYTGLTLTIAINYGGRDELRRAFIKAGNRLISEGKKLSDLTEDDIENSLDTKDIPSPDLLIRTSGELRLSNFLPWQLSYSEFYFTNVLWPDFSEKELKKAVDEFENRRRRFGNV	78.824	1890.55	2074.95	2199.77	2404.71	3864.12	3596.11	Present	Present	Present	Present	Present	Present
LCVA_716	716	751005	751817	813	forward	cytidylyltransferase family protein		K00981		MFLKRFISGIILVILSLLLIIQGGDILLFSTLLLSLVGTFELNRALSIQSLPPSLEGYLMSIFYYMNLKYEWIDKPMVYSLIFLIILLTTYVVCYPNVHSKDIFTSFFGFFYVSVMLSFIYLTRMEEPNGKFLVWIIFLCAWGSDTFAYCVGRLFGKHKMTPILSPKKSIEGAIGGILGASIINMIYVYFFINHFKVSNNFIWLIGVMAAIAAFVSMIGDLAASAIKRDNKVKDYGDLIPGHGGVLDRFDSIIITAPIIYFLTTLSMFIK	90.7724	1915.83	2043.69	2148.5	2314.23	4049.8	3657.07	Present	Present	Present	Present	Present	Present
LCVA_717	717	751847	753001	1155	forward	1-deoxy-D-xylulose 5-phosphate reductoisomerase	dxr	K00099		MKNIAILGSTGSIGTQTLEVVSLHEDELNVTSLACGKNIDLLEKQIRRFKPNFVSVEKEEDALKLKEKIKDIDVKIFFGEDGLLKVAEDEKSDLLVTGIVGMIGINPTLHAIRHKKDIALANKETLVCAGHIVMEEAKKNNVKIFPVDSEHSAIFQSLEGRHNNKIKKIILTASGGALLNTPKEKLSEVKLSDVLKNPNWDMGAKVTIDSAGLINKGLEVMEAMRLFNVKRKDIEVVVHPESILHSAVEYEDGSIIGEMAAADMRIPIQYALLYPKRVDSGFKTMSFFDIGTLHFKKPDTDRFPGLLIAYKAADQGGNIPTIFNAANEQAVEFLLKRKIKFMDIPALINQAMDTIPFIDNPTVDMILKTGEDTKNFVKDIVNHI	100.975	1890.21	2055.99	2159.58	2356.71	4242.14	3710.19	Present	Present	Present	Present	Present	Present
LCVA_718	718	753013	754050	1038	forward	RIP metalloprotease RseP	rseP	K11749		MSIIIAILIFGFIILFHEFGHFIFAKMFHVRVNEFMIGFGPRLFGIKKGETDFSIRPIPFGGACVMEGEDSESEDDKAFNKKPLYQRFLIVFAGPLFNFILAFLASIIFLSMSGINEPKIDKVVENYPAYEAGIRRGDTIKRLGNYNVNFYQEINYYTAFHRNETIKVTYERNGKIYNTKITPKYDKKSKRYMMGIIGRSKVTKLNFFQSIKYGVYQLKEMVYVTLMSVKMLFTGKVSFNEMSGPVGIVKVIGDSYNNTIQYGIGIAIMQLLYMMILLSANLGVMNLLPIPALDGGRLFVFIIEAITHKKPSGKAENIINMTGFIILILLMVIITGNDILKLFFK	102.334	1751.1	2138.3	2087.92	2214.62	4272.21	3477.89	Present	Present	Present	Present	Present	Present
LCVA_719	719	754159	755232	1074	forward	4-hydroxy-3-methylbut-2-en-1-yl diphosphate synthase	ispG	K03526		MDRMKTRVVKIGNKAIGGDNPILIQSMTNTKTRDVDATVDQILRLERAGCDIIRCACPTMEDANALSEIKKRIHIPLVADIHFNYKLALKAVEAGADKIRINPGNIGSNEKIKMVVDKCKERGIPIRVGVNSGSLEKDLVKKYGGVTAEGLVESALNKVKLIEDMGYDNLVISIKSSNVLMALKAHEIISTKTTHPLHVGITEAGTVFSGNIKSAVGLALILSRGIGDTIRVSLSGDPVLEVKSAKKILKALGLKKGGVEVISCPTCGRTDIDLIDLAEKTEEMVSDISLDIKVAVMGCIVNGPGEASEADFGICGGKNMGLLIRKGEVLKKVPESELLNTLREELLIVAKEKGEKI	97.0996	1780.34	2033.36	2163.73	2248.34	4324.63	3501.21	Present	Present	Present	Present	Present	Present
LCVA_720	720	755357	759748	4392	forward	DNA polymerase III, alpha subunit, Gram-positive type	polC	K03763		MEKMNKTLSELFPSIMENEKLFQESVVSRVTTSKDKSILRLYVTFPGIIQKRRIYRIEYLIKNQYFKGADVSVKIIEKFNLSDNYTLEAIYDEYKDSIIEELNNTDKILYTIYQNSKLKFNDNKITVEIKDDGLTNFYGENLIRFFDKIFNNRCNFNAKIECSLVPVDEEALKEKKEALDNEIKEISKNIVINSEANEEEQGENKENNIVSKDKLPKLESNIIYGRYVNKDDDITSIIDADIEDDYITIKGQVIDVSETPIKNEKTIVIFSIYDKTDTINCKIFISNSKLDNLNSKLYSNQFVKVTGKPEEDKFDNELCMLHIRSIVIIEDFFEKRIDKSPEKRVELHCKTKMSDMDGVSSVEDIMKAANAFGHKALAITDTGSVQSFNLADHFRSEVL…	97.3169	1929.94	2203.03	2325.98	2447.82	3955.75	3674.95	Present	Present	Present	Present	Present	Present
LCVA_721	721	759802	760095	294	forward	chorismate mutase type II family protein				MCDKKNKIENEDIKSIRENIDSLDEDISYLLLRRLYLVKEIGKIKKNNNLKILDIKREKKKFQDLKHFTKDKREESYLLNIYKKIMDESKSAENYYA	122.997	1822.55	2298.23	2087.28	2751.6	3914.58	4214.72	Present	Present	Present	Present	Present	Present
LCVA_722	722	760116	760937	822	forward	cof-like hydrolase family protein				MKKLLFIDLDGTLMDQDKRVSDKNACAIKEAMDKGNIVAICSGRSINGGKYALNQLPMHENLYQIGYHGGFIRHVKNNELIYKNPMEEEQVKTISRKATKENIFHICFSDDCIFVPNENETFKIYINKVKEKYYVFNDPKEIFDMKKPIFKVMLVDFSNYKKLLEFNSLFRKVEEDIGAKSFFSSTTYLEYVKKGISKGESLKILTKYLNEDIKNTIAVGDERNDISLIKEANIGCAMKNARDELKEVADYITKNDYNNSGVAEIIDKFVLQK	129.091	1755.08	2093.27	2119.69	2284.99	3427.27	3664.7	Present	Present	Present	Present	Present	Present
LCVA_723	723	761040	762596	1557	forward	putative membrane protein				MDENQKNQPSSGTSGNNDGNNSDIKEQITKLIDKIISFDKKNLFNKILIGIMTILSINILYILFLSYRMDKAEKVDDLGSAFAQLGEITSTLKKLGGAISFQQFLLFIFIINLVFIFLKLKKNGNWKKIEFILPSISATVLLIGHIFCHKLIKILKIMSGNIDIYKILDLANVDEKAIKLYSTSLKFILILTLFFAVISIAILAKYIKENKSDNSDLGNDIKINTDEIKDAAKKEFQNTANQVKTYKKPIIIVVIALCVVFAGFYIFNTIKYKMSPDAVIDTSNMKICIDTTGANKYGVANAYVKGFPKIEQIKKGVDKSEVSNAISDYKVKLSKKDNLKNGDKIVATVKFSNDTKLKIKFNNGKPKKTLTVKGLINIVSSYEKLPKKVKDRMEEKGML…	124.401	1731.66	0.847784	2180.15	2332.07	4492.1	3633.37	Present	Absent	Present	Present	Present	Present
LCVA_724	724	762923	763417	495	forward	translation initiation factor IF-3	infC	K02520		MIREKEVRLIGSNGEQLGLMSGKDAYERAKKEGLDLIEIAPNAAPPVCKIMDYGKYRYELARKEKEAKKKQKVFDVKEIRMSPNIDVNDINTKVNSARKFLTKGNKVKVTLRFRGREMAHMSTSTHLLTDFYEKLEDISSIEKEPKMEGRSISIVLAPTLAKKK	90.0949	2015.77	1883.55	2394.44	2483.3	5904.62	3659.33	Present	Present	Present	Present	Present	Present
LCVA_725	725	763431	763628	198	forward	ribosomal protein L35	rpmI	K02916		MPKIKTKKAALKRFKKTGTGQLKRAKAYKSHILTKKTTKRKRNLRKGIMTDETNLKNMKKLLPYI	94.404	2156.37	1981.43	2436.08	2571.62	5946.36	3849.13	Present	Present	Present	Present	Present	Present
LCVA_726	726	763650	764006	357	forward	ribosomal protein L20	rplT	K02887		MARIKGAVNARKKHNRVLKMAKGYRGARSKQYRIAKQSVMRALATAYRGRRERKRQMRALWIVRINAAARMNGLSYSKLMHGLKASNVLINRKILAELAVNDSEGFSELCNVAKAKLA	99.2829	2129.31	2014.41	2620.1	2597.62	5570.77	3835.38	Present	Present	Present	Present	Present	Present
LCVA_727	727	764135	765151	1017	forward	UDP-glucose 4-epimerase GalE	galE	K01784		MAILVTGGAGFIGSHTVVELLNNGYDVVVVDNLSNSSKESLKRVKKITGKTVKFYEDDILDKDALNHIFERENIDSVIHFAGLKAVGESVEKPLLYYKNNISGTINLLEVMKEHNVKNIIFSSSATVYGNPKEIPITENCPKGVCTNPYGWTKSMIEQIFFDVKKSDPEWNIVLLRYFNPIGAHPSGLLGEDPNGIPNNLMPYITKVAVGKLDHLTIFGDDYDTPDGTGVRDYIHVVDLARGHVKAIKKLKKGSGLSIYNLGTGKGYSVLDIVKNFEKASGVKIPYIIGKRREGDIAICYSDAKKAKKELDFEAEYGIFEMCRDSYNWQKKNPNGYDK	130.008	1835.52	1914.89	2215	2398.81	4593.44	3688.22	Present	Present	Present	Present	Present	Present
LCVA_729	729	765389	765844	456	forward	conserved hypothetical protein		K09748		MNKKSLYISKTEEYVKDLLKGTDIELVDVEFVHELNDYYLRVYIDKKDGVSIGDCTDLSRKMNEILDREDYVKEQYIFEVCSSGDRPFKKESDYKRNLENKVEVKTYRSIDKSKEFVGILKEYTGDTITLEDEGKDIIIDLKNISLIRKAF	166.086	1865.12	1881.41	2310.75	2320.22	4322	3540.98	Present	Present	Present	Present	Present	Present
LCVA_730	730	765860	767068	1209	forward	transcription termination factor NusA	nusA	K02600		MASRSNDGDLTFKQAIENLEKVKNIPREIILENIEKTLLVACKNAFRRVDNIKVSIDKDTLEYKIIAEKKVVEHPSDLETEISLSDARKVNANIKEGDTFFEEIRSLNFGRIATASARNTFIDDLKKAKNNRIYEEYLGKEHTVVTGVIERELKKSFIVNLGGVDAILTEKEQVKRENYKRNDRLKFFITDVKKTKGEPKIYVSRTHPDLVKGLFIQEVTEINDGIVDIISVAREAGNRTKIAVKSNDPDVDPVGSCVGINGSRVNYVVEELHNEKIDIVNWDESPAKFIENALSPAKVTFVIADADERTAKVVVPDYQLSLAIGKEGQNARLAARLTNFKIDIKSETQARESGEFPEFEDYYGDESSEYDYDEDGNNEEHYDENNNDYYDESEKNQDD…	155.074	1883.28	1725.21	2129.08	2288.86	3702.25	3364.43	Present	Present	Present	Present	Present	Present
LCVA_731	731	767227	767496	270	forward	conserved hypothetical protein		K07742		MKKEKHIPTRKCIGCNERKPKDTFIRLVSKEGKCIIDFSKTFKGRGAYLCKNTKCVFNAKKKNTMKRAVGVSLKDDVVEDLIKYIGENE	155.452	1906.71	1799.49	2170.91	2545.45	4397.33	3624.06	Present	Present	Present	Present	Present	Present
LCVA_732	732	767489	767788	300	forward	ribosomal L7Ae/L30e/S12e/Gadd45 family protein				MNKLYSNLGLCQKAGKLKSGSFQVEDAIKSNKACFVIIAKDSGNNTKKKFSDMCKFYNIKYVEAGSVDEISRAVGKELRAIVCITDFNLSKMVEKSLNI	157.337	2031.93	1928.52	2399.07	2753.99	4381.81	4042.9	Present	Present	Present	Present	Present	Present
LCVA_733	733	767809	770517	2709	forward	translation initiation factor IF-2	infB	K02519		MAKIRVSTLAKEIGVASKDVVTFLSKQGITVVAQNNIDEATQEMVKKRFSLKDSPASNKELKDKKEEKLMEKSVKNLNKENRKEEVKETRKEEQKDSKKDDIKKKKPAISVVFNAPSKSKSSSGNSFKSGSKNRDKRKNSDFSNNKFKNQSNYRPTIIKPRGGHGPIREDGTRIGEPTLEEKRRLEKEEAKSNVSSSSNVKAHEKNILSEKDNFARKNNEKHNKDKFNKKSGNNFNKDNNKKDRNFDKKKNNKKLNLAEIQDGISTQKESARKQNYKDKKKHKKDYNKEIENEKFINLEKPSLKKKKNNNEPKTKEEEIKSIKVPEHITIRELAERMKMNPSQIIKDAFAKAVMLTINTDVPYEKAEEIALEYDILCEKEEKVDIIKEMLSEDEDDEST…	131.517	2073.37	1969.4	2441.31	2807.26	4422.3	4031.02	Present	Present	Present	Present	Present	Present
LCVA_734	734	770565	770999	435	forward	ribosome-binding factor A	rbfA	K02834		MRKNSIKNIRINEEVRRELSRIISFELKDPRISMMTSVTDVYVAPDLKTCKIYISVLGDEKAKSSTMEGLNSSKGYIRRELARTVNLRNTPELFFKEDDSIEYGVKMSKMIDDIEKKEKESHQGNEGSEDSEDLSNIKNKNADN	86.6	1982.2	1971.31	2420.9	2805.37	4424.34	3725.77	Present	Present	Present	Present	Present	Present
LCVA_735	735	771106	772050	945	forward	DHH family protein		K06881		MKLSERIQGKKRIGIAGHINPDGDCIGSSLAIYNYIADSYKDVDIHVFLQSIPHIFDFFKNSDKIEEPGKDVEPFDLFIVVDCGDLKRLGPSEKYFKEAKETFCIDHHVSNNDFADYNDVEPDNSSACEMVYDRMEKDKITKEIAECLYTGIVTDTGVFQYSCTSSDTMKAAGFLMDKGIDYPYIVNHVFFEKAYNQNRILGLALQKAKLYLDNKVIFSHVSKKEMKEFCVEPKQLEGIVSSLRSTKGVEVAIFCYDTIDNALKISLRSTDYVDVATIASTYGGGGHKKASGCIVRTSLDKFLEDVLVKIKEQL	103.269	1914.16	1929.46	2334.11	2438.05	3898.39	3573.92	Present	Present	Present	Present	Present	Present
LCVA_736	736	772172	773101	930	forward	tRNA pseudouridine(55) synthase	truB	K03177		MKSGYILIDKDKGRTSFSVVSELRKILKTKKIGHTGTLDPMATGLLFFGIGKGTKAMSVLFSKRKEYIATLILGITTDTDDITGKVLCNTNVKESILKNIKVKKSLTENMLIEKRIREVFSCFIGEQLQIPPMYSAKKINGKKLYNLAREGIIVDRKPSKITIYNIEILDINLPEIRFKVDCSKGTYIRTLCKDIGEKLGCKATMSSLRRIKTDDFNIEDAATLNELKKMSDKEIGDRIVPLDFVFKSYSKCKMKKEKDTYLKNGNTLYPEDFIEYEDGEIIRVYFSNDIFAALYKKDGNDYKALKMFL	99.9172	1788.67	1975.89	2220.28	2389.3	3906.42	3559.13	Present	Present	Present	Present	Present	Present
LCVA_737	737	773121	774032	912	forward	riboflavin biosynthesis protein RibF	ribF	K11753		MKIIRDFFKGKIERKTAVTIGKFDSFHRGHKLLIDAISNRLNLYSTVLTFSENPNVKLKNVENKFLITNEERIKFLENQNVEYLILCDFNEKFMNTSPCDFIEILCKNYNMKYLIVGDDFKFGKGGKGNIYTLKKLSSQYKFELKVLDKMKENSKEISSSLIRDYLRKGDIENVNKLLGYSYFIYGKIEKGKGLGKKINSPTINITLPKDKILPLNGVYVTKISLNNKNYKAITNIGIRPTIADDNHISIETNILDFNEDIYEGNLKINFLSFVRNEIKFKNLEELSKQIQKDKAYAYEFFKK	82.0877	1749.73	2028.02	2202.52	2436.39	3819.12	3653.61	Present	Present	Present	Present	Present	Present
LCVA_738	738	774245	774511	267	forward	ribosomal protein S15	rpsO	K02956		MISKEKKKEVMSEYARGKNDTGSPEVQIAVLTERIKELTEHLKQNPKDHHSRRGLLKMVGRRKNLLGYLMNKDIERYRSLIERLGLRK	58.1049	1744.78	1706.48	2048	2099.13	3422.82	3364.53	Present	Present	Present	Present	Present	Present
LCVA_739	739	774677	776764	2088	forward	polyribonucleotide nucleotidyltransferase	pnp	K00962		MVKTFEMELCGRKLSVEVGKVAKQANGAVFIQYGDTKELCTATASDKPREGVDFFPLSVDYEEKFYSVGKIPGGFKKREGKASDNAILTSRVIDRPMRPLFPKDYRNDVTLNNLVMSVDPECRPELVAMIGTAIATSISDIPFDGPCAMTQVGLIDGKFIMNPTQKEWNEGDLRLTVASTKEKVIMIEAGANEIPEDKMIEAIYKAHDLNQDVIKFIDKIVAEVGKEKAEYDHFEIPEELMSKIKEIVTPSYMEEVVFTDDKMIRDEKINKITEELEEKFADNEEWVSFIPDAMYNYEKKTVRKMILKDRKRPDGREITQIRPLSAEIDVIPRVHGSSLFTRGQTQICDVVTLAPLSEVQKIDGLDSNITEKRYVHQYNFPSYSVGETKPSRGPGRREI…	102.537	2035.01	1967.98	2427.9	2597.25	4157.57	3728.76	Present	Present	Present	Present	Present	Present
LCVA_740	740	776768	777511	744	forward	scpA/B family protein		K05896		MEINVHLEAFEGPLDLLLHLIDKNKINIYDIPISKITEQYMDYLKEMEKYNLEIASKFLVMAATLLNIKSKMLLPKTIEEGEEEEDPREELVQKLLEYKMVKTLSGELLEMKENSEDVYYRQPSIPSEVLQYEEPVDTKKLVSDVNLNMLQDIFLSVLRKKDTRKDPIRANFSDIPREEISIEDKMDEVKTYVSSHKKCSFKKILKNAESRMEVIVTFLSILELIKVGAITVLQEKTFDDICILNKE	118.882	1820.04	1921.89	2179.23	2515.41	3792.39	3553.55	Present	Present	Present	Present	Present	Present
LCVA_741	741	777627	778196	570	forward	segregation and condensation protein B	scpB	K06024		MTRDEIKNIIEGILFSIGDSISVSEIAKAINLSEKETENIIEEMKDTYEKEKRGIRINKIENKYQMSSSKDVNKYLIKIIRQPKKCSLTEVLLETLSIIAYKQPVTKSEIEKIRGVSSDHAINKLVKYNLVEEVGRKDAPGKPMMFGTTEEFLRSFGLQSMEDLPTLNPVEVEEWRLTAEEEVDKTLNR	108.677	1880.97	1854.32	2294.46	2565.93	3905.57	3580.61	Present	Present	Present	Present	Present	Present
LCVA_742	742	778259	779161	903	forward	SIS domain protein				MKSINDLLHRIDENYTNLSKGQKKLSDYIKNNYDKAVFLTAEKLGEVVGVSESTVVRFAMHLGYKGYPEFQASLNEMVKNRLNSIQRMEVMYGKNTKSEIIKYVFSSDANKIKETWENLDEKSFEKACEIILNARKIYVLGIRSCEPLASFLSFYLSLMLDGVIHLNTTNPSEIFEQMVRINEDDVIIGISFPRYSKRTLKALEFAKNRKAKVISITDSQNSPINKYSNCILLAKSDMASIADSLVAPLSLINALIVAICMERQQEVKNTLLSLEDIWNKYNFYENDEITHVDKKDDNLL	108.291	2025.18	1951.99	2261.49	2474.29	3769.85	3761.55	Present	Present	Present	Present	Present	Present
LCVA_743	743	779222	780499	1278	forward	flavo, HI0933 family protein				MKKIIVIGGGAAGMAASVSASKNSKVILLEGNEKLGKKIYITGKGRCNCTNDIDISLFSKNYPTNPKFTYSMFNAFTNQDLIEFLKENGTDTKVERGNRVFPVSDHASDITKAFEKAMKNNHVDIKLNEKVTGILYKTCKIKIEKSKYNLKAYGVKTDKGNIYECDKVIIATGGLSYPSTGSTGDGYKFSKEMGHTITPLYPSLVPLILKEKDIKNLQGLSLKNVELCINYNKKKAFKERGEMLFTRDGISGPLVLTASSVVGKYLEEFNDGKKELLGYIDLKPALSREILENRVKRELLEKINTDIKNVLLDLLPHKMINVFIERLKIRGDLKSHDITKEVRNAIIDNMKKFKISVVGLGRFEQAVVTKGGVDVKEINSSTMESKLVKDLYFAGEVID…	111.3	1878.03	1973.03	2235.19	2554.83	4234.39	3642.47	Present	Present	Present	Present	Present	Present
LCVA_744	744	780562	781215	654	forward	cytidylate kinase	cmk	K00945		MSIAIDGPAGAGKSTIAKKVAKELGYIYVDTGALYRTVALFMIQNKININDENEVNKALDRIDISMKYEDGIQNIYLNKENVNSLIRTIEVSKIASKTSTYKKVREKLLFLQKDIAKKNKVVMDGRDIGTVILPNADLKIFLTASAKVRGERRYKEIIERDERADLQSIIEDIEKRDEQDKNRAISPLRKANDAIEIDSSYMTIDEVTKKIISLLNK	123.269	1778.3	1878.97	2209.76	2476.12	4606.29	3582.91	Present	Present	Present	Present	Present	Present
LCVA_745	745	781326	782192	867	forward	4-hydroxy-3-methylbut-2-enyl diphosphate reductase	ispH	K03527		MKVILAKSAGFCFGVMRAVKSVYDNLEKKPDHIYTYGPIIHNETVVQELSDMGVSIINDGDDLSKLTPGLVILRSHGVSLKAIENLKEHGFTIVNSTCPFVKKIHQIVQKFDREGYHIVITGNEQHAEVKGIIGWIDSKNYNVIQDASEVDTLPFKEGDKVCLVSQTTFNYKKFELIVEIIKKKGYDLKCLNTICNATSKSQTEARELAGKVDVMIVIGGKNSSNSHKLYEICKEQNKETYFIQTVKDLDFSVLQSVDTVGITAGASTPKKIIEEVQGACQNKALNRC	114.354	1911.28	1940.29	2344.29	2504.26	5100.51	3835.95	Present	Present	Present	Present	Present	Present
LCVA_746	746	782162	783253	1092	forward	S1 RNA binding domain protein		K02945		MSEQSFEQMLEASMKTIHNGEIVEGTVIYVKPDEIALNIGYKCDGIITRNDYTDDSSLDLTTVVKEGDKMEAIVTKINEAESQVSLSYRRLEQEKGNEKLREAYENHEVLKGKVVKILNGGLSVVVDEARVFVPASLISDNYVKDLNQYAGKEIEFVITEFNLRKRRIIGDRKQLLVAKKEEVQKEFLDKIHVGDVIEGTVKNVTDFGAFIDLGGVDGLLHISEMSWGHVENPKKIYKVDDKVKVFIKNINGKKIALSCKFDDKNPWNGAVEKYAVGTIVTGKVARMTEFGAFIELEPGIDALLHVSQISRDHIEKPADVLKVGQEVTAMVVEIHENEHKISLSIKAMDGKGDEDEAESKDAE	140.261	2029.85	1975.48	2431.96	2565.31	5512.57	3852.18	Present	Present	Present	Present	Present	Present
LCVA_747	747	783318	784106	789	forward	cheR methyltransferase, SAM binding domain protein		K00575		MENYEGFKRRVFSMTKIDLDSYKEKQMRRRIDSLVTRNNCNSYDEYVDLLKKDSNIFDEFINFLTINVSQFYRNIDQWELLHNEYIPFLISKFGRKLKVWSAACSTGDEPYSLVMALSKFIPLSDIHILATDIDKQVLAQAQTGLYSEKSIANVPAEFKTKYFTKVGSSYKISDQIKNCVEFKTHDLLRDVYPTNCDMIVCRNVLIYFTEEAKEIIYRKFYSSLKNDAILFIGSTEQVMDYREIGYDRKNSFFYQKGIIDKK	119.072	2036	2084.82	2414.62	2522.58	5607.14	3858.49	Present	Present	Present	Present	Present	Present
LCVA_748	748	784695	786557	1863	forward	putative membrane protein				MFGKKITKLIENNDKKERLQFQVALIVTIAVTLLYTMFAFGLNDITNESLSKNDMQQLQGILSSVIVISVVAIIFFQWILSTQLQNILDIRQQFTDSLLLMGLPRFEITKLYVYELVRMYFLSVIIGFSIGSISYVMIANMLQLDEKLVPLNIYIIAFFISIVLNFYIVGIDLFKTLKGNIIDKIRNRNGYIAFTNISIKGILIRIFLVVILILISHHIRETSNIRQIFELSKVLNIVAIMVMFNPIARGIYTLLHNLFKKMNLNNFFLAMKIAKGYFSQVKVTCMFIILSCTIFVGLNSLFNMVRVAGKNVADKNIRYRYLGKRYNFYQDKSKSDKNKYFGIKVKAKTDSGSNIYISGIDKLYLNNFEEIHAIKESKNALNNILENKSNAIFIPEVFA…	119.572	0.652711	0	0	2490.43	0	3615.46	Absent	Absent	Absent	Present	Absent	Present
LCVA_749	749	786584	787270	687	forward	ABC transporter family protein		K02003		MAEKIIRIKNLYYKIKDGDEERLLLNGLNADFNSSEIIIISGPSGSGKTTLLYAISGMIDNLSGEVYIGNKNILNCSKREKEMIRLSEISIIFQNLNLFPFMNVEDNILLPYYIKNHPIDEKIYKLMNEYLRIMKLNNINKRSIQSLSRGEQQRVAIVRSILDSTKIILCDEPTASLDNKNTEIFMNTLVDISKKSNATFIIVTHDETVVKYGTSRYHMEDGMIIKYK	85.4978	0.813683	2.38573	0.489083	2517.3	6.83988	3604.37	Absent	Absent	Absent	Present	Absent	Present
LCVA_750	750	787333	788310	978	reverse	RNase_H superfamily protein		K07502		MKIFKFTKEIENKEILNLVDEKSFFFDIETTGFSRSYCTIYMIGTGKIIGDKFFVKQFFAENKDKEKEIIEAFLDELQDDYTLISFNGEAFDLPFLESRSKAFGIDFKKNYVKSLDIYKKLKKLNYLFNFSSLKQKSIEEFLEIERDDRYDGGKLIEVYKSYELMPSDENEYLLMIHNREDVIGMTDLISMLFYEKIPTIALSYKESFIKNDNIYFSFKTDLYVPKSLRIESDSITLFLEPFLVHGVLRTNDKKVRYYFNNYKDYVYLVEDKKIIPKILVSHIDKNKYRCPKKSECYTLIDIEKISKDILLSFVQNILHREKETK	79.6871	1695.15	1985.32	2169.05	2545.32	4597.23	3466.71	Present	Present	Present	Present	Present	Present
LCVA_751	751	788493	789938	1446	forward	tRNA-i(6)A37 thiotransferase enzyme MiaB	miaB	K06168		MECVEGKELDQKYQDAPEKEPFRQQYFIEKGQELVAELTEKLHRQPTCHVTTFGCQMNARDSEKLVGILELMGYKEIDEETADMIIYNTCTVRENADNKVFGRLGILNGYKKQNPNMKIGICGCLIQENLSVEKIKKSYPFVDFMFGTHNIHELAELVVKNMESRKMVVDVWNKAHGIFENLPNKRRYRFKSGVNIMFGCNNFCTFCIVPSVRGREISREPKDIINEIKEMVDDGVVEIMLLGQNVNSYGKYFKEKYTFPDLLRDVDKIEGLKRIRFMTSHPKDLSDELIDVIANSKHICHHIHLPLQSGSSKVLKRMNRHYDRERYMYLVNEIRKKIPDCAITTDIIVGFPGETEEDFEETLEVVKEVRYDSAFTFQYSMRSGTPAAKFEQVPKDIVT…	80.9364	2022.08	2088.88	2400.47	2793.07	5651.18	3768.41	Present	Present	Present	Present	Present	Present
LCVA_752	752	789973	790590	618	forward	holliday junction DNA helicase RuvA	ruvA	K03550		MMISYIKGIVTFIGENNIILDNNGIGYDICMPSKDLSSIYLNDEIQVFTFLQVKEDGFSLFGFLDKNEIDLFKKLIGVSGVGPKTAIGCFSLYSSSDILFSILSDDYKNLSKVPGLGIKTAKKIILELKDKISLPDAVSAKESEDEGPKIGEKRASLDENNKNDAILALQALGYGSSEILKALSRIKVSEDMSTESIIKSLLKLL	75.7913	1674.93	1824.31	2090.05	2237.11	5704.57	3492.51	Present	Present	Present	Present	Present	Present
LCVA_753	753	790724	791737	1014	forward	holliday junction DNA helicase RuvB	ruvB	K03551		MEKRIISTEIKNNEEEKIENNLRPKFLNEYIGQSKVKDTLSIFINAAKERKEPLDHVLFYGPPGLGKTTLSEIIASEMGVHIKITSGPAIQKPGEMAAVLSNLSEGDLLFIDEIHRLNKQVEEVLYPAMEDFAIDIMIGKGQTARSIRLDLPKFTLVGATTRAGLLSSPLRDRFGLLYHMEFYSPEELKQIIKQSAKKLKVDIEEDAAMSLAKRSRGTPRLANRLLKRVRDYSLVKSDGIIKNNLVDEALMLLDIDSLGLDSTDRKILLTIINNFSGGPVGLDTLSASLGEDAGTIEDVYEPFLVKNDLIHRTPKGRVATKKAYEHFDMKDAFKDKE	56.0168	1804.48	1990.39	2306.1	2460.38	4989.3	3438.55	Present	Present	Present	Present	Present	Present
LCVA_754	754	791835	792275	441	forward	cell division ZapA family protein		K09888		MSVKKTTSVYINKRKYTISGYEDEEYLQSVASYINKKLDEIEKLENFSRLSADMKAVLLNINLCNDFFKARERVEDDKSELEQKDQEIYDLKNELVAKQVNAEKSENEIKELKKEVDELKLAKKKLESTLEDALLGSTNSKDEDNQ	59.4467	1820.87	2112.23	2209.67	2783.7	4986.7	3727.22	Present	Present	Present	Present	Present	Present
LCVA_755	755	792295	794493	2199	forward	peptidase U32 family protein		K08303		MSEKGLELLAPAGDLQILKAVIDNGADAVYFAGEMFGARAYAKNFSKEDAKIAIEYAHLFNKKVYLTVNTLIKNIEFQKDLYEYLKYYYELGIDAFIVQDIGLIKFIKENFPKCELHISTQISTSNSYGATFFKNLGAERIVLSRELSLKEIKNIYDKTHMDIEVFVHGAICICYSGNCLMSSFFGGRSGNRGRCAQPCRLPYMVNNTNHKLKKNEKPLGSYLISPSDMCLIDMIKELSEAGAYSLKIEGRMKSLSYAAGVVSIYRKYIDMYLENRESYKVSKEDMETLKFLGERGSFTKTYLTHHNGKELMTFKDSSFHNAKDVDIKLKERSTIPINIKAALKKGFPLKIVIEEIGKNGGTIRESTFYGDTVEKAKNRPLLEDNIKEKLLKINDTYFS…	84.2506	1813.42	2031.58	2219.35	2474.24	4944.71	3517.4	Present	Present	Present	Present	Present	Present
LCVA_756	756	794493	795815	1323	forward	cell cycle family protein				MQNIFVNISKYILLFLMIFYTLNGFSALKINASKTKTMVLYYLQNIWVLFIIAISNLVLFINTNDQNYAFFMAYEILITIGIHVIYKLLYERYNKALLNHQCMLLALGLIMLSRLDSQRAMKQLYIAVFSIILTAIIPFLIKKFDIWNKLTYVYITLGIVGLLVVLVGGHREYGAKISLTFAGTSIQPSEFVKILFVLGLSCALYKAKDLFDYALLSFLSIVHIVILLLSRDLGGASILFVIYILMFFLATHSYLFLIPNVLFMAGGLYVAEKHLTHVQNRILAWKDPLSHVSGAGYQVSQSLFAIGSGGWFGSGLYKGMPNKIPVVSKDFIFAAFSEEFGSFFAICLILTYTSCFILIMNLSLQKKDKFQSLVAAGFGLSFGFQVFLSIGGVIKFIPS…	163.553	1985.16	2153.62	2374.91	2552.66	4955.24	3649.85	Present	Present	Present	Present	Present	Present
LCVA_757	757	795808	797247	1440	forward	penicillin binding transpeptidase domain protein		K05364		MNDFNDAGKQKKVNGENKKKGYLFIIYIFFFLFMSLLIYQGYFIFVKSDSFINNPYNPRIVSLDREVIRGKIFGSNGEVLADTKEGPGGAKIREYPYGNLFCHTIGYMNRGRSGIELSANSLLTSSHQFAPEQIKKLARGEKLIGDNVITTLDPALQKEAYNQIITQKGAIIVMNPSTGAILAEASKPTFDPNTVKVNWNNISNDPNSSLLNRCIQGLYPPGSTFKVLTALSYLRDGGKMEDTFHCSGSYKAGNYVVHCAYNEAHGTQNLTQAFANSCNVTFSQIGLLLSKGRLRDTCEDFYFNKNINTDRNNIRKSKITLKDKESKAQIMSTSFGQGQTLVTPFEMCLVASTVCNNGIMMRPYVVDRVENTNGDVVKSTKQKELKRVMSENEAQKLES…	135.183	1880.12	2201.95	2390.39	2570.06	4777	3537.13	Present	Present	Present	Present	Present	Present
LCVA_758	758	797328	798041	714	forward	hypothetical protein				MLVGLIIILILFILILFILYLFIAPFKLKGDILIKSKKGEKKDIKIEFYLKSNLRFLSLQIFYKKFLYIKFKIFWGIISIVKKTFSVKVDKNNELLINEYKNKKAEKYKGKKFTIEDAINLFKIKEEKEGLIEFFSILNKHIKRLKITFYDSKMEFALSNPYHTGIMVAFLAQIMFLYENGIDIYPDFTSDDAYIDGNITIRGKISIKNLFKLLLELNENGKIKKLKKKWEALHGKG	145.451	1628.77	2253.51	1953.77	2501.57	4137.03	3681.25	Present	Present	Present	Present	Present	Present
LCVA_759	759	798028	798387	360	forward	sporulation YtfJ family protein				MEKGDFKSIMESLFDGMETFITTKTVVGEEKQYGDTTIVPLVNISFGVGAGSFQKTEKGSGCGGLGGKITPSAVLVIKGDDVRIIRVNSTSNMEKLLDMVPSAVSKIKNKNKKRSMTED	143.436	1902.32	2119.9	2169.08	2594.28	4348.44	3882.21	Present	Present	Present	Present	Present	Present
LCVA_760	760	798503	798688	186	forward	ribosomal protein L28	rpmB	K02902		MAKCDICEKGAHFGIKVSHSHRRSNRIWKSNVKSVRCIVSGTPKRLHVCTSCLRSGNVERA	143	1759.98	1858.85	2097.67	2371.06	4220.32	3746.59	Present	Present	Present	Present	Present	Present
LCVA_761	761	798840	799199	360	forward	asp23 family protein				MQGEMETKLGKIIIDEDVIATYAGSVAVECFGIVGMAAVNIKDGLVKLLKKDYLSHGISVVMEDDNNISLDFHVIVSYGINIPTVCENLSNTVKYKVNEFTGLNVDNINIYVEGVRIID	130.794	1695.68	1994.01	2292.71	2390.23	4321.41	3603.52	Present	Present	Present	Present	Present	Present
LCVA_762	762	799171	800895	1725	forward	DAK2 domain fusion YloV family protein		K07030		MLKVYALSIKEDKLELRSIDADKLSKAFLAGAKNLQNNEDRINELNVFPVPDGDTGTNMTMTAISAAKAILELEKVDFKSVGKAMSSGSLRGARGNSGVILSQLLRGFSKVIKKEEIIDVKVLALASENATETAYKAVMKPTEGTILTVARKISEKAVEIKDNVDDILEFLEIIIEEGDKALQSTPELLPVLKQAGVVDSGGSGLMALLKGVLSYLKGEDVDLSFDNEDKENKGNKEHTYKLSFVLKVEDGTAFKRIETFKEYIYSVSSNVEISDREEDGHIGVEVSANTDVPGEIIKKACILGKMYDISFKNLFDKEEKENEGRDACKLSFSEEEISNNGKENCGINEKASSKKKEFGFVSVSAGEGINEIFLNMGVDQNITGGQTMNPSTEDILKAV…	122.401	2002.61	2203.28	2376.02	2674.58	3942.46	3731.12	Present	Present	Present	Present	Present	Present
LCVA_763	763	801074	803137	2064	forward	helicase conserved C-terminal domain protein		K03655		MNDILNQSIIKLKGIGSKTEEAFNKMGVYTIGDILSFFPRDYIHLKKPVSISEISVDEENAILGVIKGNITVIRRGNFFISKGYIDTKNGVMEVVWYRMPYIKKTIKYNMPYIFYGRVLKKGNIYRFEHPKMYIPDEYENMRKSPVPVYRLSKGLTSKTISKAVENALSYVSKIEDTFPEWLIKKRNLPSLSFSIKHIHFPINDEDVIKARSRFIYEELLKFSLEEEKCINNKKEIKNSFLITKFSYAKKVIDNLPFTLTEGQLKTISDIFSDFKGKIVTERLVQGDVGCGKTIVAFISMITMAENGYQSLIMVPTGVLAVQHFNSFKKLIEDYSLDLKIALLTGNTKKSEKKAILKDLKDQKIDLIVGTHALIEKDVIFKNLALSITDEQHRFGVKQR…	146.68	1940.58	2257.27	2291.38	2630.85	3948.52	3605.38	Present	Present	Present	Present	Present	Present
LCVA_764	764	803205	804956	1752	reverse	fibronectin-binding A family protein				MSFNGVLMHALAFELNEEFKDSYVSKIAQPEFCELILTMKLKHGTKKLLISANASLPLIYITKESKVNPLKAPNFCMLLRKHIQNGIIKKIEQVGMERVLKFTISHRDEMSVLSEKFLYVEIMGKHSNIIFCDKNDTIIDSIKHISFAISSVREVLPKKNYFIPTQEGKINPLEINKDKFIELINEKDISIFDFLCTNFIGFSSTTASYILNIAKIYDESKNTFILSENEIDKFYNAFSFLTNNLKKNNYENYAYYDKDTNKPIEFSCFKLLNLSDKKEVKFNSVSEMLFTYFKEKEIYSAMYQRSHDLRKHVNMLLSRNQKKFNLQEKQLYDTKNKDVYRKKGELILTYAYSIKQGEKEVSLYDYETEKEVKIKLDENLSPTDNANKYFSKYQKKKRT…	115.229	1816.47	2338.35	2187.87	2642.08	3611.94	3664.24	Present	Present	Present	Present	Present	Present
LCVA_765	765	805133	806011	879	forward	yicC-like , N-terminal region family protein				MTNSMTGFGRGEAESDNIKYTVEVKTVNHRFLDISVKLPQFAYSLEDKIESLLKEYISRGKVDILVTIKAKNISGKKYIYDKDALSYYINVSKEIENIYENVKSSSIYELLRLPGVIIEEDTNTSSEEMWKYLKKASKDAFSMLLASRKNEGERLKNDIEKKLVKLKELADILSKNEPIVVEKYKEKLKENLAKFIESSAIDENRIAAEVVLFSDKICIDEEIVRLNSHLSEIKECFSKDEPIGRKMDFIIQELNREANTILSKSTDIVSSNVGIEMKTLIEKVREQVQNLE	141.171	1835.71	2301.03	2158.61	2392.18	3277.02	3443.96	Present	Present	Present	Present	Present	Present
LCVA_766	766	806208	806462	255	forward	conserved hypothetical protein		K09777		MSFLNVGFGNFANMDKIIAIITPDSAPSKRMIQNYKEKNLLIDATSGRKTRGIIVLSDNRVLLSALSPEALAARIVNKKESLNE	175	1854.64	2350.03	2222.49	2617.35	3512.46	3581.6	Present	Present	Present	Present	Present	Present
LCVA_767	767	806455	807093	639	forward	guanylate kinase	gmk	K00942		MSKEGTVIVLSGFSGAGKGTIMKHLLLSHKNEYFLSVSATTRKKREGEEDGREYFFKTKEEFEEMIRQHELLEFASFNDNYYGTPRTYVEKLTNEGKDVILEIEVQGALQVKKIFPQAILIFVTPKSAKILKERLYGRGTEDEKVINERLYIAGRESLLMGQYDYILVNDVLEDAVNNLHNIIQSEKHRTIRNPKFINSIQNELKEFSKGEK	175.169	1913.84	2351.97	2234.45	2767.24	3753.03	3622.97	Present	Present	Present	Present	Present	Present
LCVA_768	768	807093	807434	342	forward	DNA-directed RNA polymerase, omega subunit	rpoZ	K03060		MIHPSYVELMKVINKNVEEGDEPVVNSRYSVVCATAKRARQIIDHAPTLIDTEENEKPLSIAVEELYEGKLKILTDEEALYERTQKEAILNQINNNLLNENEKDEDEDESRKE	177.827	2034.73	2419.82	2414.14	2852.57	4035.45	3791.33	Present	Present	Present	Present	Present	Present
LCVA_769	769	807431	808750	1320	forward	ribosomal protein S12 methylthiotransferase RimO	rimO	K14441		MKVAFISLGCDKNLTDSEHMLYLLHKDNIEISSEEDADVIVVNSCCFIADSLEESIDNIIAAGELKKKGKLSGLVLSGCMSERYKDEIREELPEVDTIVGTNSYDNIVEAVKAAYNHEKKEYFKPHLGIPNICGRISTTGLPYNFVKIAEGCNKFCTYCVIPSIRGRFRSVPMEMVLHEINQLADDGITEINLVAQETTLYGIDLYGKKMLPTLLSEIEKIKYIKSIRLLYCYPETIDEELVYEMARNKKVLHYIDMPIQHCNDLILHRMNRKATKQLILDKIKLLRDKIPDIAIRTTLITGFPGETDEMHEEMKEFIKQVKFDRLGVFTYSREKNTPAYNFPNQVDEEVKKKRKDELMRLQKTISLMKNRESVGNVVSTFVEGYVPEKKIYVGRTYKD…	187.728	2007.39	2348.73	2405.82	2692.69	3891.28	3681.65	Present	Present	Present	Present	Present	Present
LCVA_770	770	808747	809289	543	forward	CDP-diacylglycerol--glycerol-3-phosphate 3-phosphatidyltransferase	pgsA	K00995		MNLPNKLTVLRVIMIPFFVYFVLVDPKSFNYRLIAEAIFIIASFTDLLDGKIARKYNLVTNFGKFMDPLADKLLVSSALICLLSIKSIPTWVVIVIIAREFIISGFRLVAANNNIVIAANQWGKWKTAMQMAMIVVLILNIKNDIYILLANILIYVSAALTVISLITYLAANKDILKEQN	187.322	1883.02	2378.37	2272	2661.72	4066.69	3286.8	Present	Present	Present	Present	Present	Present
LCVA_771	771	809416	809973	558	forward	RNA methyltransferase, RsmD family				MRVIAGKKGHLKLSAPSGMNTRPTTDRIKETLFNILQNDVVDCSFLDLFSGSGQIGIEALSRGARKACFVESEKEAYTVIEKNLKSTGLLDISVLLKQNVFDALNKLSNTTFDIVFMDPPYDANLEKDVLLSLVKNNIVNENSLVIIEANKNFDLNSVENTGFTVTRAKIYKTNQHIFLKKKEEL	182.335	1843.85	2479.55	2309.6	2780.35	4153.86	3759.02	Present	Present	Present	Present	Present	Present
LCVA_772	772	809970	810473	504	forward	pantetheine-phosphate adenylyltransferase	coaD	K00954		MIKAIYPGSFDPVTYGHLDIIRRSSKMFDKIVVGVLHNSQKNPLFNISERVNMIKELTSDLPNVEVLSFNGLLVDFAREIDAHIIIRGLRAITDFEYELQIAQSNKVQNSDIETVFLTTDIHYSYLSSTIVREFASYGGDICKFAPPLVVSKIKEKYKGKKGEDHGK	181.435	2022.85	2288.11	2411.88	2796.36	4223.38	3843.76	Present	Present	Present	Present	Present	Present
LCVA_773	773	810463	811200	738	forward	hrpE/YscL/FliH and V-type ATPase subunit E family protein				MASSIEQIILDMEKFIDEESKPATFSSTKIVINRDDLYAFIEELKATTPKELRRYQQIINNRESILEDARKKAEEIISEAHTKNDELVSQHEIMQQAYAQANKMMMISTKEAQKMLDNAATEANSLKTGAVEYTDDLLSDVESVLSNSVDVIKERDEVILGKLSKILTQVVSNRSELKPNNTIVKDDKKNINSSTDSKSSGQHNKANDKDKTDLKKEIPTLDTNKSDTSHESPKIDVPEGFFKNK	160.083	1959.48	2441.96	2438.21	2774.8	4445.86	3867.41	Present	Present	Present	Present	Present	Present
LCVA_774	774	811368	812042	675	forward	HAD hydrolase, IA, variant 1 family protein				MLKDFKTVIFDMDGTLTDSNGLWKDIDYAFFTERHIDYPSNLQELIQGKSITETAKFYKKNFELKETEDELINIWNEMAEESYKKVPLKCGVLELLSYLKDNGIKMCLASANSRELVDVAFKAHNLGDYIKTIITSNEVKRGKPFPDMYLKAAEDSFSSPKDCLVFEDVLNGLKGAKNANMTVYCIDDEYSKSDLLKKKEVADRYLYSYFDLEEIHKLKKDNLL	121.693	1714.21	2305.49	2175.09	2286.62	3415.14	3309.64	Present	Present	Present	Present	Present	Present
LCVA_775	775	812169	813164	996	forward	RNA pseudouridylate synthase family protein		K06179		MEEGQKLIRYLEKLMPKASISFIYKMLRKKNIKLNDKRAFGNEVLKDKDDIKIFFSDETFKKFENYLSKSSLEKQQLEKKIKSKEDILNSFYDSKVFDKLDILYEDEDILVLNKPAGMLSQKSKRDDISINELAIKYLLDEGKITVEKLKTFKPSVINRLDRNTSGIILFGKTMKGLKEGARLLLDKSLKKSYICAVKGEYKRNDGILKGYLLKDDEHNKVKYFDHEINGGKYMEEEVFKIFFSKKISILKVILHTGRSHQIRCSLSAIGYPVAGDLKYGDKSFNKLFLKEGIKYQLLHSYEITYKNKIIKAKLPNVFERIKNGDLEFQRS	160.11	1796.11	2465.39	2176.98	2616.59	3364.72	3608.32	Present	Present	Present	Present	Present	Present
LCVA_776	776	813136	813672	537	forward	recombination U family protein		K03700		MATWNSRGLRGSTLEDLINQTNEIYRKNELSLIQKIPTPITPINIDKVSRHITLAYFDKKSTVDYIGVAQGVAICFDAKECEKDTFPLANIHPHQLKFMEDFEKQSGISFFVIYFSHYKKYYYLSFKEAKYFWNRKEEGGRKSFKIDELTPSMFFTEKKGILVPYLDMINKDLESREN	176.361	1865.27	2547.55	2199.85	2732.45	3469.59	3669.18	Present	Present	Present	Present	Present	Present
LCVA_777	777	813675	814919	1245	forward	ribonuclease E/G family protein		K08301		MKYIITKNSLNREEHIVEYLLNDDNKPVEIFVNQKEGEARVGSIYTGKVGRILKNTNSCFVNIGKAEVFLKLKEKGHILYSHKYSKGEEIKEGDEIVIQIKNAGIKDKNPTGTSKISLKSDHLVLIFNERGIHCSKNLSSELKKNLVSITEEIISDNFKKYEEKGELPAIIFRSNISDILKDKCNEKNLSSIKNEIISLFTEYFSFINKASHMSPFMLLKEERMHFIDRLLNIKEKVDDIITDIPSIYDKLLKEEFLQDKNINFYEDDFSLIKLYSLSKLLKDATSRIVYLKSGANITIDQTEAFNMIDVNSSHSSNLKAKTNDDFLYKINIEAAKEISKQIRLRNLSGIIIIDFINMKDESLLNDIMRKLREYVKNDYVKVNVIDKTALSLVEITREK…	159.852	1789.7	2423.98	2216.26	2735.32	3762.31	3696.49	Present	Present	Present	Present	Present	Present
LCVA_778	778	815102	815410	309	forward	ribosomal protein L21	rplU	K02888		MYAVIETGGKQYKVSEGDIITIEKLNNEAGDKVKFDVLMVNDGNKVKLGDPKVKGADVEGSVVSNGRAKKVIVYKYKRKTGYHKKQGHRQSFTKVKIEKIKA	115.275	1980.88	2368.25	2383.75	2799.55	4810.15	3906.33	Present	Present	Present	Present	Present	Present
LCVA_779	779	815416	815745	330	forward	conserved hypothetical protein		K07584		MIQIELLKKNGDYVSLKLKGHAGYNYNGNDVVCAAVSILVLNTVNSIEKIVKEKILVVKEEQKDGILEVNLSYIKSNDSKVLLKSMVFGLEQIKKKYGKKYIDINIREV	109.012	2033.24	2457.25	2350.45	2904.89	5351.22	3920	Present	Present	Present	Present	Present	Present
LCVA_780	780	815749	816033	285	forward	ribosomal protein L27	rpmA	K02899		MLNLDLQFFAHKKGMGSTKNGRDSESKRLGAKRADGQFVKAGNILYRQRGTKIHPGTNVMKGGDDTLFATVDGVLRFERKGKDKKVASVYPVAE	109.677	2071.14	2366.83	2369.21	2927.72	5117.29	3763.85	Present	Present	Present	Present	Present	Present
LCVA_781	781	816097	817380	1284	forward	obg family GTPase CgtA	cgtA	K03979		MFSDHAKIIIRSGKGGDGHVSFRREKYVPDGGPDGGDGGKGGDVIFVIDKSNNTLREYRFRRKFSAEDGEEGKKKNQHGKNGEDLILKVPEGTVIYDENKRVIVDMSGENKSFTVLTGGKGGLGNQHFATATMQAPKYAKPGGEAKEIEVYLELKVIADVGLIGFPNVGKSTFLSHVTNATPKIGNYHFTTLSPILGVVNFPNIPEFVIADIPGIIEGASSGVGLGLSFLKHIERTKVLVHLVDGASVEGRNPISDIKAINNELKKYNIDLTKRPQIIALNKMDALSEDEKNNVVNKVKDAFKEERYPIFPISAVTGEGVKELLFKIYEEREKFPKDITVYKSESDVNKINDMDETINVTKDQDGIFHIEGERVKKMLGYTNLESERGFLFFQKFIKKT…	102.988	2003.4	2412.5	2429.96	2995.41	5133.45	3820.94	Present	Present	Present	Present	Present	Present
LCVA_782	782	817445	817759	315	forward	CRS1 / YhbY domain protein		K07574		MKLTNKERAYLSGIAANYDAIIQIGKEDVSPEVVKAIDEALEKRELIKVNVLKNCFSDLNEIADTIAGRTRATVVRVIGRKIIFYRRAKKPRIEYPKNKVKNKK	85.4635	1978.1	2474.82	2511.99	2881.16	4792.04	3823.17	Present	Present	Present	Present	Present	Present
LCVA_783	783	817756	818961	1206	forward	nicotinate (nicotinamide) nucleotide adenylyltransferase	nadD	K00969		MKRIGLFGGTFNPPHKMHLEIAKDALKEYDLDCVWMIPNGIPPHKSIGKDDALTLHRKEMLSILIANEDRILLKEFEIYKLFKNYTYLTMEFLNKEYKDCEFYYIIGEDSLTDFSTWGNYKELAKMCKFLVCIRTSETFDEFDKRCEFFSKKYKTEFLPLKLKKMYISSTELREYIKNEDKKMYKYLTKGVSEYIRDHDLYDETSDFGMEIKDIIEDLKIRLKPYRFHHSIGVMNTAANLAMRYGYPIKKAMYGGLLHDCAKNIEDEGLIKICEDNGIEITETEYRLPYLLHGKAGAVLAKQLYKVTDEEILHAISYHTTGQPDMNLLDKIVFISDYIEPSRDKAKNLREIRQRAYMDIDDALVFILKDTIEYLKETNVDMDKKTIETFEYYKNRTHYL…	96.7844	1939.11	2358.28	2446.33	2660.72	4926.2	3601.78	Present	Present	Present	Present	Present	Present
LCVA_784	784	818979	819311	333	forward	oligomerisation domain protein		K09710		MTKEKIKELVNALKGKKAEDVTVLDISKISPIADYFFIVSGKNERQLSAMKEVAEEFLLKEGLKEISVEGKRNSEWQLLDFGEVVVHLFDEDLRDFYDLEHIWKDAEIVK	87.3844	1917.56	2458.25	2340.13	2779.42	5494.07	3714.34	Present	Present	Present	Present	Present	Present
LCVA_786	786	819405	819644	240	forward	putative membrane protein				MKKYFNIMICYLLALFLLNNFYNENIKPMYISILIILTKCIFAIIVFFLFLEESKHSNYFTQNFTTSNDNRIHIVIFRL	87.375	1796.22	2462.67	2280.02	2528.02	5209.66	3597.2	Present	Present	Present	Present	Present	Present
LCVA_785	785	819549	820169	621	reverse	repressor LexA	lexA	K01356		MAYGKISPKQQEILNYIKDEILNHGYPPSVREICDAVGLRSTSTVFSHLEKLEKNGYICRDPSKPRAIEILDENFNLTRHEITNVPVIGTVAAGQPILAIQNIETYFPIPVEYLPNSPTFMLKVKGESMINVGIFDKDTIIVKQQETANEGDIVVALVDDSATVKTFHKGNGCIILQPENDNMYPIIVTSCKILGKVIGVFRFFQK	104.599	1935.32	2309.92	2444.32	2421.54	4782.2	3560.31	Present	Present	Present	Present	Present	Present
LCVA_787	787	820330	820668	339	forward	lysM domain protein				MVRTYTDKKINRINRTAYKLYAAIFTLAIIVILGCSMFKTTEARQHRKEYKCFKSVVIKENDTLYNIAEKYNCKEIQSDRDYIKYVMELNHQLKPDDLKKGMSIVVPYYIHK	109.31	1773.02	2267.04	2241.16	2253.44	4457.14	3733.86	Present	Present	Present	Present	Present	Present
LCVA_788	788	820969	822051	1083	forward	phage integrase family protein				MAKDSIYYKNKKITNTVKLRELLSELPQYAVNYIYSKEVNTEISTRIQYAYDLIAFFEFLKYKNPTLKKKDIKEIDIDSLSHLSSLDIMEYQRYLELNVDDNNYHENNKKAIARKMSPLRGMFKFMLEHKYIMEDPTALASLPKIKKDKNIIRMNSYEVRSLLDAVKNGSSQMTKRQRAYLEKTKYRDIAILTLMLNTGIRVSECVGLDLSDINFSDDSFAIVRKGGAQDVLYFGEYVYDALNDYIKLERKNINIVDENNKKALFLSLQGKRISVDAVENLVKKYSKMVVPNKKITPHKLRSTYGTALYRETGDIRLVANVLGHENINTTIDYYAAIEDEHKRKARNAVDFNKQSKNNIK	93.4229	1926.16	2341.63	2421.89	2380.45	4067.02	3557.63	Present	Present	Present	Present	Present	Present
LCVA_789	789	822144	823283	1140	reverse	pseudouridine synthase, RluA family protein		K06180		MKIEEMKINNNKINNNKINNNNNINNNKINNNNNINNNNNNNINNIEEIYTDKIYDNKDINDNEDINDDEIEIEKTKDYVLNDKYNNFRLDLFLSKINENSSRSFYSKLIKGGMVKVNNKIIKKPSFLLSKNDVIELNIPSLKEKKIEPENIPLDILYEDDDILIVNKPKEMVVHPSFGHYSGTLVNALLYHSDKLSNINGPLRPGIVHRIDMNTTGSLIICKNNLSHENIAKQLKNHSINRVYIGIVHGNIKEDKGTIDANIGRSKIDRKKMAVVGKNSGKKAITHFSVIKRSGEFTYCSFILETGRTHQIRVHMASIGHPLLGDNVYGPKKCPFKNLIGQTLHAYKIGFIHPSLNQYMEFEAPIPEYFNRLLECLFK	80.9	1611.89	2211.01	2019.84	2255.14	3112.09	3302.48	Present	Present	Present	Present	Present	Present
LCVA_790	790	823306	823827	522	reverse	signal peptidase II	lspA	K03101		MNEKTLTKSKIRLFLSSFSIVLLIFIDQYTKLLATNNFKGKQNLIIINHVLELTFLKNTGAAFSFMSNNSFFRIIMGIITPIFCGFIIYLMIKIKKNGNYLILYSSFILIISGAIGNYIDRMLKKFVIDFIYFSLINFPVFNVADIYVCVGFFILILSIIFSKDDLFDLKKNF	55.8716	1575.07	2590.58	2063.79	2238.86	3181.66	3261.91	Present	Present	Present	Present	Present	Present
LCVA_791	791	823881	824966	1086	reverse	3-dehydroquinate synthase	aroB	K01735		MNEINTYKNIDLGNFDFFLSQSFYLLKEKLKDIEFNKICIITDENVKSLYLEDLEKSLSIYDVYSFSFMQGENNKNLSTVEKAYEFLLENNFNRNDIIIALGGGVVGDTAGFIASTYMRGIPFINCPTTFISLIDSSIGGKTGVDFLKYKNIIGSFHNPLFIYANISCLKTLDERQIHTGLSEVIKYSLCFSREFFDFLFKNSKAIMNLDPECLEKIIENCVTYKNKIVQEDPFDKGKRAILNFGHTIGHAIEKCSNYAYTHGEAVAIGIVSATLISKELGYIEEKEVNLIKSILTFYNLPIKFRDDIEIKDILYAIKKDKKHYTKGLLYIILKSIGEADIITISNDDNIIEKVLNLQKEL	67.3011	1739.3	2497.49	2285.96	2556.6	3335.19	3637	Present	Present	Present	Present	Present	Present
LCVA_792	792	824970	825602	633	reverse	conserved hypothetical protein		K09772		MAFFDKILKAMKLSDEEFDEEYEDEDIEEGNVDFSGNKTYSSRGMNRDVTTKKDMLDNTSSSRSYLFSNKNKNDFNNNGKNDEDTNDVKSEKRGFFNSRKITSIHSKNSEDSRNSNMEVCVFKPSSFDDAREIGETLLAGQTVLLNMEGVDVALAQRIVDFSSGACFALEGNLQKVSNFIFLITPRNVGISGDIQELVNNFDFNGIKTGF	63.9384	1776.83	2428.13	2349.7	2481.57	3441.53	3622.58	Present	Present	Present	Present	Present	Present
LCVA_793	793	825881	827257	1377	reverse	hlyD secretion family protein				0	52.9267	1797.06	2517.14	2281.77	2616.19	3627.64	3619.58	Present	Present	Present	Present	Present	Present
LCVA_794	794	827311	827733	423	reverse	conserved hypothetical protein				MVDLVVGTKGKGKTKCMLDKANNSVNKINGSIVFMDRNYNHMYELDRNIRLIDTSNYFIYSPDAFIGFIEGVISQNKDIELFYIDGFLKLACIDLDESFEYAVESLEKISEKFNIKFVLSVSKEKDDIPESLKSKINIAL	59.4066	1734.43	2594.45	2199.47	2327.91	3712.14	3540.28	Present	Present	Present	Present	Present	Present
LCVA_795	795	827841	828779	939	reverse	D-alanyl-D-alanine carboxypeptidase family protein		K07258		MSFIFFRYLYKSTIDVYGNIKEDNIQNISISDNIYHKRISPAYESSYIAAPSDTEIPKGITIYSKSFAVFNLTKEMTIFGHNTNEKIYPASTTKLLTALVAAKYGDFNKKYTVSHHALEINKHSSKANLKEGDKVTLNQLIAGMLIPSGNDAAVALAEAVAGNEKEFINLMNETAKEIGVKNSNFETVNGLHKDNHYTTAFDMHLITREAIENPTLLKILSKKSYTTKITDKYDRKREVTWKNTNLFESGDFKLPKNYTLIGGKTGNTDEAKRCLVLITKNKNDEIILTEVFGVKSRDNVYRLTKKLLKSIK	75.9574	1853.71	2433.8	2378.56	2402.05	4581.16	3537.62	Present	Present	Present	Present	Present	Present
LCVA_796	796	828829	829224	396	reverse	MGS-like domain protein		K01734		MNIALVAHDSKKSLMQNFCIAYKGVLQKNRIYATGTTGRLIEEVTQLPIHKYLAGHLGGTQQLGAQIENNDIDLVIFLRDPFSPKSNEPDVNFIIKICDANNIPLATNVATAELLIMALDRGDLDWREMYH	80.1793	1977.35	2503.64	2482.56	2584.55	5475.24	3701.71	Present	Present	Present	Present	Present	Present
LCVA_797	797	829237	830355	1119	reverse	cell cycle family protein		K05837		MLYRNYHFKSLSYRLVIYVLLLTIMGILIIGSAEASSQKKQIVGLIFGLIIMVIVAAIDYSYILQFHWIFYALTTIFLFMVLVLGHDSHGAKRWIKIGVRFQPSELAKILLVLFFAWFLAKFNEELNSPKILASIAVLSAIPLLLILKEPDLSTTIVTFMVIVTMIYIAGLSKRIVKPVMSIGIPGIFIYLLFVYRTRNVLLPQYQAKRILSWLHPEDYPKDSYQQQNSIMAIGSGLLTGKGLNTDSVTSVKNGNYIPEPQTDFIFAVAGEEMGYLGSFIIILLMFLIAFECILIAKKANSLSGSILCVGMASIVAYQSFVNICVVTGMLPNTGLTLPFVSYGLTSLMTLYLGIGIVLNVSLQSKRYRNSRY	80.3593	1993.33	2403.98	2441.84	2575.11	4697.15	3553.57	Present	Present	Present	Present	Present	Present
LCVA_798	798	830361	831038	678	reverse	septum formation inhibitor MinC, C-terminal domain protein		K03610		MSSLVTIKANANSIILKLSKNAPIEDVLKEICYKFAHNRNFFGNFNIVLKVEGRDLTDEELEAVVQSIEYNSNVTVSLIDIQNTELNTIALKRLFSEKENFKDSHFKVIYNFDNEKIVHSDEGLLILCDVPENVKLYAGGNIIVIGDLKGYATAGIPDRNNCFIIADTFSSEKLSIGTRECDMPPIKKRLFHKRRRSVLLIFENDKFILNDLGNIDLEKHLRKRK	81.7891	1990.91	2493.97	2458.29	2840.37	4584.57	3876.02	Present	Present	Present	Present	Present	Present
LCVA_799	799	831040	833880	2841	reverse	penicillin binding transpeptidase domain protein		K05515		MKEIFNYLKEKFFYTRYNVIIFVFMLFSAILLSRLFVLQILKGHLYLNNYTLLVEKNETIEATRGNIYDRNGKLLAYNDVANSIVLEDKFSNMTSEDKNKKLNEELYQIISNIEKNGDSIKNDFQIQINKDNSFSFNIDGKKQQRFRADIFGKKQANELGFDKKLKFNTANVSANKIMEYLMSNNKYDISTKYSMPMRYKICILRYAIGLNSYRKYIATTISDNISEKSLAYIKENQPSLPGVEVKEKQIRKYVDSKYISSIVGYTGKISNEEYRKLSKKSNDISPDDVVGKSGMEQYMNKYLTGTKGKDTFYVDTIGNVIKKTDHKNPKVGNDVYLSIDMDLQKRTYNLLEAELVDILSNHLVNSKKVGFNGKDEIMVSVYDAYVNLIQNKLIDTDHF…	87.2865	1900.6	2457.84	2337.68	2686.8	3960.14	3657.43	Present	Present	Present	Present	Present	Present
LCVA_800	800	833877	834410	534	reverse	rod shape-determining protein MreD	mreD	K03571		MEVKSVLKKVLVYIVSLCVLYILQTALFPFLELGGIVPNLLLVLTVFYGFMRNTREGMIAGFFCGIVLDLSTGLLFGVHALALLFIGALNGLLRLIFYSDDVKLPIVFTAISDIIYGLFMFTFFFLPRGSNHFEYYFFHLILPEAVYSMVMAFFLYFIFYKIFDRLNHEERKVEHIL	122.676	1828.64	2345.72	2105.76	2767.9	3863.99	3568.06	Present	Present	Present	Present	Present	Present
LCVA_801	801	834410	835264	855	reverse	rod shape-determining protein MreC	mreC	K03570		MNHKKKSKLPTNILFLLLSIICILFLLISYVTNFSGGFLGTITNATFVPMQSGFEKIGFFVAKKREKRKTINALTRENRALSKQVKSLTSQLNQIQLKKSELLDLQKLYNLDKQYSSYKKTGARIIARSSDNWFDTFTIDKGSKSGIKIDMNVIADGGLVGIVVKVGRNYSVVRAIIDDSSNVSGMSLNTNNNCIISGNLELMTEEKRIKFSNLEDEKKAIKQGEPVVTSNISDKYFPGILIGYIDKIKLNQNKITYSGTITPVVDFKHLQNVLVILARKEIKD	168.242	1914	2415.09	2264.06	2668.39	3995.2	3699.74	Present	Present	Present	Present	Present	Present
LCVA_802	802	835274	836293	1020	reverse	hsp70 family protein		K03569		MSNGYGIDLGTYNLKIYSKASENVTNVKNTIAIYDKGKIYAYGDDAYSMFEKAPETISVSFPIINGVISDFDNMQSILTNILENDMKAHLKGSDIVIAVPTDITEVEKKAFNDIFRRKNSKIRLRSVSLCEKPLADALGMGLDITEPTGIMIVDLGADTTEISVISLGGLVLSSLLPFGGNKLDEDIVTHLKRKYNLLIGKKTAKDLKENIGSTLKGRGESMEVVGRDVVAGLPIPMNITSDMVYEGMKEDLSSMCNSIKLILEKVPPELAKDIVRSGIYLTGGSSKIHGISKLFHDLTNIKMNVSEDGENTVAIGLGKILTEEKFRKFGYTMKSRVFE	127.403	1966.1	2330.1	2327.74	2652.18	3713.91	3703.51	Present	Present	Present	Present	Present	Present
LCVA_803	803	836307	837005	699	reverse	DNA repair RadC family protein		K03630		MNIEKSRVDNAKIQNEIMEKVKKYSFKSLSDSELLTLLFNCNCKKDDLTTISQKILDFENGGWHNLNSLSNKTMLDISGLSLINIFRIKACSEIAFRMIQAKRKKSISLKSPESVALFFMEILRYETKEHVITAFFDTKAKLISYKTIHVGTVDSAPVSPSAVLREAILCNAAYMILLHNHPSGDAAPSGPDRDITSRLYKCCNIMGVSLKDHIIIGDNAYFSFLEHNLINA	92.0658	1913.22	2245.22	2220.18	2606.23	3465.62	3633.06	Present	Present	Present	Present	Present	Present
LCVA_804	804	837051	838328	1278	reverse	aluminium resistance family protein				MYKQFNINDKVLKFSEEVLNDLKDRFKKIDEIAEYNQLKVLKAMQNNKIDAECFNSSTGYGYNDIGREKLESVYADTFHTEDALVRPQITCGTHALCLALMSNLRPNDELLSPVGKPYDTLEEVIGIRPSKGSLKEYGINYRQVDLKDDGSFDFDKIKKAINEKTALITIQRSKGYALRPTLSVERIKELIDFIREIKPTVKIMVDNCYGEFTETIEPTDVGADMMVGSLIKNPGGGLASSGGYIAGTKECVENAAYRLTAPGLGKEVGSTFGVTRSFMQGFFLAPTVTASAVKAAVFGASLYEKLGFNCVPKGNEDRYDVIQAIELKSEKGMCAFSNGIQSASPVDSYVTPVPSDMPGYESKVIMAAGTFIQGASIEMSCDGPIREPYSIYYQGGLTW…	87.6307	2102.97	2297.79	2451.19	2686.45	3645.78	3707.59	Present	Present	Present	Present	Present	Present
LCVA_805	805	838349	839284	936	reverse	tRNA dimethylallyltransferase	miaA	K00791		MNDKKPLIIIAGPTAVGKSSISIELAKMIKGEIISADSMQVYKDLDIGTAKITKEEMQNIPHHMIDILDLSEEFSVSLFKKLFDNIVHEIYKRDHIPILVGGTGFYIQAVLYGIDFSDDSYDISYRKELEKELKEGKIDELYEELKKVDLEYSKIIHKNNHVKLIRALEYYHCTRTPLSKHNEEEKKKESRFNHLFTVITDDRNALYERINKRVDKMIDDGLLSEVKRTVFKNKSSPSLKGIGYHELIPFPKNDTELNEAIEKIKLNSRHYAKRQLTWFRREKDVVWINRNDFKNNKEIAEYILSLFKNKE	95.1261	1966.35	2341.93	2272.96	2655.36	3501.92	3544.69	Present	Present	Present	Present	Present	Present
LCVA_806	806	839306	841285	1980	reverse	DNA mismatch repair MutL family protein	mutL	K03572		MVNSEINVLDEHTIDKIAAGEVIERPSSVIKELIENSIDAMANTISIEIKDGGTSFIRVSDNGIGIRKDQVRKAFLRHSTSKIKSAKDLYVVKTLGFRGEALSSIAAVSRVNLITKHEDDVLGTSYVIEGGVEKDFSDIGAPKGTTFIIKDLFFNTPVRKKFLNSNQTEAIHIEEIIAHLALSRPDIAFRFINQGKEKIVTSGNNNLMEVIYRIYGKNIADNILPIKYESENIKIEGFIGKSVINRGNRKFEIFFINKRSVSGKKLSSALEDGYKGYLMQHQHPFCILNLYFTPGVVDVNFHPKKEEVRIEETKGDIYAEIAKSVHIRLIQREDIDVINDFKIKNFDNNGEPNNEDYKNNNIDVKNKVLGNEPFFERKREIYYTENVPYIKEEEYEDVS…	93.4485	1885.79	2301.15	2251.25	2596.54	3605.32	3667.14	Present	Present	Present	Present	Present	Present
LCVA_807	807	841279	843909	2631	reverse	DNA mismatch repair protein MutS	mutS	K03555		MMQHYLSVKENYPDCILFYRLGDFYEMFFEDAICVSKELELTLTGKSCGTKERAPMCGVPFHAADLYINKLVKSGYKIAICEQLEDPKLAKGIVKRGVIRVITPGTNIDNNSLDESKNNYLLSISYFGNSFGMTVCDISTGDFKMTEIESKDDFINEIYVFKPSEILCDKTFYLSGIDLKSIKEKLHCAITELKSDYFDKESSINILNVQFGKTKIKNIEERGFEAGLLSSGAILKYMKETQMSELLTILDINIFKDESFMELSNQTRRNLELTETINSKEKKGSLFWVLDHTKTAMGARYLRFMIEQPLRNKTNIEKRLDAVEELLKNVIDREELREYLSSIYDLERLLTKVSYRTANPRDLIALKNSLKKIPGIKTVLNDFSSSLLKDINKNINELS…	80.5333	1918.08	2324.67	2287.22	2751.89	3895.66	3709	Present	Present	Present	Present	Present	Present
LCVA_809	809	843932	845554	1623	reverse	FAD dependent oxidoreductase family protein		K07137		0	95.8312	1979.09	2397.43	2442.53	2770.01	4788.95	3722.37	Present	Present	Present	Present	Present	Present
LCVA_810	810	845740	846981	1242	reverse	flavo, HI0933 family protein				MKIFDICIVGAGASGMLSARYLSKRGFNVLLLEGSSSLGKKLSMTGNGKCNITNNNMAENFYHCKDKNFIKNVLKKVDTKKLISILKEYKIYTIEKNGYVYPMSMQAKSVVEALSSFNNHVTLLLNKKVREIKKKDDIFYIYGEREKKGLVRELISCAKIVILSCGGSSYPKTGSDGSGYKLCEKLGLKINKIVPALTPLYCTNYDKNLFGIRNDVSLRLFENTKLIDSSTGEIQFTKDGLSGICVFQISKNAILSKMKGNKVTIVCDYLPNINENELFNILKSSEFRDDTFKALNTILKNKLIYHILDEEKISYDKKIRDITDEKLQSIIYKIKNDIFYINDKSDFKNAQVTGGGVDISEVNNSMESKLFKNLYIIGELLDVDGLCGGYNLHFAFSSA…	75.1264	1664.44	2195.66	2168.71	2331.92	3940.97	3290.4	Present	Present	Present	Present	Present	Present
LCVA_811	811	847058	848710	1653	reverse	polysaccharide biosynthesis family protein		K06409		MNNKKKRNSILVQGSILALASIISRIIGLIYRGPLTAIIGKTGNDYYGTAYSIYNIVLIFSSYSIPLAVSKIISGKIALKEYENAKRAFLGSFVFSIISGFLGMSVLFFGADMFSASLRTPLASYAVKILAPVILIVALSGALRGFFQGMNTMVPSALSQIIEQIINAIVSVVAAYFLFSYGLKLGKANNIKHLKEAYGAAGGTLGTAIGALFSLIFLLFIYFIFITHFNKRIIKEKNHSKKESYIKIFKVLILTIIPVLLSTAIYNGFDIVEAFIFKNMAFLKGYNRDKVSIWWGVYTGEVNVLRNIPTSIASALAASSVPAIAASFKKRDYKEVDRQILSVTRFVSIISFPCTIGLIVLAGPILRILFGDTDVESIRMLIVGIISIPFFCISTLSNG…	94.2323	1737.13	2167.4	2237.36	2299.14	3881.51	3360.66	Present	Present	Present	Present	Present	Present
LCVA_812	812	848717	849778	1062	reverse	conserved hypothetical protein				MKHKKFLSLALVGIIGLTTLLSGCGKKTSDEPKKSTVKKHQGEEVVSVLTGEKIDDETRDTRPFAIMTENTRDAIPQYGLNSASIIYECPVEGGITRLMAIYESIKGLNKIGNVRSCRPYYVYFASEYDAIYTHFGQSNEGKEALEKGIIDEINGLSSVGNFVFFRTKDKPAPHNAYTSDEGLKKGAEKLKFSLKYDADKYKHFKFASKNKQNMLKDGKDAYKISLYFINNHPQFIYNKDTGLYKRYQFGGEQIDKLDGKAIEVKNIILENVTSEKYDVDKGTLNLGVKGSGTGKFITNGKVVNITWKKAGDTEPTKYFYESGEEIKLNPGKTWISVIEEHGKDKNKITGTQE	82.4736	1843.31	2243.65	2250.58	2463.22	3756.58	3624.14	Present	Present	Present	Present	Present	Present
LCVA_813	813	849780	850274	495	reverse	putative rRNA maturation factor YbeY		K07042		MTLLFSDETDIKLNFDMKEIAKKVICAVIKEENCPDDIEVSLSLVQSEKTHELNREFRHIDRTTDVLSFPMFSYEKPGDFTFLKGKKEEDEEIILGDIVLNLDKVISQAEEYGHSKLREFSFLIAHSMLHLMGYDHIEAEERKIMEHKQNIILESIGITRDLED	88.0949	1957.16	2322.99	2240.39	2525.27	4031.7	3645.96	Present	Present	Present	Present	Present	Present
LCVA_814	814	850271	851500	1230	reverse	putative membrane protein				MTNQERLKTSGLSVKRVLFLSLGLVLELFTVFIIFLNTDILLDEKIVFYIFGLAIYILGIYIMLCERKIGKEIYSNTSYRRWLFIFSLKCLIVILISKIYTTLPILLVAGFILTMVSGPMASIINILFDITLIFYIGKFTSFDIIYFIFQAIFGVFFSYLYKLKIRERESCDALSFLMAAFLSLFVTVYFYLKYNYFEFNTMGLGIIFSMIFSLLTYILSNKMMTWIYKERENIYKMILDPNFSIRSEIKSFSKKDYEHAKRVSYFSGMAAKMIGADIYVAVAGGLYYRYPKIYNKRVTKRSIKILENKCVPDEVIQIIKEYDTSNFPPSSKESAIVNIVDNVITRNELAEEKGIESGWNNDMIIYQALNQLSQDGTYDNSGLSMNEYLRIRDYLIKEN…	97.2837	1866.02	2322.72	2216.83	2512.69	4065.89	3560.74	Present	Present	Present	Present	Present	Present
LCVA_815	815	851497	852495	999	reverse	phoH-like family protein		K06217		MENEIELRAPYNHIANIFGQVDKNIKIIEKKLNVDIVQRGEDIKITGKKANTLEAEKIIKELITLSERGNEITEQNVLYALSINSSDIENHSLLTIDEDTIIKTVAGKPIKPKTLGQKKYTDAIRKDMIVFGIGPAGTGKTYLAMAMAIAMFQKEAVDKIILTRPAIEAGEKLGFLPGDLQSKIDPYLRPLYDALYQIMGAESFQRNLEKEKIEVAPLAYMRGRTLENAFIILDEAQNTTPAQMKMFLTRIGFGSKVVVTGDMTQKDLMPGSMSGLEVAERVIGKVEGISFVKLSGKDVVRHPLVQKIVEAYEKYENKQVHKNKQKRVKNKK	92.5095	1965.62	2319.84	2342.26	2662.16	3793.3	3677.12	Present	Present	Present	Present	Present	Present
LCVA_816	816	852508	853650	1143	reverse	fn3 associated family protein				MICKNCKKEIPDDKVFCPYCGKEIRFVPDYNTFEEDVLSSIIEGQNKDDKISNSNTLSKQNNKSYKHNKKIKWTNRFLRDKKGKIKLGISIIFLLALISAVFYMNSYSYCIRKAQSSIITKNYKNALKYASRALNKKETPESYFYIGKAFYLSGKTNKSIKNLEKSLKLKNDNKEAYKYLINAYKKKDDYIKLEKLKNKAPNNEILSLFKDVVLGNISFKIIDNDRKLEKFMEINTDSDYDIYYTIDGKRPDKSTGTKYKKKILLKDGKNIIKAVLVNKNGEVGQVFTKKYKIIYKKPRDPVISLDSGAITSPTQITISADPNCRIFYTWDSIGTDPTVDSFEYTGPIDVIEGNNVLSVVAINNRDMSSNIVRRNYIYEP	73.9895	1779.41	2294.52	2156.18	2563.36	3369.12	3808.38	Present	Present	Present	Present	Present	Present
LCVA_817	817	853631	854500	870	reverse	tetrahydrofolate dehydrogenase/cyclohydrolase, catalytic domain protein		K01491		MILNGEKVSKIVKEEVRSEVLNILNENNKNIVCLAVILVGNNSASKIYIKNKKKACKFTKISSIEYNLPFNTKEEDLLYLIDRLNNDKNVNGILVQLPIPSHINENKVISHISPLKDVDGFTPFNMGKLVENEKTFIPCTAYGILELLKQYNIKIDGMNCTVIGRSNIVGKPIAQLLLNENATVSICHSHTKDLALFTKCADIIICSVGKAKFLTKDYVKKGATVIDVGINRDDEGKLTGDVNFDEVKEIAKYITPVPGGVGPMTVSMLMKNVLLAYKNQRGYYDMQEL	71.8747	1728.95	2221.23	2133.66	2431.78	3393.46	3459.63	Present	Present	Present	Present	Present	Present
LCVA_818	818	854594	856279	1686	reverse	formate--tetrahydrofolate ligase family protein		K01938		MNSDIYIALKNEKSSIKDVAATLDIKEDDLETYGKYKAKLSFNLLKKLKNKKKGKLILVTATNPTPLGEGKTTVSIGLSDALCKMGKKSVLALREPSLGPCFGIKGGAAGGGYSQVVPMDELNLHFTGDMHAITAANNLLSALIDNHIKQGNEKNLDLKNILWKRCMDMNDRVLRNIIVGLGKSSDGNVREDHFTITAASEIMAILCLSNNIDDLKNRIGNILIAYDMNKNPIFAKDIKAVGAVASLLKDAIKPNLIQTLEHNPAIIHGGPFANIAHGCNSLIGTKAALSLGDFCVTEAGFGADLGAEKFIDIKCKYLGSFPDVCVIVSTVRSLKYNGGKSENNIREEDVNAVQAGLCNLKKHIENMKQFNIPIVVTLNKFSTDTENEIAIVKKACEEE…	56.1566	1574.49	2004.07	1962.03	2165.44	3334.58	3454.9	Present	Present	Present	Present	Present	Present
LCVA_819	819	856352	859522	3171	reverse	ftsK/SpoIIIE family protein		K03466		MTDTKKNKKKAKNIYTRSTNKIEKLNNKPSYTLDIVLAVIIVISILIFIGNMEIGGIVGNFISNVLFGIFGLICYAFPIFLIANVVYYFINRNDDNTKLKIGLFSAFFILLSMFIELITHNNSLVGPLNAYRIGFAKHIGGGFVGGSLAEAFVSLVGLIGAYALCLLLMLIISIFAFSYSPFDFFYSFFSKIREKMPEKKKLMEEKRAKEKDYKNLKEDDDSKNRDNLYDTKDSDESKYEEPESPYTVSFSINKKKSRINSNIHPGRNINIEHEINYNLTNEENGRLSVDNHNLKEEKANDLSKGQLNNESLTDDLEKNFYKDNVASSPREQTPIRRMDKIVRGTSFNTEIAPAFSNSPTHSDDMSEIDSKMLDDMIKNRNIESENENIALVNTESNVF…	58.7108	1895.12	2273.2	2190.47	2527.77	3798.61	3612.71	Present	Present	Present	Present	Present	Present
LCVA_820	820	859536	860273	738	reverse	DNA-binding regulatory , YebC/PmpR family protein				MSGHSKFSNIKHKKEKNDAAKGKIFTIIGREIAVAVKEGGADPENNSKLRDVIAKAKTNNMPNDTIDRGIKKAVGDANAVNYENITYEGYGPSGIAIIVKTLTDNRNRTAANVRSAFTKGKGNVGTTGCVSYMFDEKGQILVSKEDCDTDSESLMMLAVDAGAEDFNEDEDGYEILTSPSDFSKVREALEKENIKMEDADIKMIPQNYISLSSEDDIKNLQRTLDLLDADDDVQNVYHNCENIEE	77.3225	1892	2052.86	2106.31	2306.4	3372.97	3610.55	Present	Present	Present	Present	Present	Present
LCVA_821	821	860331	861167	837	reverse	CBS domain protein		K03699		MDTSRNFFNHFKKSENSEKELKEAVLSMIDEGRKNRLIKSPEALMIKNIFDLENKTVKDVMIHRSDILSIDGNTALKLALPFFIDGSFSRYPVFIESIDNIIGIVHIKDVLKFIDSSSDINKKIRDINKFIHPVETVPETHGLYKLFTTMKQERRHMAIVVDEYGQTSGIVTMEDILEEIVGNIQDEHDNEEDMIVKIKPGIYKMNGKTPLSDVFSILNIVDTDMDDIETLNGYIIDLIGYIPKEHSSFTITKYGYDFNIKDVEKRVIKDVIVEKHKY	88.3943	1919.9	2179.7	2160.54	2339.6	3618.34	3614.44	Present	Present	Present	Present	Present	Present
LCVA_822	822	861184	862356	1173	reverse	alanine racemase	alr	K01775		MISLNITRIYAQISIDNLLWNLSLMKKRLPKYTLIYAVLKADAYGNGAIYIAKELEKVSYVFGYCIATSDEAIELRKAGIKKPMLVLGYTFPDMIESSVKNDISMTVYNFDIAKSISEIAKKLNKIAKIHIAIDTGMNRIGYNVNEKSVLEIKKISKLSNIEIEGVFTHFSKADEKDKAYTKKQQDLFNKMKEMLKNENVKYSYAHSANSAAILDFPEAYTHLVRLGITMYGMWPSSDTRKDDVPLRPVLSLYSSVINIHKIEKGSLVGYGGVFESTGPVTVATISAGYADGVPRSVSNKGYVLIHGKKAKILGRICMDQMMVDITDISDVKLNDKVTLIGTDHDLTITMEDLSDISGRLNYEISCNLSSRRVAHIYIKNNEVIFKRFCL	78.2523	1886.69	2209.69	2137.18	2466.96	3635.96	3703.56	Present	Present	Present	Present	Present	Present
LCVA_823	823	862441	864249	1809	reverse	carbohydrate kinase family protein		K17758		MKKVLPQSKIKKIYIDTIKNHKISFEALVERASFQACSFIENNFLASDKILTVLGNGLKKVIGLSTSRMLILKGFKVDIVNIPFKNDSNFDNSISNEFFKSYDRFISDEIKHQEDILKSYNIAIYDEKFLKNHCFKLNESDKNLFSENKFGISYDILIDAIGEELPDRFFENESLEKESFFMESIEERNKEKCILNYISYINNSSATKISIDIPTGVCLDSGEVKKDMAIKADYTIVLSYINPGILLYPGREYAGKIEVIDGGILANRGIICNGKMIDNSNKPINSGNPFYSNDSFSYNLEFSDIKLKERVSNSFKGTYGNVLFIGGDKGMAGAAYFSSKAAYTMGAGLVKIFTVEENREILQSKIPEAMVVSYDNSIYDKISKDEMSKDNSKISRDND…	90.55	1757.56	2186.7	2090.01	2397.99	3422.47	3723.9	Present	Present	Present	Present	Present	Present
LCVA_824	824	864224	864919	696	reverse	conserved hypothetical protein				MNEEVYKNAVLKVNIPILTIDNKWHRLFAVHGKPKEVKIIEEELTSLIAHQGELNEDLKSLKQIKSKLMKTIVNNMGDEQQKKSDVNMSENKRLIEETNAKISSIEDELIDLPRTISSKNKELMILTMIHCYNYMRINEQEEKEIDDWINEFRVKLKKNIIRKQNRKINNKEMYSYMHDIFGKDVIDLFDVRFEDFEEETEESSKDKKKDNKESEESFQEEKKDEKSPTSK	132.545	1777.14	2218.48	2031.87	2373.51	3177.33	3601.31	Present	Present	Present	Present	Present	Present
LCVA_825	825	864931	865557	627	reverse	DNA-binding family protein		K01926		MSNSISPAVINRMPRYYRYLEDLLKTGVERISSKSLSEKMHLTASQIRQDLNNFGGFGQQGYGYNVKYLHDEIGKILGLDKKHNIIIIGIGRIGQAIANYQNFKALGFNMIGFFDIDKKIIGKKFLDIKVRDIKELDDFIKQNKVDIVALTLSKGEAKVMAEKVLNLGVKAIWNFALVDLEVPSDVVVENVHLSESLLRLSYRITKLG	162.321	1867.93	2115.55	2127.98	2374.66	3226.83	3603.19	Present	Present	Present	Present	Present	Present
LCVA_826	826	865706	867643	1938	reverse	heme ABC exporter, ATP-binding protein CcmA	ccmA	K06158		MLLSASNISKSFGDNILFKDLSFSIEKGEKLGIVGKNGCGKSTLLKILVKEIEADSGNISYMENVVPSYLSQYQNKELKGNIFDIVISSQKELLDMEKEMRKMEDSMSLLKGEELKKYLEEYHNLSDEFEKRGGYELRSRAEGILKGLGFFQEDFNKDFSTLSGGQMTRISLARNLLKKPKLLILDEPTNHLDIKAIEWLEKFLLKYDEALIIVSHDRYFLDNVINSVLDLSDKKGRYYKGNYSEFLDKKKILVESEIKAAKKQQDKIKHETEVIETLQRFNREKSIKRAESRKKALNKIEIIEAPKEESDSMRLSFKAKNLSGNDVLKVEGLSKEFDGRFLFKDISFSLQRGERMAIIGDNGTGKTTILKIINNLIPFDKGIVKIGANVDIGYFDQTQ…	183.437	1871.85	2170.1	2027.1	2505.17	3409.31	3688.33	Present	Present	Present	Present	Present	Present
LCVA_827	827	867754	868737	984	reverse	hypothetical protein				MDNILVLETEAESLKFLKTLPKYCNYNFIFSDSPGDAIDKIDELNIGVFVLPFDMKDYDAFDILFTASLAEKKPLCILTSNATDMKNLLFCLNSYSVFKLVIKPFQNIIDMKKAIEEAVEFRHKYGIISDDVIVKMISESKEVSYWEKHNKMMDLNYLKCYQDIYFQNRFFDTKTLAPEEMMTVNMFIQDIHSSFIYYTTRVDNTLFDIIFNINHKINSDTFSKGKIKFQKEVLNKNFDKNKFILTLIVLCAYIHYSSNAYELYMTIKEENGYVVIKSSVKSAEVIESIAKLLKKETDYLLSKLCEEHAIGSDKSILFGAGLIKING	165.845	1738.04	2192.56	2104.7	2145.6	3279.87	3408.11	Present	Present	Present	Present	Present	Present
LCVA_828	828	869119	871530	2412	reverse	leucine--tRNA ligase	leuS	K01869		MATPYNHTVIEKKWKKYWEENPVNKNDGNKKKYYCLDMFPYPSGNGLHVGHWRGYVISDVWSRYKMMKGYYVIHPMGWDAFGLPAENYAIKMGEHPSISTKKNIKNIKRQIKDISAVYDWDMELNTTDPSFYKWTQWIFIKMFENGLAYEKEMPINWCPSCKTGLANEEVVNGKCERCSADVTKKNLKQWMLKITKYADRLLKDLDKLDWPDKVKKMQSDWIGRSQGAEINFKVKGTGKKITVFTTRPDTLYGSTFMVMAPEHPMAKDLMTSETKEQVEDYIFKTSLKSSVDRMQDKEKTGVFTGSYAINPINNREIPIYLADYVLPDYGTGAVMCVPAHDDRDFAFAKKYNLPIIPVISKDGKNIDNMEEAYTDAVGTMINSGEWNGMESSVLKKEAP…	138.12	1960.61	2198.41	2276.02	2393.1	3561.26	3574.97	Present	Present	Present	Present	Present	Present
LCVA_829	829	871671	871904	234	reverse	putative membrane protein				MMNNIFILYFILFISFDIYDFKKKRIGFYSWYRQLLLVISGRFILNGISSKLWVIVLMYFIWISEVMIRKVDLKQLK	114	1690.53	2120	2035	2048.57	3888.74	3205.32	Present	Present	Present	Present	Present	Present
LCVA_830	830	871894	872934	1041	reverse	histidine kinase-, DNA gyrase B-, and HSP90-like ATPase family protein				MERKLKQVILSDLFEQFFKFLITFYLSLITFEYLFECSATKNFMIINFKSTHDIESGLLLIYSVFFIYLFSKNMDKYILSESNRIIESIDKNVYDDNYNIYEFKEISKILKKKTDEIKEKDKELIKNISYISHDIKTPLTVINTNISLLQDSDGNFSDKNLKRMQRIYNESQKISSYIDKIMKISKSELEENNVEKLNVGNLVDFIKKNILIYSDMIEEKIDISTDIKDLDAIIYLNKIILNECLVQLLNNAYEHKNSHMKVEISCKDDLNLSVIDDGNGFDEDMLDDAKKLFVTSNIGRTSGKGYGIGLYYVSSYLDKISGKLKLLNSREGTVAKMIIPMVKNDE	102.018	1811.53	2273.89	2196.36	2341.77	4561.4	3498.05	Present	Present	Present	Present	Present	Present
LCVA_831	831	872919	873590	672	reverse	response regulator				MKILIIEDNISLVNTLKDVLENNNYEVSYFTDLDNIENYLILNSYDLIILDLMLGNYSGIEFLKYVREDINTPIIILTAKNTKEDIIRGFKVGADDYITKPFDMDILLARIRARINSNKGDFTVVYKDTEFDFEKFIISKSNKNEVKSLPLTSSEAYILKFLYRNKGIFMSKEKILDNIKNDFEASDRVIVSHIYNIRQKLIEIKGDDPIENKWKVGYRWKEN	103.982	1571.19	2084.26	2039.96	2007.71	3996.93	3308.93	Present	Present	Present	Present	Present	Present
LCVA_832	832	873675	873980	306	reverse	putative membrane protein				MKKRNLLDIVLYLIVGFVFLIGYYLLMTEYFKINPFKGYYIIITSYILICSILFPFTGQLVSEIFDKNRFLDEFTIPQFQLTIAYIFAPFILLLSLFIGKK	117.356	1667.68	2229.58	2186.37	2129.82	4240.98	3561.34	Present	Present	Present	Present	Present	Present
LCVA_833	833	874021	874524	504	reverse	conserved hypothetical protein				MKKIISFILVLLMSFMSITPTVAMAKNKENSQSYELTELESELEFYFEKVGYIDENRNYFIKNIELLEQRVKVGDKNAEALVDLYNNNKDKSVKKFAICVAKDYLGTYIDLLKGKLWDLFIDYVKNEAWEKAAKLLLKVLGKSTSKANIVANVAELVLAAYNCHDKF	101.78	150.728	182.067	195.571	167.681	4748.94	327.944	Absent	Absent	Absent	Absent	Present	Present
LCVA_834	834	874569	874871	303	reverse	putative membrane protein				MKKQNVAEIVLYLTIGLIILIGYCLLMITYFKINPFKGYYIIVTLYMLICFILFPIMGQKVRKVIDDNRLLEIICIPIVDLSLAYVLAPFILLICYIGKK	124.647	1770.52	2011.63	2072.17	2045.2	4935.36	3299.5	Present	Present	Present	Present	Present	Present
LCVA_835	835	875021	877105	2085	reverse	small GTP-binding domain protein		K02355		MNVFTTDKIRNVVLLGHAGAGKTLLSESMAFLSGEIEKPGTIENGNTINDFTHQEKDKKCSIHTSLMPIIWNDVKINILDAPGAYGFSGEMEEAVAAADAAIIVVSGKSGVEVGTLKAWNICEKYHLPRMFYVTHMDIDDASFKSVVEELTERYGKIIAPFHFPIREDRKFVGYINVISSNAYRFIDNNEAVPSEIPEYSKENLKTYNDTLMESVAETSEEFMDRYFSGDTFSEDEIRSTLRVNVLEGSIIPISMGSNYLHHGTYTLLDDIVKYFPSPDKRECTGIDADSNEVYYADYDFSLPKSAYVWKTMVDPFMGKNSFIKVNSGVLKTDDLLFNKHKDKEFKIGKLYTMFGKKLIEVKELHAGDIGVLSKINSIETTDSLSTKKKTILYIRTAIK…	143.975	2049.84	2237.89	2396.16	2561.26	4208.87	3674.55	Present	Present	Present	Present	Present	Present
LCVA_836	836	877231	877908	678	reverse	caulimovirus viroplasmin family protein		K06993		MKKYYAVKNGRNIGIFLSWEECEKQVKGFKGANYKGFKTIEEAKTYLKEKNIKGSISNSVSLNKPSLNASQHEKKTYALSEDNTLNDFGEVYAFIDGSFNDKTKMYGYGGFLVSHDKEYILKGSFTDKEGVMMRNVAGEIEGSMAAVRKAKELNETKLIIYYDYKGIENWATGEWKRNKKKTKEYYDFMKNAMINMDISFRKVKAHSKMKENDRADKLAKESVGI	157.938	1794.46	2174.35	2067.62	2307.05	3579.41	3472.53	Present	Present	Present	Present	Present	Present
LCVA_837	837	878062	879342	1281	forward	3-phosphoshikimate 1-carboxyvinyltransferase	aroA	K00800		MDRIISPKHTINGEIKIPSDKSITHRAIMLSSISKDYVTVKNPLLSEDTISTINCMRNLGVNIDISKNELKIKGVGLHGLKKPPLLNSNNSGTTMRLLTGILCGQNFSSEITGDSSLINRPMDRIIIPLSKMGASIRSKYDNKKAPLIIDPPNFIENKEIFVTKSAQVKSSILFFGLYSPFPVSVKEKFKSRNHTYLMLKSMGASIKKENDLITLNHTEKLNGTDINIPSDISSASYFIALSLLLKNSEILIKNVGINKTRIGILNVLKRMNADIKILNKRKYNEEDVGDILVKSSYLKSTIIKESEIPLLIDEIPVLSVLMALSEGKSKILGASELKYKESNRLSLIYKNLKNMGAKIKINNDNIEILGVESLKGAKILTKSDHRIAMAFTIAGLVAD…	189.664	1700.63	2183.83	2117.86	2277.56	3547.37	3453.63	Present	Present	Present	Present	Present	Present
LCVA_838	838	879346	880683	1338	reverse	pyridine nucleotide-disulfide oxidoreductase family protein				MSKIVLIGANHAGTACANTILDTYKDNEVVIFDKSDNISFLGCGMALWIGKQIKGPEGLFYCSKDVFEKKGATVHMETVVESIDYDNKIVHAVDKNGKKIDESYDKLILATGSKPIIPNIKGVELENIQQVKLYHDSEDVINKIEHTKINNVAVIGGGYIGVELAEAFERLNIHTLLIEQSDRVLSSYYDKEFTDLMEENLKEHNIELHLNEKVEEFEGKDGKVSKVVTDKGKYDVDMVILCCGFKPNTALYEGKLELGSKGAIATDKHQKTSLKDVFAVGDCTTIYYNAVDKEDYIALASNAVRSGIVAAHNACGTCIEANGVQGSNGIKIYDLCMVSTGLTVDTAKKAGIDVLHTDFEDLQKPAFMESNNEKVKIRIVYDKSTREIKGAQIASKYDI…	173.832	1910.25	2186.28	2243.12	2397.17	3829.31	3796.84	Present	Present	Present	Present	Present	Present
LCVA_839	839	880884	882263	1380	reverse	argininosuccinate lyase	argH	K01755		MYLWSGHLKDNLDEFTQKFNKSIDFDSVLYEEDIKGSLAHIKMLNKIGVLTDDEYEILDKNLKSIFEEISSGKLKIDMSKEDIHSFIEEELTKRTGYLGKKLHTGRSRNDQCAVDLRLYAKKSCNLLKDALINLEENIIEIAKDNVNTVMPGFTHFQHAQITTFAHHIMSYGQMFYRDIERIIDAKDRMDFCPLGAGALCTTSYDIDRFYTAKELEFSAPTENSMDSVSDRDYVAEILFIDSLIMAHLSKLCEEIIVYSSLEFSFVTLSDSYSTGSSIMPQKKNPDMAELVRGKTGRVYGDLLALLTVLKGTPLTYNKDFQEDKEPLFDSINTVYNSLKIIAPMLKEMTVNKDRMKKSARKGFLNATDLADYLVTKGTAFRDAYGIVGKIVNYAKDKGL…	144.313	1925.74	2261.82	2282.52	2413.57	3460.49	3630.81	Present	Present	Present	Present	Present	Present
LCVA_840	840	882263	883471	1209	reverse	argininosuccinate synthase	argG	K01940		MDNTIKKVALAYSGGLDTSVIIPWLKEKYGCEVIVVVANVGQVGELDGLKERAIKTGASKFFQLDLVDKFIEDYAFPTLKAGAKYEGTYLLGTAIARPIIAQKLVEIAKKEGCDAVAHGATGKGNDQIRFEMTIKHFAPDMKIIAPWRLWDIKSRDEEIDYAEKLNLPIKFDRETTYSEDFNLWHLSHEGLDLENPSEMPDYDNLLKLCSSPFKAPDKQTEISITFEKGIPIKVNGKTLKGAEIVSLLNKLGGENGIGIDDIVENRLIGMKSRGVYENPGGAILYKAHKILENLTLDSDTMHYKEQIGIKFADLVYNGKWFTPLRESLSAFVDKTQENVTGEVKLILYKGNIIPAGATSPNSLYSQEIATFDADNVYDHKDASGFINLYSLSTVVKAKL…	89.5194	1761.6	2073.46	2200.22	2287.62	3151.38	3442.35	Present	Present	Present	Present	Present	Present
LCVA_841	841	883722	885239	1518	reverse	sensory box protein				MRLRNEVAILFGRKKETVKDNSDVLQKVIYDVINNHKKNDVFQRIENGAPFSNELNSLIDSVNAEIKYQQLRTSTVNDAVHSGLWYMKINDDFSIAYAIWSDDFRKMIGFNDENDFPNTVEAWSNRLHPDDSKLTLDAFSSCIKDLTGNTPYDVDYRLMLKDKSYKWFHAAGNVVRNENGHPDEIIGVFVDIDDKKKKDEDLEYTLKKFEAIDSILSEGSWNMKVIGGDPVNPDNEFWWSNTFRSLLGYENENDFPNKLNSWSDSLHPDDKERVLKAFKDHIMDYSGKTPFDLEYRLRKKDGEYRWFRAVGKTIRKDDGEPVLVAGAIEDITTKKNKEEFDKKINGMIKSLYDSIAGITTAITETTEKTVEIAGVQEKITDAAQDTKNQTDETLKLTDL…	119.249	1902.86	2234.4	2346.32	2443.83	3423.24	3800.68	Present	Present	Present	Present	Present	Present
LCVA_842	842	885395	885901	507	reverse	SEC-C motif family protein				MSLIEEWRQQVYNIATNKKQMEKFWDNYFKKEKVIYKDLLKDPSKEVKGKVKDLAEKYEMTVHEMAGFLDGINESLLKANSIDDITEDTDVSLKFDNEKLYKNMVEAKADWLYNLPEWDKIFSKEQRDEMYKEQKKAHTVVNPKKIGRNDSCPCNSGKKYKFCCGKNK	128.785	1647.59	2132.22	2184.89	2230.9	3713.21	3518.79	Present	Present	Present	Present	Present	Present
LCVA_843	843	886030	886284	255	forward	putative membrane protein				MKRVKHFLALVSIFVLALMYVMTLFAAFFDDSKSLIFFKISLALTIFIPCLLWILGIFIRISGNKGKKDKAKSMKTEENFSDKR	140.522	1483.94	2014.58	1793.23	1817.56	3508.76	3086.88	Present	Present	Present	Present	Present	Present
LCVA_844	844	886446	887735	1290	reverse	adenylosuccinate synthase	purA	K01939		MVTAVVGANWGDEGKGKITDTLANEADIVIRFQGGANAGHTIINNYGRFALHMVPSGIFHSNILNIIGNGVALDIPKFVAEIDSIVKKGVPTPNIIVSDRCQVVMPYHILFDQCEEERLGKKSFGSTKCGIAPFFSDKYAKIGFQINEIMDDDYLKDKLSQVLSIKNVILTNLYHKDPIKLEELMETIHKYRDMIKPYVKDTSKILYDAIKEGKKILLEGQLGTLKDPDHGIYPMVTSSSTLAAYGAIGAGIPPYEIKKIVTVSKAYSSAVGAGVFVTEIFGKEGDELRNRGGDIGEFGATTGRPRRIGWYDCVASKYGCRLQGATDVALTVLDILGYRDEIPVCTGYEIDGKVTDEFPVSLKAEKAKPVYEYLKGWKCDIRGIKKYEDLPENCRKYVE…	128.382	1733.65	2012.5	2167.68	2210.34	3941.8	3263.14	Present	Present	Present	Present	Present	Present
LCVA_845	845	887762	888664	903	reverse	EDD, DegV family domain protein				MERIAILTDSNSGISKENISEHELLGISSKDLKDVFIVPMPFYINGDMYYENVDITQDEFYKRIDEPDTKITTSMPAIGDLMDRWDELLKSYDKILYIPMSSGLSSSCQTAIALAEDYDGKVLVADNHRVSVTQKLSVYQAIKLLEEGKSAKEIKDFLEKTKYESSTYITVATLEYLKRGGRLTPAVAMLGNILKIKPVLQYQGGKLDTCAVARTMKQAKKKMMAVINKDLNEKFFDSSAKDCVISISHTNAISEAEIFKNEILEEFPNQNIIIDPLPLSVACHIGPGSLAVTASSRHNL	135.643	1863.19	2189.2	2279.61	2437.06	3945.07	3720.45	Present	Present	Present	Present	Present	Present
LCVA_846	846	888767	890386	1620	reverse	chaperonin GroL	groL	K04077		MAKDIKYGEEALKSLKAGVDKLSNTVRVTLGPKGRNVILEKSYSTPLITNDGVSIAKEIELEDPFENMGALLVKEVATKTNDIAGDGTTTATVLAQAMVDEGVKNLAAGANPVVLRKGIKKATDCAVDALVKMSQKVNGKDQIAKVASISAGNEEVGQMVADAMEKVSNDGVITVQESKTMQTELDVVEGMQFDRGYLSSYMVTDTDKMEAVLEDPYILITDKKISNIQEILPLLEKIVQSGSKLLIIAEDVEGEALTTLILNKLRGTFNVVAVKAPGYGDRRKEMLQDIATLTGGTVISSEVGLELKDATVEQLGKAKSVKVNKDNTIIVDGEGNKKDIEERIASIRKQIEDTTSEFDKDKFKERLAKLSGGVAVIKVGAATEVEMKEAKLRLEDALN…	113.069	1971.28	2159.75	2309.81	2462.55	4000.59	3736.64	Present	Present	Present	Present	Present	Present
LCVA_847	847	890411	890695	285	reverse	chaperonin 10 Kd subunit		K04078		MKLVPLSDRVVLQQCKAEETTKSGIILTTASQEKPQEAIVIAVGPGGNVDGKDIKMQVKEGDKVIYSKYAGTEIKLDGEEYMIVKQSDILAIVK	142.558	1780.29	2033.74	2106.56	2282.8	3244.57	3895.69	Present	Present	Present	Present	Present	Present
LCVA_848	848	890967	893201	2235	reverse	DNA gyrase/topoisomerase IV, subunit A family protein		K02469		MATPERIIQTEYSDEMQKSYIDYAMSVIVSRALPDIRDGLKPVQRRTLYDMYELSIRSDKPYRKSARIVGDTMGKFHPHGDSSIYESLVVMSQDFKKSVPLIDGHGNFGSIEGDTAAAMRYTEARLFPITEDAFLEDLDKDVVDFVPNFDETEKEPSVLPVKIPNLLINGAEGIAVGMATSIPPHNVGEVIDGLIAYMKNPEINTYEMMKIIKGPDFPTGGIVANKDELLNIYSIGEGKIRIRGKVAYEKGKNGRQNLVVTEIPYTMIGLNIGKFLNDVYSLVENRVTSDITDISNQSAKEGIRIVIELKKGADATNIENLLYKKTRLEDTFSVNMLSVVDNRPETLGLIPILRKTSDFQFELCKRKYEYLLQKERGKKEIQEGLIKACDVIDLIIEII…	109.758	1873.86	2086.58	2133.91	2336.5	3711.65	3723.34	Present	Present	Present	Present	Present	Present
LCVA_849	849	893261	895183	1923	reverse	histidine kinase-, DNA gyrase B-, and HSP90-like ATPase family protein		K02470		MSEKKVYNDSSISILEGLLAVRVRPGMYIGSTSRKGLNHLIYEIVDNSVDEHLAGECDTIYVTLKKDGSCTIKDNGRGIPVENKKFKIPAERVVLTTLHAGGKFNNNAYKTSGGLHGVGSSVVNALSKYMDVKIMRDGNIYHDYFEQGKPALSLIDNALPIIGKTKERGTEINFLPDPEIFERTDFKEDEIKSRLHETAYLNPNLTIIYKDERGEIPEELTYKEPEGIKGFVKDLTGISESVTPIIYYKGESENISVEVAFQYINEFHENILGFCNNIYNAEGGTHITGFKTTLTTILNAYAREIGVLKEKDNNFTGADLRNGLIAVISIKHPSPRFEGQTKTKLDNPDAGKATGKVTSSEIQLYFDRNLSVLKSVLSCAEKAAKIRKTEEKAKTNLLT…	151.741	1847.67	2110.39	2093.4	2379.89	4111.66	3575.62	Present	Present	Present	Present	Present	Present
LCVA_850	850	895249	895689	441	reverse	dUTPase family protein		K01520		MNSEHIRIKYHSKEIEKLRYIEGKSDWIDLRVAENVILKKGDFKLIDMGISLELPKGYEMLLVARSSTFKNFGLIQTNALGVIDESYSGDDDHIMMPVYATRDTKLSINDRICQFRIIKHQPEIIFDEVDFLNKKSRGGFGSTGVR	168.782	1745.94	2042.56	2129.22	2347.64	3929.19	3507.83	Present	Present	Present	Present	Present	Present
LCVA_851	851	895693	896703	1011	reverse	NAD binding domain of 6-phosphogluconate dehydrogenase family protein		K00057		MAKISVLGAGSWGMAISILLTKNGHDVTIWSFSKEEEEKLKKTRENENRLPGVILPDSVEITSDDKKAVYGADLVVVAVPSIATRSTAERFAVLLKGKRVVTLTKGIEEKTLKIQTEILEEFLGHDTKIAVLSGPSHAEEVAILQPTVVVVGSKDKELAKYCQEIFMNEVFRVYISPDVVGIEIGASLKNVIALAAGMSDGLGFGDNAKAALITRGIKEISNLAIKMGGKAETLSGLSGIGDLIVTCESHHSRNRNAGFYIGQGMTAKEAMDKVSMVVEGVYSAKAAKALGEKYNLELPIIDAVNRVLFEDASPRKEVIDLMNREKKSEISEGEWK	160.62	1994.66	2142.01	2308.28	2470.47	4356.5	3701.1	Present	Present	Present	Present	Present	Present
LCVA_852	852	896703	897356	654	reverse	acyl-phosphate glycerol 3-phosphate acyltransferase	plsY	K08591		MYRLFSALIGYLFGNFLFGYFYCKLHNVDIRTKGSGNVGATNTVRVMGVLPGILTLLSDCFKVCLAALASYLIFTKLGCEKDYVNLLKVYASAGAIIGHDFPFILKGKGGKGIASSLAFTCIVLPKAVPISVSIFIVTLLITKYVSLSSIFAAISICVHAVVFYIIGLLTYTKKYNYEVLIIVAVLSALAIYLHKGNIKRLLNGTENKLSFHKDKEE	148.442	1871.96	2069.94	2246.4	2394.38	4264.22	3630.26	Present	Present	Present	Present	Present	Present
LCVA_853	853	897356	898681	1326	reverse	GTP-binding protein Era	era	K03977		MGKPIVAIVGRPNVGKSTLFNTLSGERISIVSDTPGVTRDRIYSDVTWLDKTFTIIDTGGIEPDTDDIILEEMRNQAVIAMESADIIIFLVDLKSGLVESDRTVCDMLRRSKKPILLVVNKVDDFNKYKDDVYEFYNLGIGEPIPISASGKIGLGDMLEKLSENFPKNSNEDEDNEIPKIAIIGKPNVGKSSLVNYLSGEKRSIVSDIPGTTRDAIDTKVRYNNKDYIFIDTAGLRRKSKIKEVLERYSIVRAVAAVEKSDVVIIMIDATEGITEQDAKIAGIAHERGKAIIIAVNKWDAVEKDNNTMNDMIKKIRFTLSFMSYALIIFISVKTGQRTGQIFSSIDKVVENNSQRLQTGILNEIIAEAVAMQQPPMDKGKRLRIFYATQVSVKPPTFVL…	170.063	1942.66	2074.2	2181.27	2363.6	4491.08	3677.26	Present	Present	Present	Present	Present	Present
LCVA_854	854	898762	899061	300	reverse	flhB HrpN YscU SpaS family protein		K04061		MNEKKDQTKEFDKDKTAVALSYEPGDEAPKILAAGKGQIAERIIKEAKENDVPFYEDKKLALALSKLEIGDTIPPELYDVVAEILVFVDKMDNLKSKLK	165.11	1756.33	2052.52	2026.24	2354.03	4510.02	3584.26	Present	Present	Present	Present	Present	Present
LCVA_855	855	899076	899432	357	reverse	conserved hypothetical protein		K07460		MKVKSQNKAKGDYYENLAGVFLEKEMKYNIISKKFRGKIGEIDIIAKDEDYLVFIEVKYRKNTMFGYPEEAVDKRKQNKIRLTANEFLKRYGIKEDTNIRFDVVSVLKNQIKVIKNAF	158.93	1625.61	1978.35	1847.29	2213.08	3896.85	3677.64	Present	Present	Present	Present	Present	Present
LCVA_856	856	899587	901464	1878	reverse	flagellar hook-length control FliK family protein				MHIQDFIEKFKGQLPANNNAIGKSKISSNSITSESALGNTGDVFEGTIKEIKGNKVTIMLPDGKTIDARLEADINLSEGNSFFFQVKSNDGNTIEIVPYKNSEIDNPIIQNAIKDAGLLLNDKSIELVNSLMEEGLSIGSENLSRFGRILAKYPNIDVTTLIKMDEFHLDITPENIDNFIRFKEQNNAILNDGKEFLNNISKELEKMNINKDDAVNIMKNMIESITENDIAFGNEENIFSETENRTLSETENVTISEAENGKKSAINENESDIEIFGEKADKSSNNAVSEENAIEEVSESVKNVVKEKAVDDITSSLTYKAEDSVKNINWQENENIISGLKIKDTNELNSENSVFNLRDEILKDINNPEIKDELYTFFNKDGNLKSNISEKDILNILNE…	112.29	1632.83	1936.84	1843.1	2120.54	3221.8	3524.25	Present	Present	Present	Present	Present	Present
LCVA_857	857	901517	902155	639	reverse	ribonuclease HII family protein		K03470		MTKEERLNREIKRTEKAMAFDKEYMDEYEYVCGIDEVGRGPLAGPVMAAAVILPKNCDILYINDSKKLSPKKREEMAKKIEEIAISIGYGVIDEKIIDEINILNATKRAMKIAIENLSVKPDFCLIDSVKLDNVSISQKSFTKGDEKSMSIAAASIVAKVKRDKYMVEISKKYPEYNFEKNKGYGTKEHIYMLKKYGYSDIHRKTFLKFLSE	111.59	1703.56	1960.77	1926.11	2131.06	3118.81	3474.5	Present	Present	Present	Present	Present	Present
LCVA_858	858	902178	902849	672	reverse	signal peptidase I	lepB	K03100		MLNDNDDYKNGYLEDISDDYKLGYIDEKEEPKKDKAITYEEEIEKREQKRKDGIFFIFYIIFLLCIAFLIVKFVGQRSIIIGSSMNNTLRNKDNVIIDKITYKLSKPKRFEIIIFPDKRNKSVSYVKRIIGLPGETINIDKSGNIYINGKLLKENYGKDIIIDPGRAIKPITLAKDEYFVMGDNRNNSEDSRFNLIGNVHRRNIVGRVIFRFYPFNQMRGLLP	144.67	1681.23	1949.93	2007.33	2081.18	3096.18	3393.19	Present	Present	Present	Present	Present	Present
LCVA_859	859	902861	903745	885	reverse	ribosome biogenesis GTP-binding protein YlqF	ylqF	K14540		MENKNNNNEKSNLNWYPGHMEKAKRNILDDLKLVDLIIEIVDARIPYSSSNPLISEITKNKRRVLVINKIDLADDRVTDEWIDFYKKNDLIYLPISALNKGTKNTIVKISKEACKDKIERDKKRGLRNRKLKAMIVGIPNVGKSTLINTLVGKASAKTGNKPGVTKGRQWIHASNELDFLDTPGVLWPKFDNKKIAENLAITGAIKNELLPFLDLADLLIKKLNLYYEGTLQKRYNIEYGMETFEILKKIARDRGYLLSQGKENIDKAAEILIQDYRIGKLGRVSLERPIDFFD	153.637	1733.46	1955.96	1901.13	2070.34	3222.33	3442.11	Present	Present	Present	Present	Present	Present
LCVA_860	860	903868	904479	612	reverse	signal peptidase I	lepB	K03100		MKKIQIKKIRIIPERRKDSLDFNRRRKKFDFLKLRHRLIFLLEILLVILLSYFLARSFGIRVQNVGPSMESTISDGNYLLTDRIIYKIKKPSYNDIIVFKPKNSNTNISIKRVIALPNDTVQIKGGIIYVNNKMRQELLKVDEIRDPGLAEEKVKLKKDEYFVLGDNRNNSEDSRLFSIGNIKKSDIIGKVWFNLNFKHIGIL	133.062	1637.43	2008.72	1863.24	1980.97	3563.31	3372.9	Present	Present	Present	Present	Present	Present
LCVA_861	861	904556	904909	354	reverse	ribosomal protein L19	rplS	K02884		MSADKIIREIEDGELKSDIADFNVGDTIKVHNKIREGNRERIQVFEGIVLKRQGASNRETFTVRKISSGVGVEKTWPLHSPNVEKIEVVRKGKARRAKLNYLRNRVGKKAKVKEVLG	130.808	1852.23	2013.74	2098.86	2254.6	4011.64	3708.76	Present	Present	Present	Present	Present	Present
LCVA_862	862	905007	905771	765	reverse	tRNA (guanine(37)-N(1))-methyltransferase	trmD	K00554		MKFDILTLFPEMVQSGLNDSILKRAIENNIISINTVNIRNFTNDKHGHVDDYPYGGGAGMIMQAQPIYDAYMDIVKHSGENFNNNLDNNDMISDKKIRTVYVTPQGKTFNQSMAHDFAKEEEIIILCGHYEGVDERVIEKIVTDRVSIGDYVLTGGELAAMVIVDSVSRLVQGVLHNDNSSSDESFENGLLEYPQYSRPSIWNGKEVPEILLSGDHKKVDEWRRKMSLLRTKKYRPDLFSKYDLSEKDKKLLEN	136.149	1941.38	2002.65	2213.18	2138.92	3875.75	3630.89	Present	Present	Present	Present	Present	Present
LCVA_863	863	905768	906286	519	reverse	16S rRNA processing protein RimM	rimM	K02860		MEEKLRIGIIGKAQGLKGEIRIYPTTNVFSDFLDLKNVFVKKENENIYKAFTIKSARISKDFCVVKFEEIEDRTQAKFLTGKEVYVDRKDAPKLSKDEFYYKDIIGCEVFSDDGRNLGTIKEIYETGANDVYRVVGEKEILIPAIKDVIQKVDISHKKIKVHLLKGLEDINN	135.478	1760.49	1986.33	1879.2	2179.48	3515.15	3652.56	Present	Present	Present	Present	Present	Present
LCVA_864	864	906343	906573	231	reverse	KH domain protein		K06960		MKELVEFIAKSLVDSPSEVTVTQREEGKNIFVKLHVASSDMGKVIGKKGRIAKAIRTVVKSAAQKSDKKIIVDIED	134	1786.57	1998.68	1898.01	2271.28	3435.26	3809.99	Present	Present	Present	Present	Present	Present
LCVA_865	865	906601	906846	246	reverse	ribosomal protein S16	rpsP	K02959		MAVKIRLKRMGQKKAPFYRIIVADSRSPRNGRFIEEIGTYDPKKDPSVYNLNEEAAKKWISNGAKPTETVQKILKLSGIIK	141.622	1872.96	2010.54	1950.56	2209.48	3323.33	3614.59	Present	Present	Present	Present	Present	Present
LCVA_866	866	906886	908232	1347	reverse	signal recognition particle protein	ffh	K03106		MAFEGLTEKFQAVFKSLRGKGRLKEADIKASLKEVKLALLEADVNFKVVKNFISDIQEKSLGQDVLNGLNPAQQVIKIVNEEMVSLLGSEKTDLRFAEGQDITIIMLVGLQGAGKTTTAAKLAEKLVKKSKNPLLVPMDIYRPAAKEQLVINAKKIEVDVFDSDMNNTVLDIAKKAVAQAKKNGNKVVIMDTAGRLHIDDDMMNELKEIKENLSVTDTILVVDAMTGQDAVNVSKAFNESLHLDGVILTKLDGDTRGGAALSIKAVTNIPILYAGMGEKFSDFEPFYPDRMASRILGMGDILSLIEKVEKNIDKEKALELSKKMNKKADFDFDDYLVSMDQMKKLGGIGSLLGMIPGLSGSKAEQIKNLIDDKKLTNIKAIIESMTIEERRNPKLMNPS…	128.943	1884.21	2030.07	2127.53	2238.89	3452.92	3658.41	Present	Present	Present	Present	Present	Present
LCVA_867	867	908232	908561	330	reverse	helix-turn-helix , YlxM / p13 like family protein		K09787		MEDKIKQGNLYEFYGELLNPHQKKIYEDYVLNDLSLGEIAENEGITRQGVHDLVKRATITMENYERKLLVMKKFYSIREKLLTMKNLLKKENINKEALISLINEIDGEL	116.442	1630.37	2118.3	1903.34	2072.16	3539.08	3704.35	Present	Present	Present	Present	Present	Present
LCVA_868	868	908701	909612	912	reverse	signal recognition particle-docking protein FtsY	ftsY	K03110		MGNFFQRLFGGLQKSREGFVNDVDNVFLGYEKIDDDLYDDLEEVLVMDDMGINTTDDIIDELKSYVKRERIKSPAVMKEKLIKIMSDKLKVPDDAYDFLNEKSIIMIVGINGVGKTTTVGKLAKKYEDIGKKVIIAAADTYRAAAREQLTIWADRAGADIIGSEIGSDPSSVIYDAISAMKSRNADILIIDTAGRLHNKANLMNELSKMNRIILNNAPSLKKETFVVLDATTGQNAISQAKEFSEVTDITGIVLTKMDGTAKGGIIFSVAKEINCPVKYIGVGEAAEDLEKFNSEEFSKALFG	117.759	1891.57	2076.59	2174.81	2370.57	3620.15	3580.14	Present	Present	Present	Present	Present	Present
LCVA_869	869	909678	913235	3558	reverse	chromosome segregation protein SMC	smc	K03529		MYLRSIEMQGFKSFANKIVLDFHNGITGIVGPNGSGKSNVADAVRWVLGEQSAKQLRGQNMQDVIFAGTENRRPLGFAYVSITLDNSDHVLPIEYNEVTVSRRVYRSGESEYLINKSPCRLKDVQELFYDTGIGKEGYSIIGQGQIDKILSGKPEDRRELFDEAAGIVKYKKRKEAAEKKLDSERANLLRIDDILSELENRVLPLKEQSDKAKKYLSLKENLKQLELALFIKDNQNLSEEKDKISKNMEIVHNEYEKRQNELEEIKKQNIDLETGIKDYEIKIEEIRNEENKFIDEKNEIEKEISILKEKINNSKENEDRVLKRIKEFDEEKKTKEDARENTLKENENVEKGLNEIRENLKKYIDKKVSIENKISDIDKKINTFSERIIEILNENTSYK…	149.689	1802.21	2050.01	2002.41	2446.93	3725.55	3710.86	Present	Present	Present	Present	Present	Present
LCVA_870	870	913239	913931	693	reverse	ribonuclease III	rnc	K03685		MDDLKELEDRIGYNFKNTNLLKKAVTHSSYANINRLPEHSDNERLEFLGDAVLELISSEFLYKKFPDYDEGRLSKIRAGLVCEPTLSYCTEEIDLEKYILLSAGEEKTGGRNRKSIKSDAMEAVIGAIYLDGGFLAAKNFVFKFILTDIENKIKYHDCKTSLQEIVQAMHNEKLTYELVKEEGPDHDKIFYIEARIGDKVIGTGKGNSKKRAEQEAAFMGIKFFENKNKG	175.017	1812.65	2088.23	2037.44	2200.82	3614.46	3606.06	Present	Present	Present	Present	Present	Present
LCVA_871	871	914006	914239	234	reverse	phosphopantetheine attachment site family protein		K02078		MEFDILKKSIADVLSVDPNEITMDSTFEEDLGADSLDLYQILLDVQDQLDFTVDEKKAVNVKTVKDAMDLIMSAKKD	220.585	1789.58	1979.73	1877.38	2282.43	3787.77	3682.46	Present	Present	Present	Present	Present	Present
LCVA_872	872	914251	915246	996	reverse	fatty acid/phospholipid synthesis protein PlsX	plsX	K03621		MSEIVKVALDCMGGDNAPGEIVKGGVEAVNSSENIEVMLYGDSEKIKESLKGLTYDENRISIHNTTEVIGTAEHPVTSITTKKDSSLVRALKAVKEKEADAFVSAGNSGAILAGGQLIVGRLKGVKRAPFAPIIPTEKGPALLLDAGANVDCRPECMIQFAIMGSIYMQSVLGRKPKVGILNIGAEEEKGNALVKESFPLLKSCDKIDFIGSVEARDVVFGKADVIVCEAFAGNVVLKMFEGTASLFLKLIKRAFKSSFRSKIGAALSVSALKKELKSYDTSDLGGAMMLGLRGLVVKVHGNAKKTEIKNAIMQCIDFKKQNILSNIEKEL	222.158	1744.63	2025.2	2031.03	2185.01	3816.14	3543.22	Present	Present	Present	Present	Present	Present
LCVA_873	873	915421	915612	192	reverse	ribosomal protein L32	rpmF	K02911		MSICPKNKSSKGRRDRRRANWKMSAPTLVRCSKCGSLMMPHRVCKNCGSYNKRVIVSKNDDEN	218.49	1586.86	1968.86	2045.18	1888.17	4137.82	3242.37	Present	Present	Present	Present	Present	Present
LCVA_874	874	915616	916134	519	reverse	conserved hypothetical protein		K07040		MLIDIERALKEIGYKKVFNVSYDDLIVKNHNSDFKAKPFSFSISVENKSGNALEIFSDFVVAFDTVCDRCLTDTEIKLPILIEEELRLVNHTIDYDDDNAPFIEGEYLDTDKLLHEWILLNMPSKVLCSNDCKGICYKCGKNLNIGDCGCDRTSTSLQMEKFKEIFDKFKEV	221.166	1744.52	1994.73	2182	2062.64	4598.86	3579.13	Present	Present	Present	Present	Present	Present
LCVA_875	875	916276	917538	1263	forward	HIGH Nucleotidyl Transferase family protein				MKVTAVISEFNPFHKGHLLPLNYAKEKLKSDFTISIMSPDFVQRGEPAFFSKYERTKLALLAGYDAIINLSVLSAISSAEDFSEGAIKTIKNIGIVTDIVFGAETDDIELLEKISNILLNETSSFKEKLTAYLLKGFSYPKSLFSALKEEFLFKDEDIEFLKSPNSILAIEYIKAIKKYSLNISYHIIKRENGNYHENDLSLSAESIRKFILENEKLKLSEKNFLVNDKTLTELSSVFPKECFKEISYLIENNMYLSWNDFSSMLHLSIINYFFKTEPRNDIERRIYNLISKYKNPTDFIDIIKTKNRTYTNISRLMIRFLLSIDDDTFKRAKFKSDSFPYFIHILGFRKISSDLLDFIQEKSSVPIILNVKKDVENLNSLEKYNFSLEAYSNTIWKIA…	214.935	1487.21	1979.67	1790.51	1928.94	3621.25	3394.71	Present	Present	Present	Present	Present	Present
LCVA_876	876	917783	918619	837	reverse	flagellar hook-associated family protein				MSGLNIKNPNWNGWTSSSIHSLFSGFNTSGVSSLSSIAGDFSEIKNGSYGRLVRAYYDKIEKPLKNQKKSSVSNLKKDVNVDNAKKELKEKNSEKVDKNILKEQKKVSVDAGKLQRAGIALTGEKSNIEMSAFKKSYVRGEDGVWGYDYDKDKIYKAVEKFADSYNKVIDSSDKLQTGEADKYVSNMLNITRKNADELEKIGVHVGPNSKIKVDKDAILKGDASKIRELFSGDKGFAKKIAKESEKLQKSFSIDKKSYNYKGKYNVNNNLNDLFSSII	134.258	1779.43	2030.12	2074.46	2207.85	3556.26	3807.19	Present	Present	Present	Present	Present	Present
LCVA_877	877	918708	919382	675	reverse	uracil-DNA glycosylase	ung	K03648		MSKIDNDWLVVLQNEFKKKYYRDLYQKVLYEYEHFTIYPKKEDLFNAFHVTPYKDVKVVILGQDPYFNEGQAHGMCFSVKPGVKIPPSLMNIYKELNLELGLKIPNNGYLMKWAKQGVFLLNTVLTVRKGQPNSHKDIGWINFTDAVIESLNKIDRPVVFLLWGNNAKEKKKFLNNKKHLVLEASHPSPFAANRGFFNCNHFKLANEFLEKNNIQGIDWQIDDI	102.716	1647.03	1931.41	2010	1977.17	3112.34	3547.71	Present	Present	Present	Present	Present	Present
LCVA_879	879	921632	922576	945	reverse	response regulator		K03415		MDTNILLESGTNELEVLEFTVSNIHYGINVAKVLEIMPYEEVTPIPNSHPFVEGIFMPRDTIISVINLKKCLGYETDKNDKEGLLFITNFNNLNTAFHVDSVQGIHRVSWEDINSPDSTINSSNGGGSATGVLKYEDRLIVILDFEKIVAEINKETSLKVSELDNYESKDKSNSPIIVAEDSKMLMKMIRDSLEKAGYTNLIINYNGKEAWDKITKFKEEGDVLDKVHCIITDIEMPQMDGHRLCKLVKSDDELKHIPVIIFSSLINSDVRKKGESVGADEQLTKPEIGKLVHAVDRLVKEYEDKRNEKENSEK	105.322	2091.81	2041.59	2193.7	2331.81	3760.22	3711.13	Present	Present	Present	Present	Present	Present
LCVA_880	880	922597	923421	825	reverse	hypothetical protein				MVLNFILPLTRDSIRTHNKSMMILNFIDFNDKIMNDIVQFKGKNMKNKKITAIIMILLTSFFFTGCGTKLVKLKKGEEEAAISYASSVVAKYNKNQDKGYIKKAYKKSSSKKGEKKKDSNKKDDNSQNSTVKDNDSPSLSDVLSVKGVTFTGKSFEVMDEYKNSDKSFVAPLKPKEGKSYLVYKVSAKNTTGADINVDLLSQNYIYFLKVNGSNPVQNEITILLNDLSTYKGTVKAGEEQELVLLFQFDKGKLKDIKEKSLEIKKNDKTVKINL	102.804	1877.02	1995.82	1988.31	2369.69	3728.1	3913.89	Present	Present	Present	Present	Present	Present
LCVA_881	881	923384	924892	1509	reverse	HAMP domain protein				MKSFNFKLFNIKKKPILYKQIFGIIITDIFCIVLFLVLANTFFLGKIYRKEKVKTLTVAYKSMVLENNMKQLYKKSYRNEFEKMCLNGNLSIVVMAPDGKIVMSSTENNATERAIESFKKSVFFSNKNHHIYYSTGSYTIEKQEDKEMDGSFLVLWGSLPDGNIVFIRTAMESMKESAKISNRFLAVAGIMAFSLSYFLVSYIANRITKPITELSDLSRRMKDLDFNAKYTKRKKENEIDILGKNFNDLSDTLEKVIGELKASNKKLTHELDILSESDKMRKEFLSNVSHELKTPIALIEGYAEGLSDGICEDEESKNYYLSVIIDESKKMDKMVKQLLSLNRLEFGNEDIEVLRFDIVPIIKGLIKEADILLKKYEVTVLPLEDKKVFVWGDSFLTEQ…	98.8582	1856.2	2052.49	1935.84	2278.09	3640.58	3810.55	Present	Present	Present	Present	Present	Present
LCVA_882	882	924879	925559	681	reverse	transcriptional regulatory , C terminal family protein				MDKTKILVVDDEMRIRKLVRDFLTKEGYDVYEAADGREALNYFHEIEKLGLIILDVMMPYLDGFDTLKEIRNQSEIPVIMLTAKTSEEDEINSFNNGADEYVQKPFSPKILVARVNALLRREKSDLQKNRVLKAGNINVDVVAHSVSCNGEEVILSVKEFELLEYFIRNKDIALSRDTILNNVWNYDYYGDARTIDTHVKKLRNKLGNCGNYIKTVWGLGYKFEVV	111.668	1845.69	1997.35	1993.87	2402.88	3853.31	3864.59	Present	Present	Present	Present	Present	Present
LCVA_883	883	925605	926213	609	reverse	hypothetical protein				MAYDIDKTKKIKNESSLVSDAFIYLDKNICDIAIKEQKAIDYLTKQLDNADKDELLSLYNKFIKENFFKTENGIVFLYMLRTNLIRVFKVDEDKLLKIPAVKRNNIEKDKEINKELKHLRENYKKGMRYKNKFIMSCVIICILVVAIGGMFFILHTSNMPTIINYETKIQNKYSNWEEDLKTRENKIRKIEIKLNIKNKNKK	100.688	1879.46	2040.02	1889.01	2619.4	4165.43	3875.07	Present	Present	Present	Present	Present	Present
LCVA_884	884	926325	928145	1821	reverse	uvrD/REP helicase N-terminal domain protein		K03657		MLDKRQMEAVTHFGSPCLIIASPGSGKTTVIIERIRFLINKKNVDPSKILVITFTNASVNEMRDRFLKLERKNQSVIFSTFHSIFFHILKKELKFQTSDIINEKTKREFLRYSLKQNNINIDFTEELYKELLKEFFIIRQNKNHGNHDIKNDKDKSCYVNIFNTYEKIKYKYKKIDFLDMIFLTLKLFKEKKEILMKWKNEFSHILVDEAQDMNDMQYELLKMLSNENVFVVGDDDQSIYGFRGANPKIMLSFKNDFKNAKLYYLEKNYRSAKNIVYLSKKVIENNKCRYNKNILAANERIASIYYMEFNNLKEEAKYVANRIYNLIKFDKYKKDKTAILVRNRMIASSVLEELKNKKIKVKGKIKCNYNNKYILTFKAILHLALKNNEQLYERKYIFL…	88.2219	1620.08	2204.91	1934.28	2567.34	3847.82	4184.73	Present	Present	Present	Present	Present	Present
LCVA_885	885	928147	929616	1470	reverse	glutamate--tRNA ligase	gltX	K01885		MQKVRTRFAPSPTGRMHVGNLRTALYTYLIAKHEGGDYLLRIEDTDRERYVEGAVDIIYRTMKETGLIHDEGPDKDKGYGPYVQSERQKIGIYMKYAKMLIDKGEAYYCFCNEERLAGLKQTIMSEGEEKTISIYDKHCLSLSKEEVQEKLKSKIPYVIRQNNPREGTTTFHDEIYGDITVNNAELDDMILIKSDGYPTYNFANVVDDHLMKITHVVRGNEYLSSSPKYNRLYEAFGWEIPKYIHCPLITNEQHQKLSKRSGHSSFEDLVDQGFLTEAIINFVALLGWSPKDNRELFTLDELVKEFDYKRIGKSPAVFDYEKLKWMNGEYIRKLTPEVFYAKAEPYIKKVIPSYMDAKKIADLVQGRIETFPEIESHIDFLKEMPNYDISLYAHKKMKT…	94.6524	1993.2	2354.88	2255.66	2657.43	4605.01	3896.99	Present	Present	Present	Present	Present	Present
LCVA_886	886	929629	930834	1206	reverse	hypothetical protein				MFNFFKKKNNSDLDEAFQKTLTDIQNLDDWDDPKKLERYILDSCEQIVSTTKEIEAEKKEYRVVTKYLKDVDFIEKLQGDKSKKLKSLAKSLCEFTKAENQFKIRKKIIKESDYSLIETSENEIVKTLDRLKKNEIYQSKVKKDLNNLEGEKGTIEIERDNIKRAESNSKIIGILLLGLFAISIISVFIVESVFDLDITWYFFSIILFFTMGFLVFFLWTSSLKRRRKKSLKYINRLIPMLNSSRMKYANITNAINYVYNMYNVRSYSELLLLHENYMKEKRARDSFVKNNHDLEIATERFLEYISSLGLYDSSIWESRASAIINEKDMVEVRHSLVQRRQKIREQINTNTKSVKLERDEIDKTMQEHNFFVPEILEIIHSVDKLCGLNQYKSKQGNIE…	108.349	1936.95	2344.21	2147.71	2566.94	4627.59	3993.57	Present	Present	Present	Present	Present	Present
LCVA_887	887	930852	931667	816	reverse	conserved hypothetical protein				MSELILCKAPLAYIPFYIENAGINIYSLEELSYLSIKHTDLITEELMSSEFTKWIGEELFETTLQKELDDMIAKGMTLNLFMGRILKYAGYLTERELRETVLKIAVFQNKSEAEIRKIRADRLLSLERFSDAIPEYISILYDKDKLSLNETQEGNIYHDIGACYSRMFFFSEAKKSFKIAYDKNHNIETLKELLFLMLILKDEEGFNSIINEYLITPDIEDEVKSKFNKINESRDIHDFLYEIDRDMKEDKEKVNSLIKIWENEYTKNNGI	115.036	1903.94	2399.03	2306.77	2669.37	4293.6	4014.38	Present	Present	Present	Present	Present	Present
LCVA_888	888	931801	933039	1239	reverse	conserved hypothetical protein				MNSIYFGIDLGKKNTILSFFDDSKKEPESVSTIMGSKEYQIPTVIAKRIGIEQWFYGKEAKEILQIGNVSEIFDLVSKALNDEEVILDDKNYKARDLFCMYLNYLLSISGLPYTKEYNSFLIITVPTLSTDVIELCSLIAKNLNIDENHIFIIDYMEAFYYYALNQEKETYLKNVILFECDSEEVKYDIMTLNREKSPIYVDVKSGIKMLQGEKKDTAFYNIVTNMDVLRNSSSVYLVGEGFDGGWMQDSMKYLLSGRRVFIGKNLYSKGACFYGYIKNEHIPWNYFYIGNNELKLSVSLKVTENNEMKFYVLQKMGENWFKSKSECEVILIGDNEIDFWVQRVNKRENKIEKIVLTELPKRETATTRLKISSKAVSDKEVIVNISDLGFGEISPSSGL…	133.328	1976.82	2567.14	2329.81	3137.47	4903.66	4292.89	Present	Present	Present	Present	Present	Present
LCVA_889	889	933055	936669	3615	reverse	hypothetical protein				MKDKILKMSENRFLNEKVKISIIPNNLKIEGFEGDKLSGSFIIKSEFNNEAVGFIYSSNPYIILDNPTFCGTLCKIHFHINTKLFEGDVLKGFFDIVYSSGDLKLHFEINIKAKPINSSIGEIKNLNDFVRLCEINFNEGLYIFHNKYFYNLIKDLDENLKLLYEGYIKAVPSAKNLENFLEDALLKDKLTFDVSTHNFYYKDAKDDCKGEFYVKRSTWGKLEIIVTTNADFIDLSSKKITDNDFLGREFKYEFSIIKKKLHKGKNYAEIILFDGLFSEKIEVEVSLFNENYILDKNYIKKKKYIGNIVNDIILYKEKKDNIIVTGRKLYRNLINIYKIDHYEESEIINKILENYSDKNPTEMEEYLVFKMPVLSRLLITHTKILSGKMEEALSLIEDL…	131.435	1855.98	2767.01	2349.85	3096.86	4534.42	4587.94	Present	Present	Present	Present	Present	Present
LCVA_890	890	936771	938540	1770	reverse	arginine--tRNA ligase	argS	K01887		MKTILELITEEMKRGFTSAGYDEKFASCSLSNRPDLCEYQCNGALSAAKEYHKNPMDIANDVVNKISGSNVFSEVVVAKPGFINLKVQGAFLADFVDSMRKDKERMGYEKEPVKRTVFVDYGGPNVAKPLHVGHIRSAVIGESIKRILKFAGHTVYGDIHLGDWGTQLGQIICELQDRKPNLPYFDDNFTGEYPKESPFTISELEDIYPAGSKKSKESEEFHKRAMDATYKLQKGHRGYTEIFKHIIDVSVKDMSKIYDRLNVHFELWKGESDADPYIPDMIKDMKNKGLAYESNGALVMDVDEPEDKVDMPPIMILKSDGAANYNTTDLATLVWRMNEYHSDEVVYVVDKRQDLHFVQLFRCAKKAGICAPNVRLEFIGFGTMNGKDGKPFKTRTGGV…	102.821	1992.97	2375.5	2431.38	2403.48	5266.12	3909.82	Present	Present	Present	Present	Present	Present
LCVA_891	891	938545	939048	504	reverse	queT transporter family protein				MKKSTVYVTMGAMIAAIYTVVTVYVQAFGLANGAIQVRISEALTILPIFTPAAIPGLFIGCILSNTITGCAIYDIIFGSITTLVAAILTRKLRHTKFLFFLPPVVLNAIIVPIILKYAYKLEDAYLYLVMTVGIGEVISVMVLGYILKKFLMPFKDKFFNLYSVEKE	76.7044	1924.63	2327.07	2290.17	2271.46	5047.03	3905.81	Present	Present	Present	Present	Present	Present
LCVA_892	892	939132	940001	870	reverse	conserved hypothetical protein		K09766		MNLFEGLEKFGFSGKKEFDITKDDKDKEKEKKKLAEKEAAKKQEPDEKSYILDRSEKCPVCDKEFTTKQVKSGKVRRKGQDEDLRPRSIGVDTLKYDVTVCPYCGYASLNKSFEHVSVTQIRLLKEQVASKFKPGEIKNSEIYTYDEAMERYKLALVSAMVKRAKTSEKSYICLKMAWMLRDIVKDMPSETPEQKKLKSEKNEEYLGYYNQAFEGFLKAISEEMPPYFGLQTSTLEFILVNMAVFFKKYDIASKLLSNLLGSPSTPPRLKDKAIDLKQEIVDAIKNQKN	84.8805	1835.36	2354.4	2186.78	2328.39	4899.16	3975.67	Present	Present	Present	Present	Present	Present
LCVA_893	893	940011	941678	1668	reverse	glutamine--tRNA ligase	glnS	K01886		MEENRTKNFIELEIDKDLQDGVYDHVVTRFPPEPNGYLHIGHAKSIILNSGLAKEYGGVFHMRFDDTNPTKEKSEFMDSIIEDVKWLGADFDKIYFASDYFETMYEKAVLLIKKGKAYASNLSADEIREYRGTLTEPGKDDPNRNRPVEESLQIFSDMKAGKYEDGEMVIRAKIDMSSPNINMRDPIIYRVAKKYHQRTKNEWCIYPMYDFAHPIEDAIEGITHSICTLEFEDHRPLYEWVVNETEWDMPPRQIEFAKLYLTNVVTGKRYIKKLVEDGIVDGWDDPRLVSIAGLRRRGFTADSIRKFVELLGISKSNASAEYQMLEYCVREDLKPKCNRVMAVLHPIKLIIDNYEDGKVEKLIVPNNVENPKLGTREVPFSKELYIERDDFMIEPPKKY…	82.5731	1952.99	2226.46	2183.11	2120.66	3713.93	3619.4	Present	Present	Present	Present	Present	Present
LCVA_894	894	941726	942589	864	reverse	putative membrane protein				MWEKIERKFGKYAIPRLMNYIIGCYIIGYIFQFGYQYTQIDFLSYLSLDPYQITHITNGFPIPQFWRIFSWLMVPPDYNLFFALIMMIFYWQLGTALERTWGVFRFNIYIFSGILFTVIGAFILYFYTGQNVLVSYYMSRAFTTNYINMSIFLAFSLCYPNLQVLLYFIIPVKMKWMAIFYGIIVAIDFFTANLGGKVVIVSSLLNFIIFYILTRDYYRISNKNRSLKIKIKRAVKNQEHSRVLRHKCCICGRDEKSNPELEFRFCSKCNGNYEYCQDHLFTHPHKH	67.3345	1745.22	2052.48	1971.11	1985.71	2956.46	3642.1	Present	Present	Present	Present	Present	Present
LCVA_895	895	942786	944798	2013	forward	hsp90 family protein		K04079		MKEKHGNLSITSENIFPVIKKWLYSDHDIFLRELVSNGCDAITKLKNLDMMGEFQLKSNYNPKIEVVLDPKEKTLTVIDNGLGMDYDEVEKYINQIAFSGANDFIAKYKEKSDNDQIIGHFGLGFYSAFMVADTVEIDTLSYKNGAKAVHWSCDGGTEYNMDEGDYDEIGTKITLHINEDVLEFCNEYRIKEVLNKYCSFMPYEIYLSTVKDKSEEVKDSNKVESENTSKNENKQEEKPINDTTPLWTLSPSECKKEDYIDFYHKVFMDYREPLFWIHLNMDYPFKLKGILYFPKINNKYESIKGTIKLYNNQVFIAENIKEVIPEFLMLLKGVIDCPDLPLNVSRSALQNDGFVKKISDYITKKVADKLAGLCKTDRESYEKYWDDISPFIKYGCLSD…	70.8783	1855.77	2189.4	2089.11	2041.79	3056.73	3597.04	Present	Present	Present	Present	Present	Present
LCVA_896	896	944895	945158	264	reverse	putative histone acetyltransferase HPA2				MNSEYDNEVIECFLENQLQLFPEEVATNLEEAEVFLEDCLAQVFDTKEDAILYIKDGMDVDDLTDEEILLQPEVFSIPDGRYLVVEG	65.3977	1825.14	2127.26	2049.03	1996.81	2927.23	3495.98	Present	Present	Present	Present	Present	Present
LCVA_897	897	945238	949155	3918	reverse	helicase-exonuclease AddAB, AddA subunit	addA	K16898		MKTINDIDIKESTKKVTKETEKKEKGICWTLDQKKVIETTGKDILVSAAAGSGKTAVLVERIIKRVLDEKNPVDIDKILVLTFTKDAAKEMKDRIRKALWKKLQDEESTKGLKKRLKRQSIMVDYANISTIDSFCTNIVRNYFAKIGVDPNFRVIDEAESKILKEEALKDVFIEKYKDKKDNSEDNKKFLKLVSTYKYKNKDTEVREMVKSIFEKGETMPWPGEWLNGLIKIYNIENEKEFNELDMSKKILTFYKEYLHGVIGQIEKTREEYHYEYNYYDMDETMDNDIETINEWINHTGGTLAEFFAFILDDDKKSGAKFKNICKSENKELKEQFKDIRDQYKKKTNALKPKTLAKGMSVSDINDVFINEIQILKPFVEELIDLVNAFTKAYHDKKDD…	80.1235	1777.68	2197.76	2048.47	2131.18	3362.06	3682.57	Present	Present	Present	Present	Present	Present
LCVA_898	898	949139	952516	3378	reverse	PD-(D/E)XK nuclease superfamily protein		K16899		MKARNSMSLQFVIGSSGSGKSTKLFNDIIKKSLEKPHEQFIFIVPDQFTMETQEKIVELHPYQSVMNIDVLSFKRLAYKVFGELSIKTNDILGEMGKNLILRKIMEDKKNDLKIFKSSMGKKGSISKIRSLISEFSQYGIGPLDIEKFKEFTNLSDRFKDKVSDIETIYKAFNDFIEGEYITQDEILDRFIHYIDKSKLIKYQTVILDGFTGFTPIQLKVIRKIMPLVKDMYISLTLDKREYPFSEYNEQELFYLSKETISKITSIANEKNVDIKAPQILDDTKNKRYKNSPELAFLEQNLFRNTHEKYRKKVENINLIRTSNKNQELSYIASQIRELCRTKGYKYSDFLVISSDVEGYSYKVKEIFNKYKVPVFVDQSIKIKNNPLILFVKNLFIMAE…	84.3094	1823.67	2192.24	2048.38	2057.82	3487	3590.22	Present	Present	Present	Present	Present	Present
[truncated: 636 more rows]
